# Supplementary material for: Incorporating functional inter-relationships into protein function prediction algorithms
Source: BMC Bioinformatics. 2009 May 12;10:142. doi: 10.1186/1471-2105-10-142 (PMC2693438; doi:10.1186/1471-2105-10-142)
Supplement: Additional file 1 — Details of the GO classes used for evaluation. Details of the 138 functional classes from the GO Biological Process ontology whose subsets (classes having at least 10 members in the corresponding data set) are used for evaluation using several genomic data sets in this study. [file 1471-2105-10-142-S1.xls]

## Sheet: go_bp_selected_classes_details
Class/Term ID	Description
GO:0000278	mitotic cell cycle
GO:0000279	M phase
GO:0000902	cellular morphogenesis
GO:0001101	response to acid
GO:0001510	RNA methylation
GO:0001522	pseudouridine synthesis
GO:0005975	carbohydrate metabolism
GO:0006056	mannoprotein metabolism
GO:0006066	alcohol metabolism
GO:0006081	aldehyde metabolism
GO:0006082	organic acid metabolism
GO:0006112	energy reserve metabolism
GO:0006113	fermentation
GO:0006118	electron transport
GO:0006260	DNA replication
GO:0006276	plasmid maintenance
GO:0006308	DNA catabolism
GO:0006310	DNA recombination
GO:0006323	DNA packaging
GO:0006352	transcription initiation
GO:0006353	transcription termination
GO:0006354	RNA elongation
GO:0006360	transcription from RNA polymerase I promoter
GO:0006366	transcription from RNA polymerase II promoter
GO:0006383	transcription from RNA polymerase III promoter
GO:0006399	tRNA metabolism
GO:0006401	RNA catabolism
GO:0006417	regulation of protein biosynthesis
GO:0006457	protein folding
GO:0006461	protein complex assembly
GO:0006473	protein amino acid acetylation
GO:0006476	protein amino acid deacetylation
GO:0006508	proteolysis
GO:0006512	ubiquitin cycle
GO:0006518	peptide metabolism
GO:0006519	amino acid and derivative metabolism
GO:0006629	lipid metabolism
GO:0006725	aromatic compound metabolism
GO:0006730	one-carbon compound metabolism
GO:0006766	vitamin metabolism
GO:0006790	sulfur metabolism
GO:0006793	phosphorus metabolism
GO:0006807	nitrogen compound metabolism
GO:0006811	ion transport
GO:0006818	hydrogen transport
GO:0006839	mitochondrial transport
GO:0006869	lipid transport
GO:0006913	nucleocytoplasmic transport
GO:0006914	autophagy
GO:0006944	membrane fusion
GO:0006970	response to osmotic stress
GO:0006974	response to DNA damage stimulus
GO:0006984	ER-nuclear signaling pathway
GO:0006986	response to unfolded protein
GO:0006997	nuclear organization and biogenesis
GO:0007005	mitochondrion organization and biogenesis
GO:0007010	cytoskeleton organization and biogenesis
GO:0007031	peroxisome organization and biogenesis
GO:0007033	vacuole organization and biogenesis
GO:0007034	vacuolar transport
GO:0007039	vacuolar protein catabolism
GO:0007047	cell wall organization and biogenesis
GO:0007059	chromosome segregation
GO:0007166	cell surface receptor linked signal transduction
GO:0007243	protein kinase cascade
GO:0007264	small GTPase mediated signal transduction
GO:0007530	sex determination
GO:0007568	aging
GO:0007584	response to nutrient
GO:0008213	protein amino acid alkylation
GO:0008219	cell death
GO:0008298	intracellular mRNA localization
GO:0008380	RNA splicing
GO:0008643	carbohydrate transport
GO:0009100	glycoprotein metabolism
GO:0009116	nucleoside metabolism
GO:0009117	nucleotide metabolism
GO:0009266	response to temperature stimulus
GO:0009636	response to toxin
GO:0009743	response to carbohydrate stimulus
GO:0009890	negative regulation of biosynthesis
GO:0009966	regulation of signal transduction
GO:0010035	response to inorganic substance
GO:0015837	amine transport
GO:0015849	organic acid transport
GO:0015893	drug transport
GO:0015931	nucleobase, nucleoside, nucleotide and nucleic acid transport
GO:0016050	vesicle organization and biogenesis
GO:0016071	mRNA metabolism
GO:0016072	rRNA metabolism
GO:0016073	snRNA metabolism
GO:0016074	snoRNA metabolism
GO:0016192	vesicle-mediated transport
GO:0016458	gene silencing
GO:0016481	negative regulation of transcription
GO:0016485	protein processing
GO:0016925	protein sumoylation
GO:0018193	peptidyl-amino acid modification
GO:0019236	response to pheromone
GO:0019748	secondary metabolism
GO:0019932	second-messenger-mediated signaling
GO:0019953	sexual reproduction
GO:0019954	asexual reproduction
GO:0030261	chromosome condensation
GO:0030435	sporulation
GO:0030447	filamentous growth
GO:0030705	cytoskeleton-dependent intracellular transport
GO:0031023	microtubule organizing center organization and biogenesis
GO:0031123	RNA 3'-end processing
GO:0040023	establishment of nucleus localization
GO:0040029	regulation of gene expression, epigenetic
GO:0042157	lipoprotein metabolism
GO:0042594	response to starvation
GO:0043094	metabolic compound salvage
GO:0043284	biopolymer biosynthesis
GO:0045184	establishment of protein localization
GO:0045185	maintenance of protein localization
GO:0045333	cellular respiration
GO:0045454	cell redox homeostasis
GO:0045941	positive regulation of transcription
GO:0046483	heterocycle metabolism
GO:0048284	organelle fusion
GO:0048308	organelle inheritance
GO:0050790	regulation of enzyme activity
GO:0050801	ion homeostasis
GO:0051049	regulation of transport
GO:0051052	regulation of DNA metabolism
GO:0051129	negative regulation of cell organization and biogenesis
GO:0051169	nuclear transport
GO:0051181	cofactor transport
GO:0051186	cofactor metabolism
GO:0051236	establishment of RNA localization
GO:0051248	negative regulation of protein metabolism
GO:0051252	regulation of RNA metabolism
GO:0051261	protein depolymerization
GO:0051301	cell division
GO:0051321	meiotic cell cycle
GO:0051325	interphase
