# Supplementary material for: Incorporating functional inter-relationships into protein function prediction algorithms
Source: BMC Bioinformatics. 2009 May 12;10:142. doi: 10.1186/1471-2105-10-142 (PMC2693438; doi:10.1186/1471-2105-10-142)
Supplement: Additional file 4 — Ranked list of predictions from the Mnaimneh gene expression data set. A detailed list of ranked predictions produced by the label similarity-incorporated kNN classifiers (first worksheet) and base kNN classifiers (second worksheet) for the test genes extracted from the Mnaimneh gene expression data set. The GO terms, arranged in columns, are sorted from left to right in the order of decreasing AUC improvements by incorporating functional relationships into their base classifiers. The genes in each column are ranked in descending order by the score assigned by the corresponding kNN classifier. Genes with the same score (mostly in the case when the score is 0) are sorted by their ORF name. [file 1471-2105-10-142-S4.xls]

## Sheet: Predictions by labelsim kNN
GO Term	GO:0051049	GO:0016074	GO:0001522	GO:0016073	GO:0001101	GO:0006401	GO:0042594	GO:0045185	GO:0006354	GO:0001510	GO:0018193	GO:0006383	GO:0031123	GO:0015893	GO:0050790	GO:0042157	GO:0007264	GO:0051129	GO:0007584	GO:0006360	GO:0040029	GO:0007568	GO:0006056	GO:0006473	GO:0008213	GO:0006353	GO:0009966	GO:0009266	GO:0019932	GO:0006112	GO:0006417	GO:0051052	GO:0008380	GO:0016071	GO:0045941	GO:0006970	GO:0051321	GO:0007243	GO:0006476	GO:0006457	GO:0016925	GO:0009743	GO:0030261	GO:0006839	GO:0051248	GO:0008219	GO:0019954	GO:0006352	GO:0016481
Description	regulation of transport	snoRNA metabolism	pseudouridine synthesis	snRNA metabolism	response to acid	RNA catabolism	response to starvation	maintenance of protein localization	RNA elongation	RNA methylation	peptidyl-amino acid modification	transcription from RNA polymerase III promoter	RNA 3'-end processing	drug transport	regulation of enzyme activity	lipoprotein metabolism	small GTPase mediated signal transduction	negative regulation of cell organization and biogenesis	response to nutrient	transcription from RNA polymerase I promoter	regulation of gene expression, epigenetic	aging	mannoprotein metabolism	protein amino acid acetylation	protein amino acid alkylation	transcription termination	regulation of signal transduction	response to temperature stimulus	second-messenger-mediated signaling	energy reserve metabolism	regulation of protein biosynthesis	regulation of DNA metabolism	RNA splicing	mRNA metabolism	positive regulation of transcription	response to osmotic stress	meiotic cell cycle	protein kinase cascade	protein amino acid deacetylation	protein folding	protein sumoylation	response to carbohydrate stimulus	chromosome condensation	mitochondrial transport	negative regulation of protein metabolism	cell death	asexual reproduction	transcription initiation	negative regulation of transcription
AUC Improvement	0.1881	0.18492	0.15054	0.14466	0.13652	0.13274	0.12204	0.11413	0.11285	0.11201	0.10767	0.10536	0.09375	0.083383	0.07902	0.075304	0.072261	0.069279	0.068587	0.06814	0.067478	0.064987	0.064096	0.0635	0.059444	0.057738	0.057692	0.055706	0.055187	0.054784	0.053821	0.050411	0.04917	0.047743	0.046609	0.046218	0.04413	0.042226	0.040546	0.036034	0.035847	0.034977	0.034724	0.033512	0.033252	0.03281	0.030989	0.029664	0.028989
Size	11	20	12	14	13	76	19	20	61	18	27	38	44	14	46	47	60	12	17	35	100	49	11	48	23	20	26	28	33	32	47	80	127	208	102	83	138	23	26	76	10	11	11	65	23	14	85	54	163
	YGR162W	YFR011C	YDR161W	YFR011C	YMR295C	YFR011C	YIL101C	YLL014W	YFR011C	YDR161W	YOR182C	YHR121W	YHR052W	YJL107C	YGR162W	YOL019W	YHR155W	YGR162W	YMR191W	YFR011C	YGR162W	YMR181C	YER060W	YLR333C	YLR333C	YFR011C	YHR155W	YHR087W	YHR155W	YHR147C	YNL301C	YGR162W	YFR011C	YFR011C	YGR162W	YHR087W	YDL183C	YHR155W	YLR333C	YBR101C	YLR333C	YER158C	YER048C	YKL138C	YLR367W	YMR181C	YMR295C	YFR011C	YNL031C
	YMR309C	YGR173W	YHR052W	YGR162W	YBR301W	YHR052W	YBR135W	YNL244C	YMR282C	YHR052W	YHR021C	YOR252W	YDL063C	YGL261C	YLR455W	YHR057C	YJR039W	YLR019W	YIL101C	YHR121W	YNL031C	YDR134C	YBR162C	YHR021C	YOR182C	YHR121W	YJR039W	YIL087C	YER033C	YPL033C	YLR367W	YER138W-A	YKL063C	YKL063C	YNL031C	YDL176W	YCL028W	YJR039W	YHR021C	YHR199C	YOR182C	YOR305W	YNL010W	YBR268W	YML024W	YLL025W	YOL019W	YHR121W	YGR162W
	YLR455W	YHR052W	YOR182C	YHR121W	YOR220W	YHR121W	YJL171C	YOR167C	YHR121W	YGR162W	YLR333C	YFR011C	YGR162W	YDL233W	YNL031C	YLR351C	YER033C	YLR455W	YJL171C	YOR021C	YGL140C	YLR422W	YEL001C	YEL054C	YGR162W	YBR009C	YJL084C	YGR130C	YJR039W	YDR383C	YGR034W	YEL025C	YJL189W	YNL050C	YBL002W	YIL101C	YAL065C	YJL084C	YOR182C	YFL042C	YHR021C	YBL002W	YGR215W	YKL137W	YNL301C	YNL208W	YER080W	YBR009C	YBL002W
	YLL054C	YGR162W	YFR011C	YOR252W	YJL107C	YKL063C	YDL233W	YBR268W	YGR162W	YIL091C	YJL189W	YLR221C	YOL077C	YFL020C	YMR124W	YOR096W	YJL084C	YEL025C	YPL054W	YLR221C	YLR019W	YJL078C	YDR497C	YOR182C	YHR021C	YNL255C	YDR520C	YDR070C	YDL176W	YNR073C	YBR079C	YNL031C	YHR052W	YGR162W	YLR019W	YIL087C	YHL026C	YER033C	YLR185W	YNL208W	YJL189W	YAL061W	YJL190C	YLL014W	YIL069C	YIR036C	YJL171C	YGR162W	YLR019W
	YLR019W	YOL077C	YLR009W	YHR052W	YOR010C	YOL077C	YGR237C	YLR218C	YBR009C	YDR101C	YLR287C-A	YOR305W	YFR011C	YBR301W	YLR019W	YOR312C	YCR030C	YJR056C	YDL233W	YGR162W	YEL025C	YOR010C	YBR187W	YLR185W	YMR282C	YGR162W	YHL004W	YGR052W	YJL084C	YOR365C	YIL069C	YOR091W	YGR162W	YOR305W	YBR009C	YNL234W	YMR144W	YKR104W	YJL189W	YKR018C	YLR388W	YPL113C	YHR038W	YBR282W	YGR034W	YKR018C	YDR134C	YNL030W	YBR009C
	YDL123W	YNL050C	YCR016W	YCR016W	YBR071W	YGR162W	YER011W	YDR139C	YNL031C	YDL063C	YNL313C	YBR009C	YLR009W	YDL156W	YGL140C	YML026C	YDR520C	YDL123W	YBR225W	YOR252W	YLR455W	YIR003W	YHR179W	YDR418W	YNR061C	YNL030W	YER033C	YGL193C	YCR030C	YEL070W	YML024W	YGL140C	YOR182C	YHR121W	YNL030W	YJL171C	YPR040W	YJR127C	YLR388W	YKL215C	YLR287C-A	YDL133W	YOR293W	YML009C	YDR447C	YDL224C	YPL163C	YMR282C	YNL030W
	YBR009C	YHR121W	YJL189W	YGR173W	YOR322C	YOR305W	YMR191W	YDL233W	YOR252W	YLR009W	YLR388W	YGR162W	YDR101C	YJL171C	YEL025C	YDL202W	YKR104W	YBR079C	YBR284W	YOR305W	YBL002W	YBR241C	YJR054W	YJL189W	YJL189W	YNL031C	YNL289W	YHR022C	YBR204C	YER067W	YHR203C	YJR056C	YDR139C	YHR052W	YGL140C	YGR130C	YOR390W	YHR126C	YLR287C-A	YKL039W	YLR185W	YNL295W	YHL004W	YBL059C-A	YBR079C	YDR383C	YLR414C	YNL031C	YGL140C
	YMR124W	YOR252W	YDL141W	YKL063C	YER011W	YIL091C	YLR351C	YKL137W	YLR221C	YIL096C	YNR061C	YDL141W	YIL091C	YOL161C	YMR031C	YGL103W	YHL004W	YOR091W	YDL176W	YBL028C	YBR079C	YHR038W	YNL217W	YLR287C-A	YLR287C-A	YPL162C	YGR149W	YOL052C-A	YDR520C	Q0060	YGR162W	YLR455W	YHR121W	YJL189W	YBR090C	YDR070C	YPL189W	YHL004W	YGL103W	YIR003W	YPL034W	YJL079C	YGR162W	YKL170W	YHR203C	YNL305C	YKR013W	YKL063C	YLR455W
	YLR419W	YCR016W	YIL091C	YDL063C	YNL295W	YGR173W	YPL158C	YKL138C	YNL030W	YJR032W	YLR185W	YKL063C	YKL078W	YOR220W	YBR079C	YBR191W	YJR127C	YNL031C	YOR389W	YHR052W	YMR124W	YOR247W	YOL098C	YLR388W	YJR056C	YOR252W	YKR104W	YNR014W	YNL208W	YAR061W	YEL025C	YLR019W	YLR287C-A	YDR532C	YLR455W	YNR014W	YDR444W	YDR520C	YFR032C-A	YDL233W	YFR032C-A	YDR134C	YLL014W	YLR218C	YEL025C	YER153C	YDR109C	YOR252W	YMR124W
	YER048C	YDR101C	YHR021C	YOR305W	YNL234W	YDR161W	YDL176W	YML009C	YOR305W	YNR021W	YNL162W	YNL030W	YOR182C	YBR047W	YFR016C	YBR101C	YDL027C	YIL090W	YER011W	YDL141W	YNL301C	YNR071C	YBR233W	YNR061C	YLR455W	YMR282C	YKL209C	YGR043C	YPL260W	Q0255	YOL120C	YBL002W	YOL077C	YNL260C	YGL250W	YGR043C	YJL218W	YGR270W	YGL189C	YIL137C	YGL103W	YDR520C	YMR124W	YPL183W-A	YJR123W	YPL272C	YLR042C	YBR090C	YEL025C
	YNL030W	YDR152W	YDL063C	YDL141W	YOL161C	YDR101C	YBR241C	YGL220W	YBL002W	YCR016W	YDL075W	YNL031C	YGR173W	YOL036W	YJL084C	YPL079W	YKR091W	YFR018C	YOR010C	YBR009C	YJR056C	YNL074C	YKL219W	YGL103W	YLR185W	YBL002W	YBR071W	YNL234W	YHL029C	YGR021W	YBL087C	YHR219W	YBL028C	YOR182C	YMR124W	YGR149W	YGL260W	YCL028W	YNL162W	YCR069W	YMR242C	YBR239C	YGR035C	YHR147C	YOL120C	YJL078C	YBR239C	YOR182C	YBR090C
	YDR119W	YGR283C	YDR101C	YBR009C	YAR027W	YNL260C	YKR011C	YOR010C	YER050C	YLR287C	YJL136C	YOR021C	YOR361C	YKL209C	YBL002W	YDR519W	YBR204C	YGL140C	YPL282C	YDR429C	YER048C	YDR405W	YMR295C	YER134C	YLR388W	YGL140C	YGR162W	YDL176W	YJR127C	YDR041W	YAL035W	YER048C	YDR101C	YIL161W	YFR011C	YDR134C	YPL103C	YPR040W	YMR242C	YDR519W	YOR096W	YFR011C	YNL208W	YNL244C	YOR096W	YJL171C	YJL185C	YOR305W	YER048C
	YGL140C	YER002W	YOL077C	YOR182C	YBR270C	YIL130W	YMR086W	YDR304C	YKR074W	YKL078W	YMR282C	YBL028C	YJL189W	YKR091W	YJR056C	YNL301C	YNL289W	YMR124W	YBR135W	YER074W	YBR009C	YDL123W	YER156C	YNL162W	YNL313C	YHL004W	YOR077W	YOL084W	YOR166C	YER182W	YNL031C	YBR009C	YIL161W	YER137C	YOR091W	YDL233W	YJL213W	YER077C	YJL136C	YJL066C	YNL162W	YPL009C	YJR101W	YDR139C	YIL018W	YLR046C	YPR148C	YER050C	YNL301C
	YGR054W	YLR009W	YLR287C-A	YLR009W	YCR104W	YNL050C	YMR146C	YDR357C	YLR455W	YGR071C	YHR141C	YLR287C	YMR309C	YNR065C	YDR334W	YMR242C	YGR149W	YNL313C	YJL079C	YMR309C	YNL030W	YDR441C	YOL030W	YJL136C	YDL002C	YGR173W	YIR016W	YBL086C	YKR104W	YDR237W	YDR447C	YLR454W	YLR333C	YGR173W	YPL272C	YNL335W	YBR148W	YDL027C	YOR096W	YNL077W	YGR034W	YGR237C	YDR450W	YMR158W	YBL087C	YCR069W	YGL049C	YER092W	YBR079C
	YDR334W	YDR161W	YGR162W	YOL077C	YKL224C	YOR182C	YBR284W	YCR043C	YER076C	YOL077C	YOL098C	YHR052W	YDR152W	YNR076W	YPL282C	YML024W	YNL208W	YPL056C	YBR270C	YPR163C	YLR419W	YLL025W	YGL220W	YNL313C	YNL132W	YOR305W	YHL029C	YKL098W	YDL027C	YOR150W	YOR096W	YDL002C	YOR305W	YDR139C	YER048C	YOR220W	YPR013C	YGR054W	YDL075W	YDR262W	YJL136C	YNL031C	YNL244C	YCR003W	YHL033C	YPL017C	YOR322C	YGR173W	YLR367W
	YEL025C	YKL063C	YLR287C	YJL189W	YJL171C	YCR016W	YDR134C	YMR221C	YDR071C	YPL226W	YGR034W	YPR163C	YHR121W	YBR071W	YNL301C	YBL072C	YPL260W	YML017W	YHR213W	YER007C-A	YLR367W	YDR471W	YDR111C	YFR032C-A	YMR031C	YLR221C	YGR054W	YOR161C	YKR091W	YGR127W	YER074W	YMR031C	YDR532C	YBL028C	YBR079C	YBL086C	YJL082W	YCL049C	YHR141C	YCR090C	YGL189C	YDL176W	YDR471W	YOR182C	YIL090W	YOR063W	YGR111W	YBL002W	YOR091W
	YJL190C	YIL091C	YOR252W	YMR309C	YHR202W	YJL189W	YMR181C	YJL078C	YER092W	YOR361C	YLR406C	YGR173W	YOR252W	YPL277C	YPL272C	YKL180W	YPR040W	YBR009C	YFL061W	YLR287C	YBR090C	YOR096W	YHR151C	YHR141C	YFR032C-A	YCR095C	YDL123W	YKL026C	YMR291W	Q0075	YJR123W	YNL030W	YLR009W	YOL077C	YJR101W	YKL086W	YAL064C-A	YOR018W	YML024W	YLR225C	YHR141C	YNR021W	YLR218C	YGR076C	YAL035W	YOR010C	YKL161C	YLR221C	YGL250W
	YOR010C	YDL063C	YLR333C	YGL111W	YLL025W	YDL141W	YJL078C	YNL010W	YBL028C	YGR173W	YGR162W	YMR282C	YDR139C	YMR191W	YMR144W	YEL025C	YKL086W	YMR181C	YBR241C	YNL255C	YDR334W	YPL056C	YDR519W	YDL075W	YNL162W	YER074W	YCR030C	YHR033W	YKL086W	YIL057C	YLR019W	YDL123W	YHR021C	YLR287C-A	YEL025C	YGL193C	YMR225C	YLR072W	YGR034W	YMR260C	YLR406C	YOR322C	YDR139C	YCR071C	YER117W	YHR199C	YOR247W	YJL189W	YJR056C
	YNL010W	YLR243W	YGR173W	YLR287C-A	YGL261C	YLR009W	YOR010C	YDR210W	YCR095C	YPL193W	YFR032C-A	YDL136W	YLR287C-A	YOR010C	YLR419W	YNL155W	YDL176W	YNL030W	YKR011C	YNL031C	YOR091W	YKL156W	YDL156W	YML024W	YML017W	YML063W	YOR166C	YJL084C	YOR059C	YFR049W	YER117W	YMR124W	YIL127C	YNR029C	YLR419W	YKL065C	YJR151C	YER121W	YKR057W	YGR146C	YHR010W	YMR146C	YGR021W	YJL096W	YML026C	YDR134C	YJR107W	YDR139C	YFR011C
	YNL031C	YOR305W	YOR361C	YDR161W	YGR136W	YDR139C	YCL042W	YOR182C	YCR096C	YHL039W	YIL069C	YLR009W	YNL175C	YDR320C	YKL219W	YDL082W	YGR270W	YMR031C	YMR086W	YNL030W	YMR031C	YNL305C	YIL090W	YGR034W	YEL054C	YDL184C	YNL208W	YGR149W	YLR352W	YMR252C	YGL140C	YBR079C	YDR071C	YMR269W	YMR282C	YGR052W	YDL118W	YPL260W	YOR312C	YMR191W	YOR312C	YAL063C	YOR096W	YMR193W	YPL198W	YDL086W	YNL144C	YLR287C	YJR101W
	YAL035W	YLR221C	YHR121W	YNL050C	YDL156W	YLR287C-A	YBR239C	YBR239C	YKL063C	YNL313C	YOR096W	YLR065C	YIL130W	YGR149W	YOR166C	YKL207W	YHL029C	YBL002W	YGR237C	YGR173W	YGR034W	YJL171C	YNL100W	YKR057W	YCR095C	YOR021C	YHR003C	YBR052C	YGR149W	YHR033W	YNL067W	YOL138C	YGR173W	YDR071C	YOL138C	YOL084W	YLR057W	YDR333C	YKL156W	YER163C	YLR344W	YPL158C	YKL138C	YOR286W	YKL180W	YER011W	YDL027C	YCR095C	YNL313C
	YNR070W	YOR091W	YBL028C	YDR101C	YGR250C	YOR252W	YJL079C	YBR009C	YBR090C	YDR020C	YNL132W	YDR071C	YLR221C	YJL206C	YER048C	YDR450W	YOR018W	YDR334W	YCL042W	YNL132W	YML063W	YOR293W	YLR107W	YOR096W	YJL136C	YER007C-A	YMR124W	YFL010C	YDR505C	YOR378W	YMR124W	YDR494W	YDL063C	YIL127C	YNL313C	YOL052C-A	YKL219W	YCR030C	YLR406C	YER004W	YDR450W	YJR154W	YKL219W	YLR287C-A	YNL313C	YLR461W	YGR237C	YKR074W	YPL272C
	YBR079C	YIL127C	YIL096C	YIL091C	YDL233W	YDR071C	YBR225W	YER011W	YDR139C	YGL111W	YKL156W	YLR344W	YPL226W	YDR134C	YGR054W	YHR203C	YMR291W	YNL132W	YOR220W	YMR260C	YER074W	YHL001W	YJR024C	YLR406C	YOR093C	YDR336W	YDL027C	YOR247W	YPR022C	YLR179C	YIL018W	YLR159W	YOR252W	YDL141W	YJR056C	YGL128C	YAR023C	YKL183W	YDR450W	YAL034C	YDL075W	YOL036W	YKR057W	YDR286C	YNL067W	YJL066C	YKR091W	YDL184C	YGR034W
	YML081W	YPL193W	YLR388W	YDR139C	YOL036W	YIL161W	YNL295W	YBR282W	YDR336W	YDL002C	YER134C	YER007C-A	YKL063C	YPL272C	YOL138C	YGL147C	YOR166C	YHL004W	YJL078C	YOR091W	YNL313C	YJL190C	YOL019W	YGL189C	YDL075W	YLR455W	YLR247C	YMR206W	YHR209W	YBL059C-A	YLR185W	YBL111C	YNL050C	YCL056C	YPL282C	YMR086W	YLL032C	YNL295W	YML026C	YOR289W	YKR057W	YDL233W	YKL137W	YGR035C	YOR369C	YPL246C	YAR027W	YGL140C	YLR419W
	YLL014W	YNR024W	YBR009C	YOR361C	YGR149W	YIL127C	YDL123W	YPL183W-A	YOR182C	YDR152W	YDR161W	YOR091W	YDR161W	YNL036W	YDR520C	YFR042W	YBR056W	YGL111W	YDL123W	YHL013C	YBL087C	YOR322C	YDR233C	YMR242C	YHR141C	YOR091W	YKL086W	YLR422W	YDR406W	YFR017C	YML026C	YHR218W	YIL091C	YER050C	YDL123W	YNL295W	YDR334W	YPR061C	YPL143W	YDL180W	YOR293W	YGL082W	YBR268W	YBR262C	YER074W	YOR271C	YOR010C	YER002W	YBL087C
	YBR239C	YNL023C	YNL022C	YHR021C	YOL019W	YNR024W	YKL086W	YLL054C	YPL162C	YNL132W	YEL054C	YBL002W	YNL132W	YOR022C	YER134C	YDR418W	YHR126C	YHL013C	YBR301W	YDR152W	YDL123W	YLR367W	YMR282C	YKL156W	YNR021W	YKL063C	YDL224C	YBR054W	YBR150C	YMR024W	YNL313C	YBL112C	YMR309C	YDR336W	YDR334W	YHR022C	YDL129W	YFR038W	YLR344W	YOL019W	YML024W	YOL162W	YBL087C	YNR036C	YPL143W	YKL224C	YOR017W	YLR287C-A	YDL123W
	YGR071C	YNL260C	YDR152W	YNL132W	YHL004W	YNR029C	YFL054C	YKR011C	YDR322W	YJR056C	YFR011C	YCR016W	YNL023C	YAR027W	YIL090W	YOR052C	YCL028W	YJL066C	YFL020C	YOL077C	YOL120C	YHR010W	YBR090C	YLR118C	YPL034W	YKR074W	YDL176W	YGL128C	YDR352W	YMR196W	YMR143W	YHR146W	YBR009C	YGR283C	YFL034W	YDL110C	YML072C	YKR091W	YOR167C	YBR222C	YOR167C	YPL107W	YBL089W	YGL220W	YBL072C	YJR008W	YJL078C	YDR049W	YML063W
	YPR040W	YOR361C	YLR185W	YER002W	YJL223C	YER137C	YPL103C	YMR158W	YDR415C	YFR011C	YLR344W	YHR010W	YBL028C	YDR406W	YOR091W	YBR084C-A	YBR235W	YER134C	YFL054C	YKL063C	YDL083C	YOL127W	YOL007C	YDR447C	YDR161W	YER137C	YFR038W	YLR040C	YBR056W	YJL163C	YIL090W	YMR309C	YDR336W	YPL064C	YIL092W	YBR241C	YOL138C	YNL208W	YJL190C	YPL222W	YDR447C	YPL150W	YNL252C	YNL122C	YFR031C-A	YBR225W	YNL289W	YNL313C	YER134C
	YNR065C	YIL161W	YLR243W	YOR091W	YDL176W	YIL096C	YEL043W	YBL090W	YOR021C	YMR282C	YIL052C	YKR074W	YLR243W	YDL027C	YDL123W	YMR143W	YLR072W	YMR309C	YLL067C	YMR282C	YMR309C	YBL002W	YOR150W	YLR367W	YLR406C	YDR415C	YIL169C	YMR181C	YJL118W	YJL096W	YJL190C	YLR419W	YMR260C	YLR221C	YHL013C	YMR181C	YOR114W	YIL001W	YER131W	YHR146W	YML026C	YMR124W	YBR261C	YDR357C	YOR312C	YPR172W	YIL108W	YMR309C	YOR166C
	YKL151C	YNL022C	YDL136W	YNL030W	YOL084W	YMR309C	YBL002W	YJL189W	YGR187C	YDL136W	YML024W	YDR471W	YHR021C	YDL025C	YBR090C	YOR167C	YGR054W	YML063W	YDL118W	YLR009W	YNR070W	YDR450W	YEL007W	YBL072C	YOR096W	YPL105C	YBR056W	YIL101C	YLR040C	YPL103C	YPL143W	YNL313C	YGR283C	YNR024W	YNL301C	YGR054W	YEL057C	YER134C	YOR293W	YLR287C-A	YDR471W	YAR023C	YBR282W	YOR158W	YMR143W	YNR071C	YOR018W	YDL141W	YMR031C
	YNL301C	YMR309C	YDL075W	YLR221C	YKR091W	YLR221C	YHR213W	YDR056C	YER030W	YOR051C	YOR312C	YOR166C	YLR333C	YAL063C	YDR494W	YJL066C	YEL043W	YJR101W	YGR250C	YCR016W	YLL054C	YKL121W	YLR036C	YJR094W-A	YKL156W	YBL028C	YGL140C	YFR038W	YER121W	YDR347W	YLR344W	YDR281C	YER137C	YLR333C	YBR194W	YBR239C	YAL011W	YBL095W	YOR234C	YGR207C	YKL156W	YMR086W	YER152C	YNR022C	YER102W	YIR037W	YDL123W	YDR415C	YOL120C
	YNL244C	YNL255C	YDR139C	YDL136W	YGR052W	YLR333C	YER080W	YBR014C	YLR019W	YMR309C	YKR057W	YMR260C	YIL110W	YNL335W	YNL313C	YBL027W	YJL218W	YKL151C	YJL213W	YDL136W	YOL138C	YMR102C	YAL049C	YPL143W	YGR034W	YLR019W	YAL014C	YER037W	YBR235W	YBL076C	YLR455W	YFL066C	YCR016W	YMR309C	YER134C	YOL036W	YPL236C	YHR209W	YDR447C	YOR167C	YBR191W	YBR241C	YPL183W-A	YGR084C	YBL092W	YPL229W	YPR061C	YDR336W	YDR049W
	YJR056C	YBL028C	YOR051C	YDR152W	YOL052C-A	YDR020C	YLL067C	YBL059C-A	YGR071C	YKL209C	YNR021W	YDR429C	YCR016W	YCR104W	YDL224C	YER102W	YDR406W	YER048C	YPL158C	YER002W	YJL190C	YOR164C	YDR257C	YML026C	YER134C	YOR166C	YKR091W	YPL003W	YJL057C	YDL224C	YML063W	YHL013C	YLR221C	YCR016W	YOR166C	YOR247W	YDR042C	YCR100C	YOL127W	YOR252W	YER131W	YBR270C	YKL151C	YDR493W	YGR214W	YEL049W	YOL070C	YOR166C	YDR334W
	YLR375W	YBL054W	YMR309C	YLR287C	YGR043C	YDL063C	YBR270C	YDR519W	YER137C	YOR182C	YER131W	YHL013C	YGR283C	YMR226C	YBR009C	YNL077W	YFR038W	YLL054C	YLR351C	YHR010W	YDR333C	YER011W	YLR188W	YOR312C	YIL069C	YOL120C	YLR019W	YHL010C	YPL184C	YMR206W	YFR031C-A	YOR166C	YDR152W	YDR161W	YHL004W	YBR284W	YDR049W	YPL070W	YIL069C	YDL070W	YEL054C	YDR334W	YDL083C	YNR037C	YGR162W	YHR038W	YBR241C	YOR021C	YIL092W
	YMR221C	YNL175C	YNR021W	YMR282C	YBR287W	YNL022C	YOR305W	YLR306W	YDL002C	YLR243W	YJR094W-A	YNL132W	YNL260C	YDL110C	YDR333C	YGR214W	YOR077W	YNL010W	YFR022W	YLR344W	YKL151C	YML063W	YJR161C	YER056C-A	YOR312C	YNL301C	YFL034W	YMR221C	YCL073C	YMR321C	YHL033C	YPL272C	YLR243W	YOR252W	YKR102W	YGR237C	YPL033C	YHL025W	YER056C-A	YDL156W	YJL190C	YBL086C	YDL061C	YCR043C	YDR064W	YKR011C	YDR229W	YDL121C	YOL138C
	YJL078C	YJR056C	YKL078W	YBL028C	YDL072C	YNR021W	YOR322C	YBR096W	YGR173W	YCR095C	YER056C-A	YGR034W	YIL127C	YKR013W	YOR077W	YBR233W	YCL073C	YOR093C	YOR391C	YIL127C	YKL219W	YOL070C	YKR013W	YBL087C	YGL111W	YDR049W	YPR040W	YHR155W	YFL040W	YIR039C	YKR059W	YPL193W	YDR161W	YBR009C	YPL162C	YDL027C	YPL216W	YPL105C	YHR010W	YJR008W	YGL147C	YDL156W	YLR367W	YMR286W	YGL103W	YBR241C	YJL189W	YNR021W	YHL013C
	YIL090W	YER050C	YJR032W	YER050C	YDR476C	YHR021C	YLR464W	YPR040W	YNL255C	YOR252W	YML026C	YER074W	YLR073C	YLR125W	YLL054C	YML063W	YDR505C	YLR419W	YPL272C	YPL226W	YJR101W	YPL229W	YKL187C	YOR167C	YDR333C	YER092W	YDR320C	YPR098C	YPL247C	YBR146W	YGR214W	YDR060W	YER050C	YHR021C	YGR071C	YKR091W	YHR168W	YNL193W	YBL087C	YHR057C	YBL060W	YPL272C	YPR040W	YJL189W	YLR344W	YDR533C	YNL208W	YER137C	YMR282C
	YLR083C	YDL141W	YKL156W	YNR021W	YMR086W	YOR154W	YJL213W	YOR286W	YDL184C	YOR091W	YDR447C	YER002W	YOR305W	YDL176W	YPL141C	YNL096C	YIR016W	YJL190C	YFR017C	YLR073C	YIL090W	YDR186C	YNL095C	YLR455W	YKR057W	YHL013C	YPL163C	YHR117W	YHL004W	YPL280W	YKL180W	YDR334W	YMR269W	YNL022C	YDR494W	YDL156W	YOR017W	YJR149W	YLR367W	YNL155W	YOL127W	YDR406W	YMR309C	YBL090W	YLR019W	YDR441C	YER158C	YJR101W	YER074W
	YML063W	YNL132W	YMR282C	YGL140C	YBR225W	YGR283C	YOR389W	YDL157C	YLR287C	YOR154W	YGL189C	YER050C	YDR020C	YOR389W	YNL030W	YPL198W	YPR022C	YGR071C	YJR107W	YNL175C	YFR016C	YDR367W	YOL120C	YLR036C	YGL189C	YBR090C	YMR209C	YOR220W	YKL161C	YDR032C	YPL198W	YGR071C	YLR388W	YIL130W	YDR514C	YLR422W	YPL118W	YKL086W	YJR094W-A	YHR179W	YGR215W	YDR262W	YOR182C	YPL013C	YLR185W	YLR448W	YPR129W	YHL013C	YPL162C
	YKR011C	YIL096C	YPL226W	YLR333C	YHR087W	YBL054W	YNR071C	YGL002W	YML063W	YNL175C	YMR146C	YDR415C	YDL141W	YJL223C	YHL004W	YGR205W	YBR071W	YLR367W	YPL103C	YLR243W	YAL035W	YGL049C	YNR061C	YLR344W	YHL039W	YLR344W	YPL054W	YBR270C	YNL083W	YER079W	YBR090C	YFL034W	YDL141W	YDR101C	YMR031C	YPL158C	YLL007C	YJL107C	YDR500C	YER131W	YER056C-A	YCL068C	YML009C	YOR167C	YGL135W	YCL042W	YJL147C	YNL132W	YKL151C
	YDL233W	YDL136W	YNL132W	YPL226W	YKR102W	YBL028C	YGR250C	YCR003W	YLR287C-A	YJL189W	YDL141W	YLR243W	YBR009C	YPL054W	YMR309C	YMR191W	YGR136W	YGR220C	YPL056C	YLR065C	YOR096W	YDL018C	YMR209C	YIL069C	YDR418W	YLR287C	YBR241C	YLR327C	YNL092W	YAL065C	YBL072C	YNR061C	YER002W	YIL091C	YPL056C	YER080W	YHR215W	YHL029C	YIL052C	YPL150W	YPL105C	YBR009C	YOL127W	YBL044W	YPL249C-A	YAR020C	YPL158C	YBR079C	YGR071C
	YHR021C	YBR009C	YNL030W	YKL078W	YPL054W	YLR243W	YCL049C	YHR021C	YOR166C	YIL110W	YML017W	YOL077C	YLR388W	YLR414C	YLR367W	YDR064W	YBL031W	YML086C	YER158C	YDR471W	YGR071C	YBL087C	YNL244C	YGL147C	YML024W	YER076C	YIL024C	YJR039W	YNL196C	YMR193W	YLR419W	YOR093C	YNR029C	YJR056C	YHR121W	YOR322C	YOR378W	YBR216C	YPL249C-A	YLL067C	YIL069C	YLL029W	YNL067W	YDR237W	YJL190C	YLR012C	YNR071C	YLR455W	YDR494W
	YPL056C	YIL130W	YNL175C	YLR073C	YMR251W-A	YLR388W	YMR102C	YHR078W	YOR091W	YNL022C	YGL103W	YNL255C	YOR091W	YLR107W	YEL007W	YLR441C	YDR320C	YPL141C	YCL049C	YDL083C	YPL272C	YHR155W	YOR311C	YDR500C	YGL103W	YDR139C	YCL028W	YEL034W	YOR164C	YOL052C-A	YLR333C	YNL301C	YLR185W	YPL193W	YDR049W	YJR039W	YPL113C	YCL073C	YDR471W	YJR107W	YLR367W	YGR012W	YDR119W	YBR146W	YEL054C	YIL101C	YMR180C	YOR091W	YFL034W
	YER074W	YLR287C	YIL127C	YLR388W	YFL020C	YER002W	YDL129W	YBR262C	YKL209C	YOL098C	YLR367W	YDR152W	YNL050C	YIL169C	YML063W	YDL156W	YLR040C	YPL246C	YJL016W	YDR071C	YDR415C	YEL034W	YKR059W	YBR261C	YLR344W	YDL141W	YNL031C	YDR233C	YOR077W	YDR406W	YOR369C	YEL001C	YIL130W	YER002W	YNL046W	YER011W	YCR050C	YNL289W	YER117W	YBR108W	YBL087C	YLR030W	YKL170W	YOR357C	YMR124W	YGL146C	YKR011C	YGR071C	YHL004W
	YMR209C	YDR336W	YHL039W	YNL022C	YDR134C	YLR073C	YFR017C	YBR222C	YDR049W	YDR060W	YKR059W	YDL121C	YLR287C	YDR124W	YJR024C	YNL162W	YPL067C	YHR213W	YNR076W	YGR034W	YLR344W	YNL208W	YGR093W	YIL052C	YOR167C	YDR071C	YFR022W	YKL086W	YGR270W	YKR006C	YKR057W	YBR090C	YNL175C	YDR152W	YBL087C	YKL133C	YGL262W	YBR204C	YNL067W	YOR182C	YDR418W	YBR187W	YBL059C-A	YBR122C	YML063W	YPL003W	YEL007W	YDR071C	YDL184C
	YLR422W	YDR020C	YDR429C	YDR020C	YNR014W	YBR009C	YER158C	YDR119W	YGL250W	YEL054C	YBR009C	YDL083C	YER002W	YJL078C	YKL151C	YIL133C	YMR222C	YGR054W	YHR209W	YLR036C	YIL092W	YPL017C	YDR391C	YER131W	YER131W	YDR514C	YPL260W	YLR356W	YEL043W	YIL024C	YEL054C	YKL219W	YCL056C	YMR260C	YOL120C	YLL029W	YDR033W	YKL161C	YBL072C	YDL124W	YPL143W	YER080W	YGL049C	YGR021W	YKR057W	YHL046C	YKL209C	YNL255C	YBR194W
	YOR093C	YNR029C	YPL193W	YIL161W	YMR291W	YNL175C	YAR023C	YNL030W	YGL140C	YLR287C-A	YLR455W	YDR447C	YKL209C	YDL118W	YPL056C	YOR182C	YPL163C	YNR070W	YHR215W	YKR074W	YLR185W	YDL061C	YEL025C	YKL180W	YIL052C	YNL132W	YDR333C	YNL335W	YPL067C	YDL167C	YOR312C	YEL077C	YNL022C	YBL054W	YER076C	YJL084C	YDL176W	YOR271C	YBR191W	YNL115C	YOR234C	YNL030W	YGR196C	YKR006C	YNL162W	YCR104W	YHR209W	YBL028C	YDR415C
	YNL313C	YGL111W	YIL052C	YNL313C	YGL064C	YER050C	YNL305C	YFL010C	YDL141W	YLR073C	YDL018C	YOR182C	YOR051C	YOL019W	YAL035W	YMR142C	YOR247W	YKL219W	YOR322C	YBL002W	YOR093C	YKR057W	YNL289W	YPL249C-A	YGL147C	YGR071C	YOR051C	YBR162C	YDR506C	YBL038W	YDR064W	YKL209C	YPL193W	YLR243W	YBR225W	YFL010C	YEL043W	YMR291W	YGR215W	YER041W	YJR094W-A	YOR252W	YIR003W	YHR021C	YOR234C	YDR405W	YFR006W	YLR243W	YFR016C
	YKR059W	YDR532C	YKL063C	YDR532C	YPL165C	YKL078W	YPL009C	YIR003W	YLR419W	YOL022C	YOR167C	YDR139C	YBL054W	YMR325W	YIL092W	YGL135W	YKL183W	YNL301C	YHR199C	YIL110W	YGL250W	YDR032C	YOR186W	YOL127W	YJR094W-A	YOR182C	YER134C	YHR199C	YDL057W	YHR122W	YNR070W	YLR462W	YKL078W	YJL049W	YER092W	YJL079C	Q0140	YOR247W	YEL054C	YJL189W	YPL079W	YIL169C	YDR286C	YMR074C	YLR333C	YMR295C	YNL034W	YHR052W	YOR096W
	YER140W	YDR429C	YIL110W	YOR021C	YBL086C	YIL110W	YDL118W	YKL170W	YGR017W	YLR455W	YMR194W	YMR309C	YPR163C	YBR225W	YOL120C	YKR018C	YPR127W	YDR333C	YLR414C	YIL069C	YDR514C	YER117W	YOR182C	YJL190C	YML026C	YMR143W	YPR022C	YOR017W	YDL072C	YNR022C	YKL151C	YML017W	YNL260C	YLR388W	YLR185W	YKL161C	YCL037C	YJR047C	YGL147C	YMR034C	YBL072C	YDR506C	YGL140C	YBR009C	YKR059W	YIL067C	YDL233W	YPR163C	YLR185W
	YEL001C	YER137C	YLR221C	YJR056C	YIL071C	YDR152W	YMR221C	YER080W	YLR388W	YNL260C	YDL082W	YOR096W	YNL022C	YJL016W	YMR181C	YDR349C	YPR061C	YFR016C	YGL261C	YJR003C	YMR143W	YOR234C	YNL313C	YER117W	YKL209C	YER050C	YGR136W	YDR134C	YHR022C	YHL021C	YDL018C	YLL054C	YNR024W	YCR096C	YMR309C	YIL047C	YIL092W	YBL031W	YPL079W	YBL049W	YFL034C-A	YOR010C	YGL258W	YOR293W	YLR455W	YLR262C-A	YLR107W	YMR124W	YLR344W
	YIL092W	YKL078W	YHR141C	YOR051C	YPL163C	YOR051C	YJL217W	YGL231C	YNL244C	YLR333C	YER117W	YDR336W	YGL111W	YHR209W	YOR324C	YIL069C	YKL209C	YMR209C	YKL086W	YOR164C	YOR166C	YJR088C	YLL014W	YOR293W	YFR038W	YMR124W	YLR333C	YER077C	YOR051C	YGR065C	YDR333C	YIL092W	YNL030W	YBR194W	YDR415C	YJL213W	YPL074W	YNL092W	YDR418W	YDR139C	YIL052C	YHL004W	YOL023W	YDR041W	YDR418W	YOR228C	YBR233W	YLR019W	YKR102W
	YBL002W	YIL110W	YGR071C	YIL127C	YEL007W	YNL132W	YER004W	YNR065C	YER048C	YOR093C	YPL143W	YPL143W	YPL193W	YGR136W	YPL247C	YLR287C-A	YOR051C	YDL083C	YNL305C	YDR139C	YML081W	YJL079C	YGR162W	YOR234C	YMR242C	YMR309C	YBR235W	YOL036W	YMR209C	YNL185C	YGL103W	YLR082C	YDR458C	YER092W	YEL001C	YLR356W	YPR027C	YJL197W	YGR085C	YIL052C	YGR085C	YNR045W	YLR344W	YLR388W	YHR141C	YBR062C	YNL335W	YER074W	YDR514C
	YHR203C	YNR021W	YLR406C	YIL130W	YJR039W	YMR260C	YML083C	YCR069W	YIL029C	YHR021C	YIL091C	YGL140C	YML017W	YGL117W	YMR064W	YGR223C	YER121W	YJR007W	YEL043W	YCR087C-A	YGL215W	YER080W	YJL097W	YDR450W	YBL072C	YNL313C	YBR301W	YIR043C	YJL218W	YDR525W-A	YER102W	YFL064C	YNL132W	YLR009W	YHR045W	YGR250C	YML119W	YNR063W	YHR038W	YFR042W	YER117W	YDR042C	YOR286W	YML030W	YJL136C	YPL186C	YCR096C	YOR131C	YDL018C
	YDR520C	YMR269W	YJL136C	YPL193W	YPL272C	YDL136W	YHR209W	YLR083C	YDR514C	YML017W	YDR450W	YOR304C-A	YGR001C	YFL062W	YNL289W	YDL180W	YAL028W	YDL002C	YDR134C	YOR096W	YPL056C	YNL162W	YLR312W-A	YJR100C	YDR450W	YLR287C-A	YBR225W	YGL010W	YKR084C	YBR251W	YBL092W	YCR095C	YMR143W	YNL132W	YNL132W	YLR225C	YPL247C	YMR222C	YFL034C-A	YNL134C	YHR038W	YAL064C-A	YLR287C-A	YER087W	YDL075W	YLR414C	YJL107C	YIL027C	YJL084C
	YGR237C	YDL002C	YPR163C	YIL110W	YIL176C	YPL226W	YBL086C	YDR134C	YBR194W	YBR009C	YGL111W	YGR215W	YDR429C	YIR044C	YMR215W	YIL136W	YOR164C	YDR494W	YGL146C	YMR143W	YKL209C	YDR415C	YFR011C	YDR049W	YDR447C	YNR021W	YJL218W	YIL047C	YLL067C	YHR162W	YJR024C	YDR020C	YBL054W	YDR458C	YMR265C	YMR206W	YOR365C	YOL075C	YKL180W	YER056C-A	YHL001W	YKL151C	YGR205W	YKL167C	YGL189C	YGL049C	YGR015C	YJL049W	YHR121W
	YJR007W	YER007C-A	YLR073C	YLR243W	YER158C	YNL023C	YGL146C	YKL039W	YPL272C	YHR121W	YEL025C	YIL052C	YGR071C	YDL123W	YLR247C	YNL095C	YHR003C	YOR324C	YKL224C	YCR095C	YGR054W	YHR141C	YJL189W	YMR194W	YER056C-A	YFR043C	YOL036W	YKL065C	YKL065C	YDR505C	YDL083C	YFR011C	YNL023C	YOR091W	YGL215W	YER153C	YDR109C	YJR024C	YHL001W	YPR158W	YPL249C-A	YER101C	YMR144W	YHR059W	YNL096C	YML063W	YDR248C	YPL162C	YOR021C
	YGL215W	YNL030W	YNL313C	YNL260C	YDR320C	YPL193W	YDR441C	YDR520C	YJL189W	YIL127C	YPL249C-A	YOL014W	YER137C	YDL248W	YGL215W	YDL018C	YJL107C	YKL209C	YNR071C	YDR447C	YPL162C	YHR192W	YHR057C	YGL031C	YHR010W	YDL121C	YLR419W	YIR044C	YHR003C	YCR050C	YDR418W	YCL068C	YLR344W	YIL096C	YCR096C	YPL107W	YJR154W	YKR015C	YLR264W	YBR244W	YMR194W	YGR071C	YLR185W	YMR321C	YER131W	YOR017W	YNL176C	YBL090W	YPL056C
	YHL004W	YPL226W	YGL111W	YNR024W	YBR241C	YOL098C	YJL082W	YLR287C-A	YER002W	YNL050C	YOL127W	YHR021C	YIL161W	YGR065C	YNR070W	YLR413W	YJR149W	YOL138C	YER004W	YJR056C	YHR203C	YAL064C-A	YEL073C	YJR088C	YOR077W	YMR260C	YOR391C	YNL165W	YMR118C	YLR151C	YOL127W	YNR048W	YIL110W	YLR185W	YML063W	YOR010C	YER080W	YFL034W	YER102W	YHR021C	YLR264W	YGR149W	YOL070C	YJR101W	YJR094W-A	YOR322C	YDR249C	YKL209C	YDL083C
	YDR494W	YOR051C	YFR032C-A	YLR185W	YNL195C	YDR532C	YKL133C	YLR104W	YNL132W	YCR087C-A	YGL147C	YDR450W	YMR260C	YOR322C	YGL250W	YNL067W	YHR209W	YLR185W	YOL036W	YIL130W	YDL002C	YKL222C	YMR323W	YDL018C	YOR293W	YNL260C	YMR291W	YDL233W	YDR320C	YER175C	YLR048W	YFR016C	YER131W	YNL030W	YKL209C	YEL034W	YPL257W	YPR013C	YMR194W	YDR320C	YDR500C	YER050C	YLL054C	YBR096W	YMR146C	YOL070C	YDR494W	YHR021C	YDL002C
	YLR185W	YMR282C	YMR260C	YPR163C	YER037W	YJR056C	YPL054W	YER004W	YER074W	YML063W	YHR121W	YLR287C-A	YDR071C	YMR295C	YJR039W	YNL069C	YHL025W	YML081W	YNL036W	YDR415C	YNL046W	YPR148C	YER134C	YNL067W	YGR071C	YHR021C	YPR117W	YNL208W	YPL272C	YKL138C	YDR450W	YHR131C	YOR361C	YML017W	YML017W	YDL248W	YPL158C	YKR084C	YDR064W	YFR011C	YNR061C	YDL193W	YOR010C	YER093C-A	YDL082W	YJL223C	YKL086W	YBR242W	YER092W
	YDL002C	YOR154W	YDR020C	YGR071C	YIL101C	YGL111W	YPL150W	YHR199C	YHL013C	YGL101W	YMR242C	YIL127C	YER007C-A	YMR317W	YLR185W	YHR141C	YDR333C	YGL215W	YNL335W	YOR182C	YML017W	YPL247C	YLR287C-A	YER092W	YPL193W	YDL083C	YFR017C	YHR213W	YDR367W	YPL247C	YGL135W	YMR064W	YOR091W	YHR010W	YGL146C	YER037W	YLR030W	YPR022C	YGL140C	YDR500C	YNL067W	YDR073W	YBR009C	YDR031W	YMR242C	YGR203W	YCL042W	YML017W	YPL282C
	YOR063W	YOR182C	YNL162W	YNL023C	YNL336W	YCL056C	YHR199C	YDR286C	YGL108C	YLR388W	YOR293W	YDR514C	YNR021W	YER011W	YFR018C	YHR192W	YMR209C	YDR415C	YDL156W	YGL101W	YOR324C	YDL224C	YGL157W	YCR095C	YGR187C	YBR079C	YDL124W	YER153C	YMR222C	YLL023C	YHR021C	YPL056C	YOR293W	YBL107C	YDL184C	YBR270C	YBL031W	YDL072C	YBR261C	YMR286W	YKL180W	YGR270W	YMR158W	YKL039W	YGL076C	YLR422W	YOR291W	YBR194W	YDR447C
	YOR016C	YDR060W	YNL255C	YDL002C	YKR013W	YDR336W	YJR107W	YFR042W	YHR021C	YGR093W	YBL087C	YML063W	YMR143W	YDR405W	YBR301W	YDR320C	YOL036W	YGR035C	YLR464W	YOL014W	YDL184C	YJL161W	YDR476C	YGR207C	YPL143W	YHR003C	YBL002W	YKL161C	YHR097C	YDR031W	YBL002W	YOR021C	YDL075W	YMR018W	YPL054W	YLR149C	YOL107W	YDL176W	YPL090C	YHR141C	YGR162W	YIL029C	YGR076C	YHR162W	YDR450W	YPL103C	YPR003C	YER134C	YMR181C
	YKL209C	YLR143W	YOR305W	YHL013C	YHR213W	YLR287C	YLL029W	YMR074C	YLR422W	YBL028C	YBL072C	YER137C	YJR056C	YER158C	YPR117W	YJL189W	YGR127W	YOR166C	YIL169C	YER131W	YHL013C	YEL049W	YHR168W	YHR010W	YEL025C	YJR101W	YJR056C	YOR285W	YOR018W	YNR036C	YPL249C-A	YGL215W	YDR429C	YOL120C	YGR054W	YMR040W	YML086C	YGL060W	YPR163C	YIL055C	YBR261C	YJL049W	YLR455W	YDR316W	YNL031C	YAL061W	YDL202W	YJR056C	YKL219W
	YPL162C	YML017W	YEL054C	YNL175C	YOR391C	YPR163C	YLR422W	YCR071C	YPR163C	YAL036C	YLR287C	YBL087C	YNL313C	YKR011C	YCR096C	YER041W	YHR022C	YPL162C	YLR225C	YML063W	YMR144W	YER134C	YBR220C	YBR191W	YDR060W	YDR471W	YGR237C	YMR086W	YFR022W	YGL117W	YJR007W	YNR070W	YLR287C	YNL023C	YJR007W	YER158C	YDR124W	YDL233W	YMR282C	YFR032C-A	YPR163C	YHR003C	YCR071C	YDR063W	YDL083C	YPL074W	YDR476C	YPL272C	YJL190C
	YOR021C	YHL013C	YDR071C	YDL075W	YNL335W	YOR361C	YNL335W	YOR322C	YLR344W	YDR429C	YOR093C	YCR095C	YDR336W	YGL059W	YDL176W	YNR070W	YDR352W	YAL035W	YIR044C	YML017W	YMR209C	YDL124W	YHR097C	YER102W	YMR194W	YML108W	YGR270W	YMR251W-A	YOR220W	YDR070C	YAL061W	YMR282C	YDR020C	YGL108C	YFR016C	YCL049C	YFL040W	YGR127W	YJR100C	YDL075W	YJR100C	YJR101W	YML026C	YAL046C	YOL127W	YML073C	YNL092W	YML108W	YER076C
	YFR016C	YMR260C	YHR010W	YGR283C	YBR033W	YGL101W	YPL107W	YDL123W	YMR260C	YLR185W	YKL180W	YER056C-A	YDL082W	YJL189W	YML017W	YDL083C	YDL127W	YBR090C	YDR320C	YLR412W	YFL034W	YER158C	YHR021C	YOL098C	YOL127W	YLR422W	YPL229W	YLR297W	YFR017C	YJR111C	YJR056C	YGL250W	YIL096C	YCL002C	YPL141C	YMR034C	YMR124W	YLR262C-A	YNR061C	YIL090W	YDR333C	YDR124W	YGR034W	YCR046C	YER056C-A	YMR242C	YDR320C	YGL108C	YDR239C
	YLR218C	YLR073C	YOL022C	YML017W	YFR022W	YHR010W	YLR225C	YGR017W	YDR532C	YDL141W	YDR139C	YDR161W	YIL069C	YER175C	YNL046W	YBR062C	YFR017C	YIL092W	YJL107C	YDL121C	YJR123W	YGR215W	YDL183C	YGR106C	YDR500C	YPR163C	YKL222C	YBR101C	YJR047C	YDL021W	YOR234C	YNL132W	YJR056C	YOR154W	YOR021C	YJL016W	YNL058C	YPR115W	YJR056C	YJL136C	YJR056C	YKL133C	YJL189W	YHL001W	YGL140C	YDR032C	YBL031W	YDR357C	YML017W
	YBR090C	YPL199C	YLR344W	YER137C	YKL209C	YOR091W	YIL169C	YOL057W	YDR471W	YNR061C	YHR010W	YER117W	YER050C	YHR213W	YDL002C	YJL070C	YDL057W	YMR171C	YBR239C	YER056C-A	YML026C	YEL057C	YMR180C	YPL079W	YLR367W	YJR056C	YGR127W	YNL195C	YBL049W	YKL137W	YNL162W	YLR413W	YKL156W	YDR020C	YKL219W	YJL185C	YBR074W	YKL065C	YDR071C	YLR388W	YER102W	YDR320C	YHR147C	YGR215W	YDL018C	YOL161C	YML083C	YAL019W	YNL132W
	YLR367W	YGL140C	YKL209C	YNL031C	YIL087C	YGR071C	YMR034C	YOR052C	YHR010W	YDL082W	YDR418W	YLR333C	YNL030W	YLR225C	YJL190C	YOR289W	YNL193W	YNL208W	YMR181C	YPL237W	YNL067W	YKL086W	YDR179W-A	YDR367W	YJL190C	YHR052W	YJR127C	YER080W	YHR080C	YBR052C	YJL136C	YOL120C	YPL226W	YNL301C	YDL002C	YKL026C	YBL067C	YBR235W	YGR205W	YBR233W	YDL002C	YBR033W	YKR011C	YIR003W	YLR048W	YLL064C	YKL105C	YOL120C	YKL209C
	YDR266C	YOL029C	YDL002C	YML063W	YPL229W	YLR063W	YDL133W	YNL077W	YLR333C	YER140W	YJR056C	YDL184C	YHL039W	YCR019W	YGR106C	YDL203C	YOR220W	YML025C	YDL072C	YOR361C	YJR007W	YER033C	YDR139C	YDR471W	YJR032W	YER134C	YAL028W	YBR287W	YPR127W	YKL086W	YGL189C	YER134C	YIL052C	YPL071C	YLR367W	YNL208W	YKR011C	YKR106W	YBR084C-A	YMR244C-A	YPL068C	YKL209C	YGR084C	YJR113C	YHR021C	YER080W	YMR034C	YDR514C	YEL001C
	YGR035C	YJR032W	YNL050C	YHL039W	YMR191W	YPL064C	YKL221W	YGR237C	YJL197W	YLR029C	YDL184C	YER076C	YDR060W	YBR241C	YEL001C	YER134C	YMR215W	YGL250W	YNL195C	YIL052C	YJR024C	YOL036W	YNL087W	YLR264W	YKL180W	YCR096C	YDL156W	YDR533C	YJL016W	YOL048C	YLR075W	YDR049W	YHR010W	YCR095C	YBR033W	YFR038W	YAL018C	YOR220W	YOR369C	YKR074W	YDR482C	YFR048W	YFL034C-A	YLL067C	YKL151C	YBR301W	YJR134C	YCR096C	YNL046W
	YNR021W	YGR071C	YCR087C-A	YDR429C	YKL026C	YMR269W	YER033C	YER048C	YOL014W	YIL064W	YNL030W	YJR056C	YIL096C	YPR040W	YBL087C	YGR034W	YJL118W	YDR418W	YMR221C	YDR450W	YKR059W	YDL075W	YNL011C	YLL014W	YMR309C	YBR074W	YMR222C	YBR053C	YLR107W	YOL084W	YKL219W	YOR077W	YJL136C	YNL031C	YLL054C	YHR117W	YKL183W	YIL101C	YIL133C	YGR066C	YLR455W	YNL034W	YKL168C	YNL005C	YPL079W	YDR471W	YKL090W	YNL244C	YFR018C
	YDR139C	YDR139C	YKR057W	YOL120C	YBR054W	YNL030W	YPL104W	YER113C	YFL034W	YDR026C	YER074W	YGL101W	YDR532C	YHR162W	YMR209C	YIL090W	YFL034W	YKR059W	YBR235W	YPL193W	YER076C	YGL215W	YDR383C	YDR064W	YOR234C	YLR065C	YPL184C	YJL171C	YLR042C	YER033C	YGR150C	YLR095C	YJR032W	YJL190C	YML081W	YMR221C	YFR048W	YNL249C	YOR150W	YLR406C	YPL090C	YIL101C	YBR150C	YIL164C	YOR304C-A	YMR325W	YNL300W	YCR016W	YML024W
	YDR357C	YHR021C	YJR094W-A	YMR260C	YDR124W	YHL039W	YGR203W	YDR493W	YMR124W	YDR139C	YDR333C	YPL162C	YML063W	YKL224C	YPR114W	YLR312W-A	YER077C	YOR096W	YIL024C	YHL015W	YMR064W	YPL277C	YNR021W	YBR090C	YDL141W	YBR244W	YBR204C	YLR407W	YKL133C	YER060W-A	YHR141C	YDR333C	YMR282C	YBR014C	YFR018C	YKL098W	YLR095C	YKL219W	YJL193W	YPL054W	YDR071C	YOR389W	YJR056C	YDR337W	YBR191W	YDR262W	YJL079C	YLR419W	YLL054C
	YJR101W	YJL189W	YML063W	YDR071C	YGL128C	YGR214W	YNL031C	YDR346C	YJL049W	YOR077W	YJL190C	YJL189W	YNR029C	YHR122W	YJR007W	YJL136C	YNL034W	YCL068C	YER080W	YFL034C-A	YDR494W	YLR414C	YLL046C	YGR085C	YOL098C	YGR034W	YIL077C	YDR504C	YOL070C	YIL088C	YER131W	YFR018C	YOL120C	YNR021W	YJR024C	YHR213W	YNL100W	YIL077C	YMR260C	YIL027C	YGR205W	YMR073C	YPL056C	YBR120C	YML017W	YLR037C	YKL121W	YPL105C	YML081W
	YER080W	YCR095C	YNL244C	YKL156W	YNR076W	YMR064W	YNL036W	YDR316W	YCR090C	YDR532C	YBL028C	YIL110W	YOR093C	YHR215W	YFL034W	YOL098C	YFR022W	YIL077C	YBR033W	YDL082W	YER134C	YLR406C	YOR086C	YOL022C	YER117W	YNL244C	YKL133C	YHL021C	YNL036W	YOL119C	YDL082W	YML133C	YCL002C	YML081W	YMR209C	YOR305W	YKR075C	YMR118C	YNL255C	YIL088C	YDL083C	YPL099C	YLR019W	YGL129C	YJR024C	YHR010W	YHR179W	YDL136W	YOR304C-A
	YPL226W	YLR287C-A	YDL082W	YMR269W	YAR023C	YLR143W	YBR235W	YGR076C	YMR143W	YPL198W	YDR500C	YGR071C	YNR024W	YIR003W	YGR071C	YDR494W	YFL040W	YPR040W	YNR065C	YNL022C	YGR035C	YFL034C-A	YOL057W	YFR011C	YLR264W	YHR010W	YMR215W	YJR047C	YAL011W	YBR122C	YDL075W	YNR021W	YCR096C	YDR429C	YOR391C	YLR040C	YKR016W	YBL066C	YDR334W	YIL018W	YOR093C	YJL193W	YDL123W	YNL010W	YOR164C	YOR096W	YER011W	YJR024C	YCR095C
	YKL219W	YLR185W	YER137C	YNR029C	YOR389W	YDR060W	YOR220W	YDL091C	YER134C	YLR445W	YOR234C	YLR073C	YDL136W	YJL079C	YKL209C	YLR241W	YBR150C	YFL034W	YKR091W	YPL143W	YIL018W	YJL066C	YDL203C	YJR032W	YER030W	YDR450W	YHR126C	YJL185C	YDL248W	YBR282W	YJR094W-A	YPL199C	YNR021W	YPR163C	YDL083C	YHR155W	YPR003C	YMR085W	YDL141W	YJR161C	YGL242C	YJL107C	YPL079W	YBR251W	YPL220W	YER121W	YDL176W	YGR017W	YCR096C
	YOL138C	YHL039W	YOL098C	YIL052C	YIL169C	YML081W	YDR533C	YNR037C	YML081W	YNL030W	YDL002C	YNL313C	YLR344W	YDL072C	YBR187W	YHR021C	YPL184C	YOR010C	YPL141C	YIL161W	YHL004W	YIL169C	YLR333C	YFL034C-A	YDR471W	YDL002C	YIL093C	YNR045W	YMR180C	YFR023W	YOR091W	YLL029W	YGR034W	YNL175C	YMR064W	YJR138W	YDR111C	YEL043W	YDL144C	YMR146C	YCR095C	YJR138W	YER011W	YBR222C	YKL156W	YBR181C	YBR235W	YGL082W	YJR024C
	YPL183W-A	YPL064C	YJR056C	YIL096C	YFL054C	YJR032W	YGR197C	YFR048W	YER007C-A	YER137C	YML063W	YJL136C	YOR021C	YKL086W	YML081W	YLR333C	YKR015C	YHR131C	YMR034C	YER050C	YNL010W	YPL143W	YLR218C	YHR121W	YBL087C	YGR283C	YFR018C	YBR241C	YAL064C-A	Q0140	YML017W	YPL009C	YBR194W	YLR419W	YER074W	YDL193W	YDR475C	YBR137W	YLR187W	YNL162W	YDL141W	YMR003W	YMR181C	YDL061C	YMR142C	YDR450W	YCL045C	YLR344W	YMR209C
	YER011W	YNL031C	YER050C	YMR143W	YOR292C	YDR429C	YFL052W	YBL089W	YJR101W	YPL064C	YDL083C	YIL161W	YHR010W	YBR239C	YMR206W	YGL076C	YDR367W	YGR034W	YJL082W	YOR166C	YBR194W	YIL101C	YLR388W	YHL001W	YPL249C-A	YJL189W	YPL141C	YLL029W	YHR126C	YKL033W-A	YOR304C-A	YJR007W	YJL190C	YMR064W	YBR301W	YNL092W	Q0255	YDR406W	YER074W	YDR405W	YDR064W	YBR225W	YGR054W	YHR038W	YPR114W	YKL156W	YER077C	YFR032C-A	YHR045W
	YMR215W	YML108W	YIL161W	YER007C-A	YJL016W	YKL209C	YDR520C	YPL013C	YHR003C	YDR418W	YOR164C	YMR143W	YFR032C-A	YFL061W	YJR101W	YLR367W	YCL049C	YGR150C	YGR136W	YER076C	YNL132W	YKR011C	YDR210W	YJR024C	YLR029C	YOL056W	YEL043W	YKL090W	YIL077C	YHR059W	YMR242C	YJR134C	YGR017W	YLR053C	YJL084C	YBR287W	YMR070W	YJL118W	YMR131C	YMR295C	YMR260C	YOR383C	YHR021C	YFL042C	YNR070W	YGR250C	YAL064C-A	YML063W	YER117W
	YKR057W	YLR333C	YMR269W	YCR095C	YBR235W	YLR185W	YFR022W	YBL044W	YOL120C	YMR031C	YPL034W	YER131W	YMR282C	YBR284W	YLR375W	YDL075W	YLR247C	YPR117W	YMR102C	YLR287C-A	YEL001C	YBR225W	YGL140C	YPL034W	YLR118C	YLR333C	YHL013C	YER067W	YGR250C	YNR014W	YER056C-A	YMR209C	YML017W	YLR455W	YER047C	YER077C	YER039C	YDR505C	YBL028C	YMR194W	YLR441C	YHR121W	YOR247W	YDR071C	YDR333C	YDL123W	YGR250C	YKL219W	YPL105C
	YGR215W	YDR458C	YER074W	YJL136C	YPL150W	YLR419W	YPL282C	YHR198C	YCL056C	YKL063C	YGL140C	YOR361C	YHR045W	YPL282C	YER074W	YER056C-A	YLR042C	YGR215W	YOL161C	YML081W	YFR018C	YGR111W	YHR177W	YDL082W	YGR215W	YLR388W	YPL067C	YPR174C	YIL001W	YNL200C	YNL096C	YLR185W	YCR095C	YOL127W	YPL105C	YHR209W	YGL258W	YHR022C	YJL046W	YOR052C	YLR187W	YDL129W	YMR225C	YGL002W	YAL061W	YKR005C	YDR124W	YNL301C	YHR203C
	YOR293W	YKL209C	YCR095C	YER074W	YPL056C	YNL031C	YAL034C	YHR147C	YDL083C	YLR419W	YOL022C	YNL260C	YER074W	YLR352W	YGR102C	YJL163C	YAL064C-A	YDR514C	YNL295W	YLR419W	YMR215W	YKL224C	YOL103W	YJL097W	YDL082W	YLR419W	YOR389W	YDL110C	YLR414C	YBL107C	YBR009C	YKR059W	YPL064C	YMR282C	YOR016C	YGR136W	YDR281C	YLR247C	YML053C	YFR026C	YBR084C-A	YKL063C	YOR093C	YFR032C-A	YLR075W	YML072C	YMR111C	YLR009W	YNR070W
	YER134C	YDR071C	YOR021C	YNL255C	YKL086W	YJL049W	YPR129W	YOR063W	YPL105C	YPL034W	YLR118C	YOR164C	YER092W	YNL144C	YKR059W	YLR404W	YIR013C	YEL007W	YGR197C	YER137C	YIL069C	YGL101W	YGR220C	YGR215W	YBR009C	YOL014W	YPL272C	YML020W	YGL010W	YBR230C	YPL079W	YGR220C	YGR071C	YDR068W	YLR082C	YMR251W-A	YMR206W	YLR460C	YDL002C	YIR037W	YBR007C	YGL250W	YDR333C	YNL162W	YLL045C	YER037W	YOL036W	YGR207C	YOR150W
	YML018C	YCL056C	YGR283C	YKL209C	YNL036W	YMR143W	YPL056C	YIR024C	YNL301C	YER030W	YJR032W	YLR036C	YCR087C-A	YIL137C	YHR146W	YKL219W	YOR059C	YDR060W	YAR023C	YDR336W	YLR422W	YDR090C	YOL154W	YOR150W	YER102W	YNR061C	YLR455W	YJL118W	YOR152C	YPL272C	YPL162C	YDR119W	YOL127W	YHL013C	YMR181C	YMR191W	YER034W	YBR255W	YLR441C	YBR062C	YGL064C	YOL087C	YLR419W	YBL089W	YGR150C	YOR293W	YMR002W	YHR003C	YJR007W
	YDR304C	YJL049W	YOR154W	YDR336W	YDL027C	YGR207C	YPL099C	YDR229W	YGR215W	YNR029C	YPL198W	YGL111W	YGR214W	YHR202W	YJR061W	YDR447C	YIL077C	YGR237C	YBR287W	YGR085C	YDR450W	YCL042W	YMR124W	YOR251C	YBR191W	YGL250W	YIL090W	YOR062C	YIR013C	YBR033W	YPR114W	YDR458C	YGL108C	YNL215W	YBR074W	YDL129W	YCR051W	YMR191W	YNL010W	YPL249C-A	YNL010W	YNL335W	YMR286W	YNL030W	YDR500C	YPL162C	YGL079W	YIL092W	YIL069C
	YDR291W	YLR419W	YNR029C	YGL101W	YJL079C	YGR001C	YER128W	YNR071C	YHR052W	YLR082C	YOR252W	YCL002C	YLR063W	YKL065C	YOL019W	YGR106C	YER134C	YIR044C	YPL017C	YBR084C-A	YOL127W	YPL186C	YIL069C	YMR031C	YGL031C	YER002W	YEL007W	YGR054W	YKR016W	YPL183W-A	YPL272C	YJR101W	YNL313C	YLR344W	YDR520C	YNL036W	YBR261C	YKL222C	YDL083C	YDR494W	YDL082W	YLR013W	YJL218W	YMR195W	YLR264W	YPL247C	YML100W-A	YDR429C	YNL067W
	YIL069C	YNL301C	YER131W	YOR166C	YBR284W	YCR096C	YER085C	YNL040W	YOR131C	YMR018W	YHL039W	YGR283C	YMR269W	YLR461W	YOR096W	YPR158W	YJL016W	YJL084C	YMR222C	YPL162C	YML024W	YDR438W	YJL027C	YHR038W	YJR100C	YCL002C	YFL061W	YDL156W	YMR160W	YOR391C	YOL098C	YPR115W	YER007C-A	YJR032W	YCR095C	YHL010C	YDL177C	YBR157C	YBL027W	YAR027W	YNL244C	YDR281C	YMR193W	YLR333C	YFL034C-A	YFR038W	YGL128C	YOR304C-A	YGL215W
	YLR082C	YDR257C	YGR034W	YLR406C	YHR209W	YJL190C	YLR414C	YFL013C	YIL130W	YDR415C	YNL067W	YLR388W	YNL255C	YIL176C	YGR034W	YCR090C	YJR047C	YNL115C	YGL259W	YEL048C	YHR045W	YKL105C	YGL196W	YMR185W	YDL083C	YGR215W	YLR312W-A	YKL222C	YPR040W	YAR064W	YGR210C	YER139C	YER056C-A	YER051W	YGR215W	YOR161C	YPL109C	YAL064C-A	YBR009C	YEL020C	YNL255C	YER011W	YOL138C	YKR057W	YGR210C	YLR173W	YKL039W	YLR388W	YOR093C
	YML096W	YBR271W	YGL101W	YDR060W	YGR237C	YDR257C	YMR178W	YBR101C	YLR082C	YBR271W	YER102W	YDR051C	YBR271W	YJL200C	YHL029C	YBR235W	YKL222C	YNR004W	YNL092W	YOL120C	YJL084C	YGL146C	YBR009C	YJL193W	YJL147C	YOR131C	YBL095W	YJR085C	YMR295C	YGL186C	YNL030W	YEL076C-A	YER074W	YDL075W	YPR022C	YKR011C	YDR494W	YMR086W	YDL061C	YFL010C	YLR065C	YJL171C	YDR357C	YMR157C	YGL147C	YOR183W	YER048C	YOL014W	YMR064W
	YOR182C	YNL313C	YMR194W	YLR419W	YBR239C	YOR304C-A	YHR155W	YOR357C	YNL260C	YLR063W	YNL301C	YML081W	YCR096C	YNL092W	YNL176C	YFR032C-A	YGL057C	YER140W	YJL206C	YBR090C	YGR205W	YDR169C	YEL070W	YMR282C	YPL056C	YBR194W	YJL132W	YDL021W	YLR437C	YMR286W	YGR205W	YHR045W	YLR073C	YER007C-A	YOR305W	YBR101C	YIL090W	YJL171C	YJL177W	YBL028C	YDR060W	YLR283W	YLR187W	YHR199C	YLR406C	YCR030C	YJL176C	YDR051C	YLR422W
	YCL028W	YGR187C	YDR471W	YBL076C	YJL151C	YMR018W	YFR011C	YNL137C	YNL313C	YMR269W	YDR471W	YKL156W	YLR185W	YHR199C	YDR049W	YMR155W	YBL095W	YER074W	YGR149W	YBR242W	YHR131C	YDR447C	YDR333C	YDL083C	YNL067W	YDR532C	YBR033W	YDL146W	YPR061C	YDR322W	YOR293W	YPR202W	YPR163C	YIL029C	YLR344W	YPL272C	YDL127W	YLR040C	YDL082W	YOL098C	YIL133C	YOR264W	YML081W	YPR040W	YBR084C-A	YOL127W	YGR153W	YNL050C	YMR309C
	YGL135W	YJR003C	YER002W	YOL029C	YDR525W-A	YER007C-A	YPL017C	YML081W	YNL046W	YDR333C	YGR106C	YML017W	YDL002C	YIL165C	YHL013C	YLR426W	YKL161C	YPL064C	YFL012W	YDR514C	YER101C	YJR007W	YBR079C	YPL198W	YIL133C	YDR429C	YPL056C	YGR205W	YJL185C	YOR286W	YBR191W	YPL282C	YIL069C	YDR257C	YDR239C	YAL034C	YAL067C	YPL066W	YLR448W	YOR293W	YOR369C	YKL065C	YEL025C	YHL004W	YJR007W	YGL261C	YPL277C	YMR260C	YPL143W
	YPL247C	YPR163C	YDR060W	YDR415C	YDR334W	YOL029C	YDL146W	YNL157W	YOR093C	YIL161W	YCR095C	YBR090C	YJL177W	YDL057W	YOR150W	YJL177W	YDR506C	YLR422W	YML083C	YDL184C	YDR060W	YOR380W	YNL030W	YLR407W	YBR079C	YGL082W	YJL016W	YGR136W	YOR247W	YGL059W	YGL076C	YDL063C	YNL301C	YMR209C	YLR422W	YHL004W	YNL252C	YIL024C	YBL029W	YGL108C	YBR062C	YBL060W	YLR397C	YMR024W	YJR056C	YJL190C	YCR051W	YPL071C	YMR143W
	YMR143W	YOR021C	YIL130W	YGR214W	YDL048C	YFR032C-A	YGR130C	YLR388W	YOR077W	YGL147C	YGR071C	YDL082W	YCR095C	YNL289W	YHR203C	YDL021W	YPL066W	YPL199C	YOL084W	YOR051C	YGR215W	YPL162C	YGR034W	YER074W	YBL060W	YLL029W	YFL020C	YGR220C	YDL224C	YIL101C	YKL156W	YGL111W	YJR024C	YOR293W	YDR281C	YJL057C	YHR146W	YGR250C	YDR333C	YGL189C	YBR009C	YPL041C	YDR494W	YOL023W	YGR205W	YBR285W	YGR270W	YER007C-A	YBL059W
	YMR181C	YER074W	YOR096W	YLR143W	YPL017C	YER092W	YJL016W	YBL038W	YIL027C	YPL199C	YPR163C	YNL175C	YOR312C	YLL014W	YPL229W	YOR311C	YDL248W	YNL067W	YNL234W	YML108W	YDL018C	YDR520C	YJR129C	YJL147C	YBL028C	YMR114C	YDL057W	YMR002W	YFR038W	YOR215C	YJL084C	YLR367W	YFR032C-A	YKL156W	YKL151C	YHR199C	YJR030C	YOR077W	YBL060W	YLR344W	YER074W	YGL128C	YDR418W	YLR239C	YOR293W	YPL150W	YHR215W	YLR333C	YCL068C
	YDR134C	YHR010W	YNL260C	YJR032W	YIL077C	YOL127W	YFL061W	YMR191W	YML108W	YGR187C	YDL063C	YOL120C	YJR032W	YMR034C	YBR284W	YLR406C	YGL060W	YPR172W	YNL074C	YAL019W	YFR031C-A	YNR065C	YLR455W	YOR093C	YPR163C	YDR447C	YNR065C	YOL154W	YAR064W	YCR023C	YMR209C	YLR036C	YNL162W	YDR266C	YGR034W	YKL222C	YFR038W	YJR107W	YCL002C	YJR054W	YMR131C	YPL103C	YNL134C	YNL019C	YLR419W	YER033C	YHR159W	YDR532C	YPL054W
	YJR088C	YER092W	YLR065C	YFR032C-A	YFR048W	YGR079W	YDR334W	YHR038W	YMR003W	YDR458C	YLL014W	YDR020C	YOL029C	YNL336W	YLR392C	YLR388W	YKR013W	YPL272C	YHR202W	YHR021C	YDR447C	YLR063W	YLL064C	YPR084W	YGR093W	YLR243W	YKL219W	YMR196W	YCL028W	YNR037C	YFL034C-A	YOR016C	YOR021C	YDL136W	YOR150W	YDR262W	YPL173W	YNL036W	YLR065C	YOR304C-A	YBL028C	YDL118W	YPR148C	YER004W	YIL052C	YKL121W	YFR039C	YHR010W	YOR324C
	YHR038W	YOL120C	YDR532C	YOR304C-A	YPL067C	YNL313C	YJL084C	YNL211C	YNR048W	YOR305W	YIL110W	YOL127W	YCL056C	YNR045W	YBR194W	YBR287W	YKL133C	YMR206W	YLR426W	YGR283C	YDR049W	YPL272C	YNL301C	YPR109W	YPL199C	YBL087C	YDR334W	YCL049C	YIL093C	YLR257W	YMR031C	YPL226W	YKL209C	YLR287C	YDL224C	YGL049C	YMR010W	YGR111W	YDR066C	YBR014C	YKR102W	YOR247W	YCR003W	YKL033W-A	YNL069C	YAR027W	YGR281W	YDR152W	YGR150C
	YKR093W	YMR018W	YOR091W	YNL301C	YPL282C	YIL029C	YOL162W	YLR422W	YJR056C	YHL013C	YGR207C	YLR406C	YML081W	YDR248C	YGR150C	YPL249C-A	YOL070C	YHR203C	YCR007C	YGR215W	YER117W	YGR250C	YNL162W	YDL184C	YER140W	YKL209C	YKR017C	YNL295W	YPR151C	YNR061C	YER048C	YAL035W	YBR014C	YGR071C	YBR284W	YJL078C	YER025W	YPL229W	YNL096C	YIL152W	YBR231C	YNR066C	YML063W	YDR090C	YBL027W	YGR148C	YCL056C	YDL002C	YPL141C
	YDR418W	YOR093C	YML017W	YLR344W	YDL127W	YOL120C	YJR138W	YNL208W	YOR296W	YKL077W	YMR309C	YNL022C	YOR272W	YHR179W	YPL014W	YLR019W	YJR061W	YBL087C	YKL133C	YDR049W	YAL061W	YHR117W	YOR247W	YOR164C	YDR119W	YOR304C-A	YNR018W	YBR150C	YAL028W	YDR337W	YDR494W	YEL076C	YHR141C	YOR021C	YOR077W	YLR414C	YDR540C	YCL037C	YNL030W	YKR091W	YPL056C	YOR220W	YKL209C	YDR322W	YOR091W	YIL137C	YIL024C	YPL064C	YLR082C
	YGR150C	YKR023W	YER007C-A	YMR209C	YLR225C	YMR282C	YNL234W	YDR071C	YLR065C	YDL075W	YMR260C	YBR242W	YGL101W	YEL067C	YOR016C	YCR106W	YIL093C	YDR119W	YPR174C	YER092W	YFL034C-A	YLR264W	YHR121W	YDL002C	YFR011C	YOR096W	YOL138C	YDR348C	YDR333C	YMR244C-A	YOR164C	YPL105C	YMR286W	YIL110W	YOR093C	YIR043C	YLR177W	YOR166C	YPL162C	YDR532C	YLR364W	YMR317W	YKL039W	YIL011W	YGL111W	YNL074C	YOR304C-A	YER076C	YJR123W
	YMR064W	YAL019W	YOL127W	YHR141C	YKL222C	YBL107C	YGR012W	YMR024W	YDR357C	YBL072C	YNL244C	YML026C	YLR419W	YDL173W	YBR137W	YOR018W	YNL092W	YPL148C	YDR533C	YOR283W	YFR011C	YDL176W	YBR287W	YNR021W	YPL079W	YDR222W	YNL176C	YOR296W	YDR034W-B	YDL179W	YLL054C	YKL151C	YGR214W	YDR060W	YIL169C	YMR222C	YGR270W	YNL034W	YOL087C	YDR348C	YPL039W	YKR059W	YOR167C	YCR069W	YOL098C	YBR053C	YDR357C	YOL077C	YML026C
	YGL250W	YCR096C	YIL069C	YHR010W	YIR043C	YKR023W	YMR222C	YNL134C	YDR429C	YOR021C	YNL095C	YBR084C-A	YHL015W	YJL213W	YGL146C	YMR146C	YNL300W	YPL054W	YNL336W	YGL111W	YEL054C	YDL233W	YDL075W	YNL244C	YIL093C	YDL136W	YCR096C	YPL222W	YBR269C	YMR090W	YGL101W	YPL141C	YOR051C	YFR032C-A	YNR070W	YLR161W	YPL105C	YAL011W	YMR142C	YGR136W	YBL027W	YLR225C	YBL029W	YER182W	YHL015W	YHL001W	YJR061W	YIL161W	YBR225W
	YOL120C	YAL036C	YOR312C	YOL098C	YDL057W	YHL013C	YBR033W	YDR031W	YFR032C-A	YML096W	YMR143W	YPL226W	YIL052C	YER080W	YNL252C	YIL152W	YAL011W	YPL071C	YNL289W	YBR244W	YGL111W	YNL096C	YDR357C	YDR333C	YKL075C	YJL049W	YBR079C	YKR091W	YGL057C	YCR003W	YMR146C	YLR118C	YKR057W	YER131W	YBR270C	YPL099C	YER066W	YBR231C	YJR088C	YDL206W	YDR334W	YOR091W	YOR131C	YER071C	YPL162C	YJR085C	YJR030C	YIL127C	YDR281C
	YBL087C	YLR412W	YNR061C	YPL064C	YDR542W	YDR026C	YGR054W	YLR455W	YIR012W	YPR163C	YMR209C	YLR419W	YHL013C	YGR237C	YOR093C	YGL189C	YHR097C	YOR182C	YFL062W	YER117W	YPL143W	YBR056W	YFR032C-A	YOR296W	YHR121W	YER048C	YJL107C	YPL229W	YIL108W	YDL045W-A	YEL001C	YMR144W	YGL189C	YJR003C	YGL101W	YOR017W	YJR115W	YOL070C	YBR062C	YJL049W	YJL193W	YPL104W	YFR032C-A	YNR040W	YLR441C	YFL020C	YHR192W	YHL004W	YGL101W
	YPL054W	YML081W	YER056C-A	YML081W	YPL277C	YNL301C	YPL165C	YMR225C	YOR304C-A	YNL255C	YFR038W	YCR090C	YDL075W	YCL049C	YBL095W	YIL088C	YMR085W	YNL176C	YGR052W	YOR304C-A	YKR057W	YFR022W	YLR406C	YNL132W	YNL030W	YCR016W	YGL261C	YJR138W	YDR233C	YGR237C	YJR101W	YLR029C	YGL111W	YPL245W	YPR163C	YBL002W	YLR464W	YDR011W	YLL029W	YDR462W	YLR448W	YFL034W	YIL090W	YIL088C	YLR065C	YKL086W	YBR270C	YPL193W	YBR074W
	YOR167C	YPL263C	YOR093C	YOR093C	YMR315W	YHR045W	YLR149C	YDL202W	YMR074C	YJL177W	YOR091W	YDL075W	YLR445W	YCR096C	YIL077C	YNL313C	YAL014C	YMR064W	YMR215W	YDR020C	YGR150C	YDR109C	YLR351C	YDL141W	YDR020C	YPL272C	YPR127W	YDL193W	YGR146C	YCL042W	YPL220W	YER074W	YER092W	YIL052C	YKR016W	YKR049C	YKR015C	YPL247C	YNL244C	YJR094W-A	YDL061C	YDR119W	YOL036W	YDR347W	YGR106C	YBR255W	YLR326W	YDR471W	YIL090W
	YOR096W	YCR087C-A	YIL064W	YCL056C	YMR278W	YBR242W	YDL193W	YGR136W	YBR242W	YGR283C	YKL209C	YNL050C	YGL140C	YGL186C	YHR003C	YER131W	YNL083W	YPL034W	YBR203W	YDL063C	YGR214W	YBR052C	YMR074C	YKL209C	YDR532C	YDL018C	YGL060W	YLR161W	YBL031W	YJL200C	YMR309C	YDR291W	YHL039W	YOL098C	YDR322W	YDL123W	YFR032C	YBR056W	YJL055W	YFR039C	YJL177W	YOR289W	YFR016C	YNL212W	YKL219W	YIR003W	YLR388W	YLR065C	YDL224C
	YER113C	YLR344W	YDL083C	YGR187C	YFL061W	YBR271W	YJR039W	YIL029C	YLR243W	YOR304C-A	YLR019W	YDL063C	YOL120C	YER060W-A	YKL065C	YLR448W	YGR111W	YKL105C	YLR125W	YJR124C	YDR239C	YEL070W	YGR201C	YHR192W	YOR091W	YML017W	YOR164C	YBR239C	YNL289W	YML030W	YPR117W	YDL176W	YOR312C	YNL313C	YJL190C	YOR389W	YDR497C	YBR150C	YGR001C	YIL041W	YNL030W	YKR011C	YBR191W	YKL128C	YBR181C	YMR194W	YOR131C	YKR102W	YDR450W
	YHR045W	YMR143W	YNR024W	YCR096C	YHL010C	YLR412W	YPL272C	YML096W	YDL121C	YBL054W	YBR079C	YIL130W	YGR079W	YGR250C	YHR131C	YML073C	YHR080C	YNR045W	YBL086C	YNL301C	YCL068C	YNL024C	YMR309C	YMR142C	YDL184C	YIL052C	YMR309C	YLR333C	YJR061W	YIL027C	YLR406C	YNL260C	YNL255C	YGL140C	YOR096W	YOR062C	YMR024W	YGL080W	YBL092W	YDL202W	YCL068C	YGL146C	YNL030W	YPR109W	YBR090C	YOR380W	YOR271C	YER048C	YGR210C
	YIL110W	YCL036W	YPL034W	YLR455W	YAL063C	YOR293W	YCL068C	YGR084C	YFL013C	YHR010W	YOL120C	YDR532C	YER140W	YKL033W-A	YBR225W	YHR151C	YKR084C	YNR021W	YBR054W	YJL136C	YOR293W	YJL185C	YGL111W	YGR162W	YBR261C	YCL068C	YJR024C	YMR171C	YLR426W	YKR066C	YGR106C	YNL056W	YLR419W	YDL063C	YDR438W	YGR270W	YBR187W	YJR061W	YBR090C	YJL163C	YMR031C	YJL078C	YBR239C	YOR234C	YML073C	YBR287W	YMR040W	YLR306W	YHR131C
	YML017W	YDL184C	YLR412W	YPL199C	YJL078C	YML063W	YAL011W	YJL096W	YDL123W	YIL130W	YLR264W	YFL034C-A	YLR143W	YBR147W	YDR415C	YBR162C	YJL132W	YDR291W	YNL144C	YJR032W	YPL141C	YFR006W	YLR239C	YDR119W	YOL022C	YLR063W	YDR406W	YIL067C	YLR312W-A	YNL195C	YMR142C	YJR024C	YDR060W	YDR333C	YHR003C	YDR334W	YOL070C	YIR013C	YOR093C	YMR193W	YLR029C	YGL064C	YCR046C	YNL306W	YMR194W	YDR109C	YAL064W-B	YMR209C	YDR333C
	YOR322C	YKL050C	YOR167C	YNL162W	YOR247W	YDR357C	YEL034W	YEL049W	YDR051C	YDL083C	YDR071C	YIL069C	YGR034W	YOR382W	YDL083C	YIL018W	YIL001W	YDL184C	YER085C	YNL244C	YOR304C-A	YOR228C	YFR031C-A	YGR205W	YDR071C	YLR367W	YDL127W	YIL057C	YGL060W	YMR195W	YOR324C	YER030W	YKR023W	YNL255C	YMR215W	YDR441C	YKR010C	YGL261C	YPL105C	YMR291W	YGR001C	YLR356W	YBR222C	YER010C	YIL133C	YDL124W	YBR222C	YEL044W	YOR016C
	YKL100C	YLR445W	YMR143W	YBR079C	YLL064C	YCR095C	YAL028W	YKR074W	YOR291W	YKL156W	YBR084C-A	YNL244C	YHR149C	YLR257W	YOL057W	YBR079C	YPL247C	YDR471W	YJL217W	YJL189W	YLR095C	YGL261C	YJL136C	YPL090C	YPL113C	YIL127C	YKL065C	YOR322C	YPL189W	YNR040W	YHL015W	YGR102C	YDR068W	YPL263C	YHR131C	YBR162C	YML002W	YDL127W	YJL176C	YER079W	YBL029W	YCR051W	YGL220W	YKL215C	YKL069W	YPL090C	YFL010C	YIL029C	YLR065C
	YBR270C	YDR266C	YCL002C	YDL184C	YJR138W	YGL231C	YIL047C	YMR066W	YJR007W	YLR143W	YBR191W	YJR101W	YNL301C	YMR040W	YMR171C	YMR194W	YDR346C	YJL189W	YGR043C	YLR333C	YNR048W	YDR505C	YBR052C	YHR057C	YFL034C-A	YPL143W	YPL066W	YGL049C	YPL222W	YMR158W	YMR181C	YML063W	YBR074W	YJL136C	YGR084C	YPL150W	YJR138W	YDR346C	YLR241W	YBR135W	YCL002C	YHL021C	YFL068W	YKR070W	YMR181C	YKL094W	YLR262C-A	YMR143W	YGR215W
	YNR061C	YLR455W	YPL143W	YOR154W	YDL110C	YHL015W	YKL065C	YLR049C	YKR102W	YFR032C-A	YJR088C	YLR185W	YER131W	YIL077C	YPL054W	YLR407W	YIL024C	YDL133C-A	YKR075C	YDR161W	YBL059W	YBR071W	YHR141C	YOR369C	YLL054C	YNL023C	YGL082W	YLR031W	YMR259C	YIL164C	YML081W	YCR096C	YLR053C	YKR023W	YAL035W	YCL028W	YKR059W	YPL067C	YDR060W	YHL004W	YPL173W	YPR085C	YNL162W	YHR122W	YHR010W	YER158C	YGR136W	YBR244W	YOL014W
	YGR106C	YGR017W	YDR049W	YGR034W	YKL065C	YDL075W	YBL104C	YPR148C	YPL071C	YDR257C	YMR155W	YPL193W	YKL156W	YJL185C	YCL037C	YMR286W	YGL261C	YMR225C	YJR161C	YOR093C	YGL101W	YBR301W	YER074W	YBR084C-A	YNL244C	YNL022C	YDR139C	YPL158C	YPL041C	YIL165C	YIL052C	YBR194W	YJL049W	YDL184C	YLL029W	YDR520C	YDL191W	YGL128C	YMR286W	YGR223C	YMR309C	YDL123W	YJL096W	YDL121C	YER064C	YER184C	YIR016W	YGL111W	YGR054W
	YNL132W	YGL101W	YNL031C	YHR045W	YDL123W	YLR455W	YGL064C	YKL105C	YDR222W	YDR071C	YGL220W	YNL023C	YPL064C	YFL010C	YER101C	YKR006C	YDL224C	YDL176W	YBR071W	YGL082W	YPL282C	YGR034W	YNR073C	YMR230W	YJL193W	YGL108C	YNL034W	YJL213W	YLR333C	YBR268W	YDR500C	YGL101W	YPL034W	YGR207C	YHR210C	YJL107C	YPL104W	YMR196W	YCR095C	YMR002W	YPL162C	YLR149C	YML030W	YDL045W-A	YOR324C	YBR150C	YBR162C	YCL002C	YER047C
	YCR095C	YOR166C	YJL190C	YLR063W	YDL248W	YDL002C	YBR287W	YOR293W	YER128W	YPL263C	YNL255C	YOL022C	YOR154W	YNL244C	YGL039W	YJR054W	YPL229W	YOR304C-A	YJR039W	YKL156W	YLR012C	YOL161C	YOR104W	YBR009C	YGR085C	YLR036C	YKR084C	YJL151C	YMR315W	YBR262C	YOR166C	YDR152W	YLR406C	YML108W	YKL222C	YIR044C	YDR186C	YPL184C	YGR148C	YNL092W	YDL121C	YDR534C	YDR134C	YNL252C	YBR246W	YOR006C	YHR021C	YFR043C	YBR284W
	YAL061W	YGR079W	YPL064C	YDL082W	YDL010W	YOR093C	YNL092W	YBR150C	YGL082W	YLR065C	YPL079W	YMR194W	YNL031C	YDL010W	YHL023C	YIL055C	YMR118C	YKR011C	YFL010C	YBL087C	YPL193W	YPL246C	YML063W	YDR026C	YNL255C	YML081W	YJR061W	YJL057C	YDL129W	YBR147W	YER134C	YML081W	YDR333C	YEL043W	YPL247C	YKL221W	YDR333C	YJL043W	YPL034W	YBR053C	YBL089W	YAR064W	YER140W	YLR187W	YMR209C	YEL047C	YER163C	YNL023C	YGL146C
	YER102W	YLR388W	YOR304C-A	YIL069C	YGL193C	YOR021C	YOR391C	YGR035C	YHR045W	YER050C	YIL133C	YNL301C	YJL136C	YPL163C	YMR222C	YLR185W	YDL072C	YDR014W	YDL129W	YMR194W	YMR181C	YPL079W	YGL085W	YJL177W	YMR260C	YDR334W	YGL057C	YJL163C	YDR391C	YAL034C	YGL111W	YJL225C	YHR054C	YBR242W	YOR296W	YIL169C	YFL068W	YOR387C	YNL284C	YIL108W	YNL096C	YDR532C	YML086C	YIL158W	YHL001W	YPR004C	YGR283C	YLR073C	YBR242W
	YNL067W	YLR063W	YCL056C	YJR124C	YLR414C	YOR312C	YEL020C	YGL110C	YGR034W	YLR412W	YHR052W	YGR001C	YGR017W	YOR104W	YKR102W	YMR282C	YNL196C	YPL105C	YDL027C	YML026C	YMR282C	YPL009C	YPL183W-A	YBR194W	YNR070W	YDL224C	YDR374C	YKL091C	YJL197W	YGR243W	YDR415C	YBR074W	YJR094W-A	YDR494W	YER137C	YEL043W	YMR257C	YHR009C	YKL209C	YPL163C	YNL313C	YEL034W	YDR334W	YPR163C	YGL101W	YPR148C	YCR082W	YDL083C	YIL011W
	YBR181C	YIL029C	YCR096C	YBR271W	YOR114W	YMR209C	YNL074C	YNR036C	YIL127C	YLR221C	YBL044W	YER092W	YOL098C	YDR249C	YHR155W	YDR500C	YBR216C	YLR057W	YEL057C	YLR388W	YOR016C	YML024W	YOR096W	YDR161W	YDR139C	YGL220W	YHR202W	YGR270W	YNL193W	YFR045W	YOR021C	YER189W	YDL136W	YDL002C	YOR291W	YDR533C	Q0075	YDL224C	YIL092W	YMR315W	YDR367W	YLR125W	YEL007W	YKL151C	YLR029C	YLR326W	YCR043C	YBR074W	YER137C
	YDL133C-A	YJR007W	YGR093W	YNR061C	YOR305W	YJR003C	YGR043C	YMR286W	YLR009W	YDL184C	YMR124W	YML108W	YJR003C	YJL057C	YLR012C	YPL220W	YOL075C	YLR287C-A	YAL034C	YLR063W	YLR392C	YML025C	YNL132W	YDR338C	YLR065C	YOR093C	YDL086W	YOR264W	YGR205W	YNL074C	YBL027W	YDR266C	YOR154W	YLR262C-A	YDR333C	YBR054W	YHR035W	YDR233C	YNL069C	YBR056W	YJR113C	YMR181C	YLR326W	YOL127W	YGR085C	YDR542W	YGL261C	YHR045W	YGL111W
	YHR052W	YBR242W	YDR447C	YML108W	YLR037C	YLR445W	YLR426W	YMR309C	YOR096W	YJL136C	YGL031C	YOR312C	YJR055W	YOR391C	YJL218W	YPL143W	YHL030W	YGR205W	YER128W	YKL077W	YBR242W	YAL064W-B	YMR166C	YIL133C	YPL198W	YJR024C	YNR066C	YKL100C	YHL030W	YOR158W	YFR016C	YPL034W	YHL013C	YHR054C	YNL260C	YPL056C	YKR043C	YBR071W	YBL089W	YLR241W	YNR021W	YNL252C	YNR048W	YMR002W	YKL207W	YER056C-A	YHR009C	YDR067C	YPR117W
	YIR003W	YDR026C	YKL077W	YNR048W	YKR011C	YDR458C	YOL070C	YNL162W	YHL004W	YGL140C	YJR024C	YKL209C	YNL244C	YMR086W	YCL028W	YPL150W	YJL185C	YHR038W	YLL025W	YDL075W	YOR021C	YBR235W	YNL046W	YGR150C	YHL001W	YIL069C	YLL054C	YLR149C	YOL159C	YMR136W	YDR334W	YMR018W	YMR018W	YMR143W	YBL059W	YHL021C	YEL044W	YNL196C	YLR446W	YBR079C	YMR286W	YER128W	YLR312W-A	YIL027C	YPL131W	YPR163C	YBR261C	YLR036C	YHR021C
	YNL211C	YCL002C	YGR001C	YLR029C	YNL074C	YNL215W	YDL072C	YOR215C	YPL034W	YLR118C	YLR413W	YOL029C	YPL199C	YMR222C	YHR045W	YER060W	YKL065C	YMR191W	YCR104W	YMR003W	YCR095C	YMR242C	YOR091W	YBL060W	YLR413W	YBR242W	YOR380W	YPL247C	YGL143C	YLR046C	YDL184C	YDR514C	YML081W	YER074W	YOR304C-A	YPR098C	YLR364W	YJL132W	YIL027C	YKR059W	YMR142C	YKL086W	YJR088C	YER050C	YPR117W	YBL002W	YLR271W	YML081W	YDR520C
	YDL157C	YDL075W	YMR242C	YMR124W	YJL206C	YIR012W	YAL049C	YIL001W	YFR016C	YFR038W	YGR215W	YDR101C	YDR458C	YLR090W	YPL158C	YOR304C-A	YDR011W	YMR143W	YFL052W	YLR406C	YPL079W	YJL070C	YAL035W	YBL044W	YLR019W	YDR494W	YFR006W	YPL107W	YER134C	YHR202W	YOL138C	YDR026C	YDL002C	YAL036C	YGR207C	YBR302C	Q0060	YLR177W	YKR098C	YPR172W	YER134C	YBL095W	YPL162C	YDL180W	YGL031C	YFR022W	YGL157W	YPL226W	YIL169C
	YJL189W	YDR222W	YDR336W	YKR057W	YLR125W	YDL184C	YMR073C	YNL284C	YIL092W	YLR406C	YDR060W	YIL091C	YNR048W	YJR107W	YDR291W	YKR091W	YKR016W	YLR082C	YMR325W	YNR024W	YJR134C	YNL069C	YDL184C	YPR163C	YML063W	YGR187C	YAR027W	YDL129W	YGR153W	YOR152C	YBR084C-A	YLR073C	YAL036C	YLR412W	YBR264C	YDL127W	YDR026C	YPR151C	YIL029C	YKL063C	YOR077W	YNL208W	YLR422W	YNL185C	YML025C	YDL061C	YHR213W	YJL136C	YOR131C
	YFR018C	YML063W	YPL198W	YNL244C	YPL158C	YML017W	YBL067C	YPL222W	YDL136W	YJL193W	YLR009W	YLR455W	YPL071C	YJR111C	YJL189W	YLR048W	YLL067C	YML026C	YAR062W	YIL091C	YGR210C	YDL083C	YBR135W	YOL056W	YNL050C	YGR210C	YNL301C	YKR013W	YLR356W	YNL125C	YKL100C	YER186C	YLR262C-A	YOR342C	YOR324C	YDR281C	YMR215W	YDL089W	YPL198W	YJL171C	YMR282C	YGR136W	YMR244C-A	YOR044W	YDR415C	YIL176C	YDL070W	YGR034W	YLR333C
	YHR131C	YHR045W	YLR063W	YMR018W	YBR216C	YLR344W	YOL052C-A	YER158C	YPL064C	YER134C	YLR065C	YOR093C	YDR514C	YDR281C	YNL132W	YEL001C	YPR115W	YGR210C	YMR146C	YNL050C	YPR048W	YOR312C	YDL082W	YLR187W	YLR082C	YJL136C	YNL074C	YOR104W	YDR262W	YPL165C	YLL045C	YJR088C	YBL107C	YAL019W	YPL196W	YMR146C	YMR027W	YNR023W	YGR162W	YDR012W	YOR283W	YCR090C	YDL002C	YMR258C	YMR031C	YDL204W	YOR227W	YNL162W	YGR205W
	YFL013C	YEL043W	YHL013C	YBL054W	YPR085C	YDR266C	YOR292C	YCL002C	YBL107C	YMR259C	YLR036C	YLR367W	YPL198W	YPR157W	YPR040W	YDR391C	YLR352W	YPL247C	YPL165C	YCL002C	YNR021W	YAL061W	YBL044W	YNL301C	YLR419W	YER056C-A	YEL025C	YJR127C	YMR230W	YHR071W	YDL123W	YNL067W	YDR471W	YOR096W	YDL144C	YHR033W	YIR013C	YMR215W	YLR455W	YKL167C	YKL209C	YLR344W	YBL090W	YFL010C	YNL083W	YPL070W	YIL101C	YDL123W	YGR035C
	YHR155W	YJR055W	YJL177W	YJL049W	YLR040C	YNL255C	YBL095W	YDR063W	YJR024C	YKL180W	YFL034C-A	YNR021W	YBR242W	YEL007W	YDL018C	YHR146W	YDL156W	YOR016C	YOL052C-A	YOL127W	YLR333C	YGR131W	YLR019W	YBR063C	YIL091C	YJR124C	YLR072W	YJL079C	YLR072W	YIL041W	YLR264W	YGR173W	YJR003C	YGR214W	YOR131C	YDL133W	YBR150C	YLL054C	YLL049W	YNL313C	YDR119W	YLR352W	YLR082C	YGR065C	YER134C	YOR247W	YOL057W	YGR283C	YOR296W
	YOR091W	YBR194W	YNL023C	YCR087C-A	YJR047C	YDR222W	YDL156W	YKL086W	YOR154W	YLR344W	YDR064W	YHR054C	YIR012W	YNR018W	YCL068C	YPR063C	YNR045W	YPL009C	YHR179W	YHR054C	YKR102W	YGR127W	YBL059W	YLR312W-A	YDL063C	YER117W	YLR413W	YGR237C	YBR270C	YOR285W	YGL147C	YGR270W	YPL263C	YGL231C	YPL229W	YGL261C	YPL107W	YGR117C	YOR111W	YDL072C	YAL011W	YOL138C	YJR024C	YOL013W-A	YLR407W	YLR241W	YDR520C	YDL075W	YMR003W
	YOR291W	YFR038W	YGL189C	YDR333C	YKR075C	YBR014C	YJR129C	YDR101C	YDR239C	YGL135W	YPL193W	YHR045W	YDR471W	YNL034W	YDR514C	YBL049W	YPL041C	YMR144W	YAL049C	YDR051C	YLR082C	YGL082W	YOR021C	YGL220W	YHR038W	YOL070C	YKR011C	YBR284W	YER077C	YHR126C	YLR441C	YBL087C	YBR271W	YGL101W	YBR242W	YGR012W	YLR013W	YNL083W	YBL081W	YLR325C	YIL027C	YJL162C	YGL215W	YKR074W	YBR187W	YBL049W	YAL034C	YLR185W	YAL061W
	YHL015W	YGR117C	YBL072C	YER140W	YAL011W	YAL036C	YHR215W	YNR022C	YLR456W	YML056C	YGR093W	YPL249C-A	YLR406C	YNL074C	YLR082C	YCR069W	YJL057C	YLR012C	YPL150W	YOR312C	YBR137W	YOR114W	YLR241W	YMR131C	YDR026C	YKL156W	YDR367W	YMR258C	YGR054W	YIR024C	YLR287C-A	YEL075C	YPL245W	YMR286W	YDR374C	YMR107W	YGR203W	YIR016W	YOL138C	YEL070W	YFR038W	YOR114W	YPL163C	YHR078W	YML050W	YDR520C	YCL005W	YOR093C	YDR322W
	YMR031C	YMR114C	YML108W	YDR514C	YKL098W	YKL156W	YGR149W	YGL060W	YMR031C	YIL052C	YBR090C	YDR049W	YAL019W	YDL179W	YDR060W	YER117W	YLR312W-A	YOR293W	YPR040W	YDL002C	YLR011W	YBR062C	YDL237W	YLR441C	YLR404W	YMR209C	YHR131C	YGR235C	YGR097W	YOR357C	YNR021W	YJL190C	YDR257C	YOR051C	YFL061W	YDL146W	YOL073C	YDR239C	YDL121C	YGL220W	YPL193W	YMR034C	YNL301C	YER060W-A	YNL132W	YOL084W	YBR125C	YDR334W	YLR095C
	YIL169C	YOR304C-A	YAL019W	YDR266C	YAL064C-A	YGL108C	YFL010C	YDR109C	YCL002C	YMR260C	YJL177W	YDL002C	YPL263C	YPR003C	YML079W	YLR344W	YGL010W	YLR413W	YMR295C	YPL249C-A	YLL029W	YHL046C	YLR344W	YGR031W	YJR024C	YCR090C	YPL247C	YMR166C	YGL131C	YCR083W	YGL250W	YPL064C	YJL162C	YGR017W	YCL068C	YOL162W	YIL152W	YFR048W	YPL113C	YNL217W	YOR150W	YMR178W	YAL064C-A	YHR146W	YCR072C	YNL195C	YGR223C	YMR286W	YOL127W
	YDR514C	YNR048W	YAL036C	YDR471W	YMR222C	YJL197W	YGL259W	YLL007C	YPL158C	YNL162W	YKL063C	YCR096C	YGR187C	YMR215W	YCL049C	YJR094W-A	YBL049W	YOL087C	YKL209C	YNR061C	YLR048W	YJL147C	YEL054C	YBL027W	YGL140C	YJR007W	YDL248W	YDR319C	YHL013C	YIL055C	YFR018C	YER092W	YPL071C	YLR019W	YGL111W	YNL074C	YOL114C	YNL335W	YOR283W	YGR034W	YPL141C	YGR197C	YIL092W	YOR268C	YOL014W	YGR294W	YEL049W	YNL260C	YMR215W
	YPL272C	YGR214W	YPL071C	YOR096W	YGL146C	YPL071C	YMR206W	YER087W	YDR494W	YDR266C	YER050C	YLR019W	YDR257C	YKR075C	YJL066C	YHR199C	YCR100C	YLR392C	YPL099C	YDR101C	YDR471W	YIL090W	YOR166C	YLL054C	YGR205W	YLR009W	YOR018W	YPL272C	YKL155C	YML017W	YOR016C	YHR203C	YOR093C	YLR073C	YJL049W	YNL195C	YBR270C	YMR034C	YAL011W	YGL103W	YLR247C	YKL221W	YIR037W	YGR054W	YLR287C-A	YML118W	YHR097C	YOR096W	YLL029W
	YOR234C	YIL052C	YER140W	YGR001C	YNR065C	YBL076C	YJR161C	YDR500C	YJR124C	YDR370C	YDR532C	YNR024W	YAL036C	YLR333C	YGR220C	YFR045W	YMR111C	YOL120C	YGR130C	YDR532C	YGR102C	YGR203W	YDR447C	YJR056C	YIL092W	YGR084C	YIL057C	YKL094W	YDL186W	YBR047W	YLR029C	YGR093W	YML108W	YIR012W	YLR030W	YNL336W	YBL060W	YGL057C	YNL252C	YJL070C	YER140W	YJL213W	YMR221C	YEL067C	YKL100C	YKR057W	YPL071C	YHR141C	YPL071C
	YPL184C	YKL156W	YBR271W	YGR079W	YGR054W	YER131W	YGL128C	YBR120C	YPL193W	YHR141C	YDR020C	YML024W	YBR194W	YJL122W	YPL162C	YBL087C	YOR380W	YJR134C	YDL248W	YJR123W	YOL087C	YIL041W	YML086C	YOR077W	YLR287C	YFL034W	YHR213W	YPL056C	YLR187W	YBL066C	YMR155W	YFR043C	YHR045W	YGR034W	YNL295W	YER066W	YGR021W	YBR284W	YCR043C	YLR333C	YHR121W	YNL036W	YDR514C	YML117W	YLR388W	YOR383C	YLR426W	YGR187C	YNR048W
	YHR078W	YBL002W	YLR419W	YJR094W-A	YJR030C	YMR124W	YOL087C	YLR419W	YDR152W	YMR064W	YGL135W	YJR003C	YLR412W	YGR197C	YGL101W	YBR246W	YJL206C	YKL065C	YOR292C	YML024W	YDR418W	YFL020C	YER056C-A	YPL056C	YLR312W-A	YHR054C	YDR239C	YOR010C	YKR015C	YLR247C	YPL056C	YNL254C	YCL036W	YKL078W	YER117W	YKL219W	YJR134C	YOR164C	YOR086C	YLR262C-A	YGL031C	YJL136C	YNR070W	YCL033C	YJL066C	YGR237C	YMR244C-A	YCR090C	YPR114W
	YOR286W	YOR077W	YMR286W	YBR242W	YMR034C	YER051W	YNL195C	YCL028W	YNL023C	YDR514C	YJL193W	YOR283W	YLR455W	YHL004W	YJR123W	YIL052C	YLR262C-A	YOL070C	YAR027W	YMR259C	YOR077W	YMR114C	YDL141W	YDR071C	YGR106C	YMR074C	YOR091W	YER039C	YGR111W	YPL250C	YBR181C	YKL078W	YPL074W	YBR264C	YDR291W	YGR197C	YBR239C	YPL163C	YDL218W	YEL025C	YEL043W	YNL083W	YOR234C	YNL134C	YMR155W	YPL277C	YEL043W	YGL101W	YMR265C
	YGR205W	YGR001C	YBL054W	YOR312C	YER064C	YAL019W	YFL012W	YNL212W	YKR016W	YHR149C	YIL127C	YGL082W	YDR026C	YGR054W	YNL067W	YPR011C	YPL272C	YBL059W	YNR014W	YMR124W	YBR074W	YDL204W	YOL107W	YOR051C	YIL090W	YIL027C	YJL066C	YPL163C	YGR236C	YGR220C	YMR064W	YPL247C	YNL215W	YJL162C	YLR036C	YOR114W	YDL133W	YKR017C	YNL295W	YKL156W	YPL198W	YEL064C	YER087W	YLR188W	YLR448W	YEL057C	YKL061W	YER056C-A	YPR022C
	YIL077C	YOL098C	YGR187C	YER131W	YOR006C	YIL052C	YKR075C	YKL151C	YLR325C	YCL036W	YLR073C	YOR051C	YCL036W	YDR242W	YOL007C	YEL054C	YNR018W	YDR450W	YPR129W	YGL140C	YIL077C	YMR166C	YBL076C	YMR260C	YJL177W	YNR048W	YDL110C	YMR215W	YDR089W	YLR089C	YHR131C	YBL113C	YDR357C	YNL162W	YKR074W	YGR235C	YDR014W	YOR059C	YML073C	YCR076C	YOL014W	YKR049C	YLR414C	YBR108W	YHL013C	YNL005C	YLR464W	YLR082C	YOR077W
	YOR166C	YOR096W	YDR415C	YPL071C	YNL034W	YBR194W	YPL109C	YHR059W	YMR309C	YAL019W	YCR016W	YMR124W	YGL076C	YKL161C	YDR281C	YMR124W	YIL057C	YJL078C	YDL124W	YNL260C	YOL098C	YBR162C	YOR019W	YPL162C	YBR084C-A	YLR404W	YNR076W	YMR064W	YHL012W	YLL045C	YGR215W	YDL133C-A	YOL029C	YGL111W	YBR007C	YBR135W	YLR137W	YML020W	YOL014W	YKL168C	YGL140C	YPL165C	YER134C	YAL027W	YDL183C	YDR119W	YKL187C	YOL098C	YAL035W
	YNL176C	YGR207C	YDR458C	YDR458C	YCR069W	YGL140C	YGR270W	YBR261C	YPL143W	YKR057W	YOR021C	YHR141C	YML026C	YAR062W	YKR104W	YAL035W	YDL186W	YMR003W	YDR525W-A	YOR272W	YPR117W	YOR166C	YMR155W	YNL030W	YLR036C	YLR029C	YKL151C	YGL258W	YPR172W	YER047C	YBR246W	YDR415C	YGR001C	YPL226W	YDL018C	YCL068C	YMR136W	YLR437C	YLR247C	YDR333C	YEL025C	YDL127W	YKR074W	YHR140W	YEL044W	YDL176W	YER128W	YIL052C	YDL133C-A
	YGL039W	YHR149C	YJL193W	YMR114C	YER080W	YDR415C	YDR262W	YKR093W	YGR283C	YER186C	YMR286W	YBL090W	YJR007W	YGL157W	YLR095C	YEL007W	YBR241C	YHR021C	YER037W	YCR096C	YNL260C	YGL259W	YKL063C	YLR065C	YDR334W	YDL082W	YGL250W	YPR106W	YMR148W	YPL186C	YLR065C	YGR034W	YML026C	YDR415C	YPL158C	YDL072C	YHL014C	YAL028W	YLR077W	YDR169C	YJL147C	YGR235C	YFL010C	YKL155C	YDL184C	YBL087C	YCL049C	YHR131C	YNL010W
	YLR413W	YNR028W	YLR455W	YLR065C	YAR062W	YDL082W	YJL163C	YMR193W	YKL167C	YNL023C	YDL136W	YGR085C	YGL082W	YLL064C	YFR022W	YPL103C	YHL013C	YDR139C	YPR003C	YPR096C	YLR375W	YGL147C	YML002W	YEL025C	YER074W	YGR017W	YLR042C	YHR151C	YMR040W	YNL005C	YOR150W	YMR181C	YDR266C	YMR155W	YGR210C	YJL118W	YPL165C	YNL074C	YLR325C	YBR284W	YLR241W	YKR074W	YBR079C	YGL242C	YOR021C	YDR505C	YOR182C	YER071C	YKR016W
	YLL032C	YOR312C	YDL184C	YKL077W	YPL141C	YPL263C	YPR040W	YCR095C	YDR334W	YNL031C	YGR173W	YGL108C	YDR371W	YIL071C	YOL073C	YBR150C	YOR271C	YEL054C	YHR078W	YGR071C	YDR281C	YER037W	YDR248C	YBR242W	YAL011W	YGL111W	YHR080C	YGR017W	YCL049C	YIL093C	YGR071C	YER140W	YBR242W	YDR067C	YHR203C	YCR100C	YPL162C	YMR209C	YGL031C	YJL057C	YLR118C	YDL027C	YFR038W	YLR290C	YOR063W	YLR460C	YDL057W	YGL220W	YER030W
	YMR225C	YDR371W	YOR293W	YGR017W	YBL060W	YNR028W	YOR114W	YKR018C	YLR036C	YGR207C	YGR214W	YIL027C	YDR266C	YLL067C	YDR444W	YOR293W	YDR239C	YOL073C	YKR096W	YHL039W	YDR020C	YDL127W	YMR178W	YGR071C	YDL018C	YLR185W	YKR016W	YGL176C	YDR476C	YFR018C	YOR296W	YHL050C	YCR087C-A	YHR141C	YHR080C	YPL009C	YGL128C	YGR136W	YDR482C	YER050C	YML063W	YOL007C	YMR024W	YDR539W	YMR279C	YDR229W	YDL173W	YIL130W	YHR003C
	YDL183C	YHL015W	YDR450W	YJR003C	YDL133W	YJL136C	YJR062C	YML053C	YPL263C	YDR049W	YGR187C	YKL078W	YER056C-A	YOR018W	YER186C	YMR040W	YPL189W	YGR111W	YOR104W	YBL027W	YER186C	YIL136W	YML024W	YOR131C	YER092W	YGR207C	YJR149W	YLR437C	YPR093C	YML009C	YGL031C	YNL050C	YNL031C	YPL034W	YPL113C	YBR150C	YHR131C	YBR151W	YJR101W	YCR024C	YOL036W	YHR127W	YNR036C	YEL064C	YJL177W	YBR071W	YPL168W	YOR150W	YGR084C
	YBR194W	YIR012W	YML096W	YMR194W	YIR044C	YLR262C-A	YPL141C	YER092W	YIL052C	YOL029C	YHR203C	YOR131C	YOR096W	YER077C	YPL193W	YBR056W	YMR124W	YKR057W	YKL026C	YBR074W	YGR220C	YCR104W	YGR214W	YBR062C	YCL002C	YEL043W	YMR085W	YHR126C	YFL051C	YDR020C	YIL092W	YPL077C	YEL043W	YMR124W	YLR392C	YMR102C	YGR054W	YCR024C	YDL091C	YNR073C	YLL054C	YBL067C	YPL189W	YGR197C	YDR494W	YHR117W	YAR062W	YGL250W	YKR059W
	YMR171C	YER131W	YER117W	YCL002C	YKR059W	YCR087C-A	YER101C	YEL034W	YGL101W	YDR222W	YBL027W	YJL190C	YML108W	YOR292C	YGL111W	YGL128C	YGL080W	YJR123W	YKL065C	YOL029C	YMR018W	YIL133C	YLR185W	YMR286W	YDR458C	YKL167C	YBR009C	YER011W	YCR007C	YNL122C	YDR514C	YMR265C	YIR012W	YLR063W	YER101C	YIL067C	YDL133C-A	YLR042C	YCR024C	YLR460C	YLL014W	YMR193W	YDR493W	YBR181C	YDR533C	YMR166C	YLL032C	YLR262C-A	YPL247C
	YLR287C-A	YMR064W	YLR445W	YEL043W	YDL038C	YOR016C	YNL144C	YJL206C	YBR074W	YCR072C	YLR312W-A	YOR234C	YOR291W	YBR203W	YHR087W	YOL120C	YJL070C	YDR239C	YNR066C	YNL023C	YJL147C	YDR418W	YOR252W	YNL255C	YDR064W	YLR306W	YLR040C	YKL133C	YGL157W	YIL064W	YBR187W	YER137C	YGR079W	YJL197W	YIL011W	YOR296W	YDR514C	YJL206C	YBR244W	YJR085C	YDR139C	YNR065C	YJL078C	YDR500C	YOR016C	YJL084C	YJR127C	YBL087C	YPL229W
	YOR324C	YJL190C	YGL147C	YIL064W	YGL082W	YDR239C	YNR014W	YCL042W	YBL090W	YMR209C	YDR367W	YMR003W	YER051W	YOR077W	YNL115C	YDL141W	YPR151C	YIR003W	YAL018C	YGR001C	YDR291W	YMR064W	YDR450W	YAL011W	YDR367W	YIL029C	YDR011W	YGR250C	YHL050C	YGL010W	YCR072C	YGR117C	YBL044W	YKR057W	YGR035C	YGL064C	YDL146W	YJL218W	YMR143W	YBR031W	YCR024C	YMR221C	YDR337W	YLR306W	YFR032C-A	YMR310C	YOR114W	YDR333C	YDR291W
	YDL176W	YLR029C	YER186C	YJL190C	YNL144C	YCL036W	YBR074W	YAL019W	YPR129W	YNL215W	YLR407W	YBR244W	YBL027W	YDR542W	YDL183C	YBR244W	YFR006W	YPR048W	YJL223C	YCR090C	YLR029C	YJR008W	YLR367W	YDR429C	YHR146W	YEL048C	YJL078C	YAL034C	YHR078W	YIL110W	YPL282C	YHR087W	YDR049W	YOR312C	YIL055C	YBR235W	YKR049C	YHR080C	YOR131C	YFL046W	YHR009C	YKR075C	YLR388W	YMR244C-A	YPL090C	YOR385W	YPL260W	YDR447C	YOR305W
	YBL089W	YOL127W	YOR166C	YBL002W	YJR107W	YPL199C	YDL027C	YAL035W	YDR447C	YER002W	YOR304C-A	YJR124C	YOR304C-A	YIL172C	YIL024C	YNL255C	YGR153W	YHR078W	YGL064C	YEL054C	YPL034W	YLL064C	YOR304C-A	YDL061C	YNL095C	YPL193W	YKR013W	YGR027C	YDR012W	YOR182C	YDR239C	YEL043W	YOR096W	YDR357C	YMR003W	YNL165W	YDR066C	YPL272C	YNL099C	YLR351C	YLR082C	YJL206C	YOR322C	YMR225C	YKL056C	YBR125C	YDR348C	YMR265C	YOR291W
	YBR268W	YJL136C	YBR242W	YOL127W	YBL066C	YGR017W	YIL067C	YFL042C	YCR016W	YLR019W	YGR085C	YHL015W	YOL127W	YDR304C	YBL059W	YPL054W	YDL124W	YMR215W	YMR073C	YGL189C	YDL144C	YIR016W	YMR143W	YDR056C	YMR286W	YIL092W	YOR010C	YNL074C	YFR006W	YBR287W	YLR388W	YPL071C	YER117W	YBR079C	YNR048W	YFL062W	YOR003W	YFR045W	YEL043W	YDR539W	YLR419W	YML002W	YOR271C	YNL284C	YNR021W	YOR384W	YPL067C	YGR215W	YLR036C
	YDL063C	YHR054C	YMR018W	YJR007W	YDR281C	YCL002C	YDR229W	YML117W	YOL138C	YOR272W	YER092W	YGL220W	YOR293W	YLR037C	YNL208W	YBR220C	YIL137C	YDL086W	YDR441C	YGR207C	YGR106C	YLR037C	YLR408C	YBL090W	YMR166C	YML026C	YNL030W	YHL004W	YER153C	YML050W	YGR054W	YHR121W	YAL019W	YCR087C-A	YCL056C	YOL087C	YIL169C	YIL055C	YHL015W	YPL277C	YBL092W	YNL152W	YCR069W	YJR100C	YPR172W	YHR149C	YOR292C	YGR084C	YGR106C
	YKR096W	YPL245W	YGR085C	YPL162C	YBL002W	YGR117C	YOR296W	YGR054W	YPL226W	YDR471W	YOR051C	YOR293W	YCL002C	YGR071C	YCL056C	YER074W	YJL197W	YNR048W	YPL009C	YHR045W	YOR150W	YJR127C	YDR286C	YDR060W	YBL027W	YEL001C	YLR367W	YOL153C	YGL185C	YJR079W	YHL004W	YNR018W	YLR455W	YDR049W	YJL197W	YAR023C	YPR166C	YLR419W	YLR019W	YNL030W	YCR043C	YNL234W	YIL001W	YMR181C	YHR131C	YPL056C	YNL193W	YOL029C	YOR164C
	YDR229W	YER051W	YDR026C	YAL019W	YMR317W	YMR155W	YOL163W	YOR161C	YBR244W	YNR024W	YEL001C	YCR087C-A	YDR357C	YCL042W	YMR143W	YBR261C	YFR048W	YHR045W	YDR505C	YGL108C	YNL115C	YDR494W	YOR312C	YJL055W	YLL014W	YMR003W	YKL183W	YPR117W	YOL042W	YLR356W	YHL013C	YPL054W	YJR055W	YJR094W-A	YOL098C	YBR071W	YKL132C	YJL038C	YPL150W	YAL035W	YML096W	YER002W	YMR166C	YOR118W	YML081W	YOR289W	YJR012C	YDR239C	YNR021W
	YLR388W	YIL069C	YLR143W	YHL015W	YEL049W	YDR471W	YER037W	YOR234C	YOR164C	YOR312C	YLR029C	YJR032W	YBL044W	YCR007C	YNL010W	YNR040W	YNR066C	YER186C	YER033C	YJR101W	YPL199C	YBR287W	YML017W	YBR268W	YJR088C	YFL034C-A	YNR045W	YAL008W	YOR289W	YPL225W	YDL183C	YOL036W	YMR064W	YER056C-A	YOL056W	YOL163W	YBL029W	YNL300W	YPL068C	YLR306W	YBR063C	YPR106W	YDR415C	YLR082C	YDR471W	YHR209W	YHR182W	YDR494W	YLR118C
	YJR024C	YLR422W	YDL121C	YPL237W	YOR380W	YHR054C	YPL105C	YHR182W	YER131W	YDR371W	YHR146W	YNR048W	YBR181C	YGR294W	YPL163C	YKR059W	YKR017C	YDR049W	YDL110C	YLR367W	YHR146W	YMR044W	YLR073C	YHR146W	YPL105C	YJL197W	YER048C	YMR027W	YFL034W	YMR251W-A	YLR407W	YPR204W	YEL048C	YLR408C	YKR059W	YLR407W	YNL300W	YDL218W	YPL056C	YPL225W	YGR148C	YHR199C	YKR059W	YBR151W	YLR012C	YGL215W	YAL065C	YFL034W	YBR264C
	YGR210C	YDR049W	YOR272W	YDL083C	YPR003C	YDL001W	YGL215W	YOR016C	YHR054C	YGR034W	YLL054C	YJR007W	YKR023W	YBR270C	YPL066W	YGL164C	YDR233C	YEL001C	YMR251W-A	YKL209C	YCR096C	YMR194W	YPL162C	YBL028C	YDR266C	YHR045W	YIR037W	YPL099C	YHR219W	YFL042C	YNL132W	YDR374C	YGL140C	YEL001C	YNL010W	YLL067C	YOR350C	YNL035C	YNR021W	YBL090W	YDR020C	YPR091C	YIL027C	YLR211C	YEL001C	YHR192W	YDL063C	YDR450W	YHR080C
	YDR060W	YBR079C	YML026C	YIL029C	YJL057C	YER140W	YNL336W	YLL025W	YML030W	YOR096W	YHL001W	YPL237W	YDR333C	YNL208W	YLR422W	YKR057W	YDL129W	YNL046W	YDR124W	YHR141C	YOR296W	YGR106C	YDR319C	YML063W	YMR142C	YPL071C	YJR072C	YMR222C	YMR107W	YPL237W	YOR093C	YKR102W	YLR412W	YBL044W	YNL056W	YML020W	YBL104C	YMR028W	YCL037C	YPL143W	YLL052C	YNL074C	YCL033C	YDL202W	YGR215W	YIR044C	YEL044W	YIR012W	YKR074W
	YGL220W	YGR148C	YOL120C	YAL036C	YKL133C	YDR333C	YDR505C	YFR032C-A	YMR114C	YBR194W	YPL162C	YEL054C	YGL108C	YLR042C	YGR237C	YNL168C	YHR009C	YFR032C-A	YGR203W	YHR149C	YBR191W	YJR030C	YJR056C	YMR143W	YBR062C	YFR032C-A	YKR096W	YKR104W	YJR056C	YEL001C	YGL215W	YBL059W	YER140W	YCL036W	YPL071C	YPR174C	YPL070W	YMR126C	YML079W	YLR455W	YLR446W	YGR203W	YOR324C	YLR437C	YPR096C	YBL092W	YHR049W	YDR222W	YPL107W
	YDR101C	YNR061C	YOL029C	YLR036C	YHR215W	YHR149C	YIL024C	YFR045W	YLR262C-A	YOR293W	YJL097W	YGR207C	YDR415C	YIL101C	YDL184C	YNL305C	YNR063W	YPL041C	YOR385W	YGR187C	YNL295W	YDR525W-A	YIL052C	YDR139C	YLR009W	YDL133C-A	YDR505C	YDR441C	YBL095W	YDL075W	YKL069W	YIL090W	YFL013C	YOR361C	YMR018W	YKR075C	YOR131C	YNL176C	YLR422W	YBR009C	YNL132W	YGR054W	YML117W	YHL044W	YMR309C	YLR185W	YOR019W	YBR268W	YOR391C
	YBR225W	YDL082W	YER092W	YDR049W	YDL118W	YGR215W	YOR247W	YDR291W	YJL193W	YLR036C	YNL050C	YOL056W	YHR141C	YCR069W	YGR210C	YGR021W	YBR151W	YCL028W	YOL019W	YLR455W	YDL133C-A	YDL133C-A	YML009C	YMR178W	YHR052W	YDR322W	YPL014W	YMR132C	YKL183W	YBL028C	YNL069C	YAL061W	YDR415C	YGL189C	YMR143W	YLR297W	YJL051W	YJR072C	YPL141C	YBL027W	YNL284C	YML083C	YOR042W	YKL183W	YJR101W	YDR415C	YFR045W	YNR024W	YPR163C
	YNR045W	YBR014C	YBL087C	YER092W	YLR352W	YBL044W	YBR009C	YKR057W	YJL136C	YNR070W	YNR070W	YER134C	YBR079C	YOL057W	YDR033W	YKL156W	YNL036W	YIL018W	YLR460C	YDR222W	YLR065C	YJL084C	YHR009C	YHL039W	YGL135W	YIL169C	YNL313C	YDL248W	YBL067C	YPL246C	YLR012C	YMR111C	YLR445W	YAL035W	YPL034W	YEL007W	YBR246W	YMR124W	YPR158W	YML024W	YML017W	YPL033C	YJL176C	YHL035C	YNL115C	YMR114C	YHL010C	YDR060W	YEL054C
	YER186C	YDR471W	YGR215W	YLR445W	YDL124W	YNL244C	YOR252W	YOR021C	YIL011W	YOL042W	YDR494W	YBR079C	YGL135W	YNR063W	YIL055C	YLR264W	YLR437C	YPL099C	YGR127W	YOL022C	YHR121W	YOL087C	YPL105C	YNL022C	YDR101C	YER131W	YOL120C	YDL027C	YGR201C	YGR053C	YBR225W	YBR270C	YGL082W	YDR371W	YLR095C	YBR204C	YJL118W	YKR013W	YPL184C	YGR149W	YNL069C	YPL143W	YFR006W	YKL219W	YNL211C	YDR012W	YBR135W	YDR020C	YPL034W
	YHR146W	YGR034W	YDR257C	YMR259C	YOR296W	YPL245W	YDR042C	YFR022W	YDR450W	YOL127W	YDR101C	YGL250W	YKL077W	YDR139C	YIL169C	YFL034C-A	YGR250C	YAR027W	YIL172C	YLR019W	YNR061C	YJL037W	YER117W	YHR155W	YKR059W	YDR186C	YLL029W	YGR295C	YHL025W	YFL040W	YDL002C	YCL036W	YHL015W	YDR332W	YIL090W	YPL165C	YDL156W	YLR225C	YLR161W	YDL141W	YGR071C	YML024W	YGR237C	YBR111C	YOR166C	YLR271W	YDL224C	YMR194W	YHR210C
	YHR198C	YOR272W	YPL199C	YMR286W	YJL213W	YLR053C	YKR049C	YDR067C	YKL156W	YOR131C	YOR361C	YJR094W-A	YMR242C	YOR044W	YDR169C	YDR139C	YFR018C	YLL032C	YGL193C	YNR021W	YHR021C	YDR533C	YER131W	YDR371W	YDR049W	YOR164C	YGL131C	YGR111W	YKL162C	YER039C	YDR049W	YDR322W	YPL198W	YHR045W	YMR144W	YDR229W	YJR054W	YIR039C	YNL265C	YOR311C	YLR422W	YDR405W	YGR071C	YML025C	YHR032W	YJL079C	YBR255W	YKL156W	YFL034C-A
	YNL157W	YPL237W	YPL249C-A	YER056C-A	YNR066C	YGR093W	YGR136W	YPL054W	YHR151C	YDL123W	YKL219W	YBR194W	YKL050C	YDL054C	YDR533C	YAL049C	YLR460C	YLR344W	YGR054W	YKL078W	YIL011W	YNL134C	YPL052W	YGR017W	YOR051C	YCL056C	YOL007C	YGR236C	YJL149W	YCR007C	YEL044W	YJL049W	YIL029C	YLR143W	YPR117W	YLR327C	YKR096W	YGR197C	YBR137W	YDR210W	YMR230W	YOR022C	YER080W	YKR043C	YIL011W	YMR102C	YJR088C	YIL110W	YBR187W
	YPL282C	YPL071C	YOR234C	YML026C	YNL092W	YGR034W	YOL084W	YMR310C	YAL019W	YOL120C	YMR185W	YDR239C	YNL162W	YHR078W	YJR054W	YDL070W	YBR157C	YFR045W	YKR013W	YMR114C	YDR520C	YLR344W	YDR032C	YHR149C	YJL097W	YGL101W	YPL105C	YMR107W	YJL107C	YJL189W	YDL069C	YJL084C	YGL231C	YDR222W	YBL060W	YGR117C	YNL313C	YHR097C	YBR074W	YIR036C	YBR244W	YDL018C	YNL122C	YNL077W	YOR296W	YGR207C	YHR146W	YCL056C	YGR220C
	YGR034W	YGR085C	YDR266C	YLR019W	YDR248C	YJR007W	YBL049W	YPL247C	YOR150W	YJL190C	YOR251C	YHR149C	YER102W	YMR251W-A	YLR049C	YGR001C	YGL258W	YLR011W	YJR129C	YBL090W	YER030W	YNL336W	YDR322W	YBR150C	YBR090C	YNL046W	YMR086W	YNL254C	YJL082W	YNL313C	YLL029W	YNL295W	YER051W	YEL048C	YLR118C	YIL071C	YMR265C	YGR149W	YKL168C	YNL181W	YHR110W	YAR027W	YHR199C	YOR097C	YLL029W	YNL211C	YJL161W	YPL034W	YBR028C
	YDR333C	YER140W	YML081W	YLL029W	YJL185C	YER074W	YNR066C	YDL180W	YBL087C	YGR001C	YMR230W	YLR063W	YMR209C	YGR035C	YDL144C	YDR333C	YLR426W	YHR146W	YBL104C	YOL056W	YDR374C	YNL289W	YML026C	YPL041C	YMR178W	YAL019W	YPL017C	YMR102C	YPR203W	YKL023W	YBL104C	YKR005C	Q0075	YOR304C-A	YHR202W	YPL067C	YFL010C	YPR127W	YBR063C	YPR063C	YNL031C	YML026C	YAL065C	YCR019W	YJL084C	YMR044W	YLR057W	YBR264C	YMR144W
	YAL063C	YNL252C	YBR084C-A	YOL022C	YGL176C	YOR096W	YGR097W	YBR181C	YER117W	YIL133C	YAL035W	YGR187C	YCR054C	YBR255W	YPR048W	YDR034W-B	YKL155C	YIL055C	YOL162W	YGL103W	YLR118C	YML117W	YBL028C	YDL069C	YLR187W	YHR203C	YOL070C	YBR255W	YFR026C	YFR012W	YFR032C-A	YJR119C	YDR374C	YFR043C	YGR220C	YCL042W	YGR196C	YDR367W	YMR279C	YCR046C	YNR070W	YHL014C	YDR109C	YHR192W	YOR150W	YDR374C	YKL065C	YBR014C	YOL056W
	YHR003C	YNL215W	YPL263C	YNR028W	YDR275W	YOR272W	YIL029C	YBL067C	YLR185W	YMR155W	YIL090W	YFR032C-A	YMR064W	YIL024C	YFR043C	YMR193W	YMR295C	YLR077W	YAL011W	YJL193W	YBL095W	YGL129C	YML125C	YLR404W	YLR441C	YHR132W-A	YDL121C	YGL064C	YOR291W	YMR282C	YBR194W	YGR054W	YLR143W	YLR406C	YPL193W	YJR047C	YBR216C	YDL124W	YHR146W	YDR071C	YPL220W	YBR216C	YMR258C	YJL136C	YHR049W	YJL016W	YLR009W	YOR164C	YPR096C
	YJR123W	YFR043C	YKL180W	YCL036W	YFR011C	YOR131C	YKR106W	YOL013W-A	YMR209C	YML081W	YMR031C	YAL019W	YER117W	YNR071C	YMR265C	YLR455W	YDL110C	YLR029C	YHL010C	YCL056C	YHR003C	YGR054W	YER067W	YPL105C	YBL044W	YOL127W	YOL019W	YDR032C	YFL062W	YPL264C	YIL011W	YCR072C	YPL249C-A	YGR215W	YPL107W	YNL144C	YGR243W	YFL052W	YEL001C	YDR063W	YJR101W	YBR219C	YER076C	YIR044C	YDL133C-A	YNR018W	YJL057C	YNL022C	YMR206W
	YCL042W	YHR203C	YHR149C	YPL263C	YEL043W	YNL162W	YBR204C	YKL121W	YFL034C-A	YCR096C	YGR205W	YCL056C	YDR049W	YDR541C	YOL098C	YDR497C	YMR196W	YDL018C	YPL104W	YJR007W	YLL032C	YNL058C	YDL133C-A	YGL108C	YDL061C	YDL075W	YPL041C	YHR003C	YNL034W	YKL156W	YKL209C	YOR391C	YMR209C	YNL181W	YJR134C	YPL017C	YBR063C	YBL060W	YOR063W	YOR131C	YGR106C	YJL023C	YKL167C	YNL137C	YLR187W	YGL103W	YPL184C	YDR322W	YER101C
	YPL193W	YLL029W	YDR514C	YEL048C	YGL157W	YLR406C	YML117W	YLR064W	YEL001C	YER074W	YLR441C	YDR222W	YJL190C	YFR022W	YLL032C	YDL183C	YIR037W	YJR024C	YIL108W	YFR031C-A	YJL066C	YJL223C	YIL018W	YNL096C	YPL090C	YDR357C	YBL066C	YKL219W	YIL174W	YDL054C	YLR422W	YDL144C	YLR063W	YOR131C	YPR096C	YOR104W	YDR505C	YML096W	YDR139C	YOR285W	YER139C	YGR085C	YLR456W	YMR084W	YPL272C	YAR068W	YBR071W	YDR161W	YGR207C
	YGR084C	YER117W	YHL015W	YGR207C	YMR118C	YDR068W	YER092W	YJR039W	YGR084C	YBR079C	YLR419W	YNR061C	YJR088C	YBR287W	YLR262C-A	YJL218W	YBR255W	YAL061W	YPL247C	YBR194W	YNL176C	YKL094W	YGR187C	YBL092W	YOR021C	YOL077C	YGL215W	YLR187W	YBR302C	YFR011C	YDL224C	YMR178W	YBR090C	YDR026C	YLR375W	YJL151C	YLL029W	YNL056W	YNL031C	YMR178W	YAR023C	YGL261C	YBR071W	YJL123C	YBL002W	YDL129W	YPL013C	YPL143W	YNL260C
	YFR022W	YOR342C	YGR148C	YDR222W	YGR197C	YHR141C	YLR161W	YHR126C	YML026C	YCR054C	YGR001C	YPL071C	YGL189C	YHR003C	YFL061W	YGR187C	YHL012W	YIL011W	YJL218W	YBR181C	YOL056W	YIL024C	YFR038W	YFR038W	YML096W	YOR150W	YIL047C	YLR013W	YGR053C	YNL162W	YPR096C	YMR323W	YML063W	YLR029C	YBL095W	YGR111W	YPL099C	YLR422W	YJR134C	YLR151C	YLR077W	YER153C	YKR043C	YDL233W	YLR413W	YNR076W	YDL156W	YOL138C	YPL193W
	YMR310C	YOR293W	YDR222W	YJR024C	YHR003C	YGL082W	YER050C	YPR022C	YML017W	YER092W	YIL027C	YHL039W	YMR018W	YKL222C	YAL061W	YBR090C	YAL065C	YNR061C	YIR039C	YNL313C	YKL222C	YOR292C	YGR173W	YER066W	YMR259C	YEL025C	YBR137W	YBR230C	YGR136W	YHR140W	YIL133C	YER025W	YMR242C	YBR271W	YBR028C	YJR107W	YER152C	YPL068C	YPL193W	YHL030W	YHL015W	YMR222C	YCL028W	YCL028W	YHR038W	YLR445W	YKR017C	YDR101C	YDR332W
	YLR065C	YDR514C	YML024W	YLR412W	YIL137C	YKR057W	YMR215W	YNL306W	YPL237W	YPL071C	YMR259C	YDR060W	YKR057W	YCR100C	YMR282C	YFR017C	YOR017W	YBR284W	YAL028W	YDR239C	YLR075W	YNL234W	YJL055W	YLR241W	YDL121C	YDL123W	YOL161C	YGR053C	YIR016W	YMR157C	YDL133C-A	YOL087C	YNL244C	YGR117C	YDR060W	YNR071C	YOL131W	YMR111C	YEL005C	YGR054W	YPL103C	YKL156W	YMR074C	YBL038W	YPR106W	YMR185W	YDL010W	YOR016C	YPL158C
	YFR048W	YFR032C-A	YLL014W	YER117W	YBR222C	YNR048W	YAL018C	YNL122C	YNR021W	YAL011W	YMR142C	YLR412W	YHR054C	YMR221C	YKL222C	YKL162C	YMR148W	YLR095C	YPR078C	YOR234C	YLR456W	YLR326W	YKL156W	YPL071C	YMR230W	YIL130W	YDR071C	YHL030W	YAL034C	YOR096W	YNL083W	YDR532C	YGR215W	YHR003C	YOR390W	YNR045W	YGL185C	YOL036W	YPL009C	YDL157C	YLR413W	YHL049C	YFR018C	YHR132W-A	YLR312W-A	YPL222W	YGL080W	YNL046W	YOL098C
	YIL047C	YMR209C	YPL162C	YEL001C	YKL219W	YER056C-A	YPL113C	YDR387C	YGR207C	YJR007W	YGR210C	YMR018W	YBR090C	YKL039W	YML086C	YJL097W	YDR438W	YJL147C	YEL020C	YBR079C	YBR028C	YLR446W	YIL024C	YGL135W	YGR001C	YDR152W	YLR262C-A	YLL007C	YMR085W	YBL090W	YOR182C	YLR009W	YDR026C	YPL247C	YCL037C	YMR291W	YHR009C	YPL108W	YPL220W	YBL044W	YDR532C	YEL007W	YIL029C	YBR261C	YOR182C	YJR088C	YER037W	YHR054C	YJL049W
	YHR199C	YGL231C	YNR048W	YOL014W	YDR262W	YDR514C	YNL030W	YPL260W	YDL082W	YJR094W-A	YNL096C	YGL189C	YJL049W	YLR262C-A	YPL199C	YOR234C	YGL131C	YBR137W	YIL047C	YNR028W	YMR187C	YJR129C	YDR539W	YEL044W	YER050C	YKR102W	YOR322C	YDR405W	YBR071W	YOR337W	YOR063W	YPR114W	YHR149C	YIR024C	YDR450W	YGR203W	YIL024C	YDL038C	YLR118C	YER007C-A	YML073C	YDR541C	YGR079W	YDR383C	YLR077W	YJL070C	YMR185W	YOL127W	YNR004W
	YOL057W	YJL162C	YER134C	YMR074C	YHR078W	YOL092W	YLR095C	YGR071C	YGL111W	YBR242W	YNL031C	YBL027W	YML073C	YBR222C	YMR191W	YDL072C	YKR106W	YNL100W	YHL012W	YMR242C	YLR413W	YGR197C	YHR010W	YGR093W	YOR252W	YJR072C	YJL185C	YKR049C	YMR215W	YMR118C	YKL207W	YPR117W	YPL199C	YDR374C	YBL107C	YOR292C	YIL102C	YDR132C	YOR077W	YIL069C	YKR041W	YOR391C	YER158C	YGL226W	YLR397C	YMR191W	YDL204W	YMR074C	YGR102C
	YFL010C	YJL197W	YBL044W	YGL135W	YLL023C	YDL123W	YCL028W	YDR266C	YLR406C	YER007C-A	YER140W	YKL077W	YDR222W	YAL064C-A	YOR391C	YNL083W	YFL051C	YOL127W	YMR206W	YIL027C	YBR225W	YPL260W	YJL118W	YPR114W	YOR150W	YFR018C	YJL070C	YJL078C	YKR049C	YIL018W	YDR281C	YHL023C	YNR048W	YHL039W	YMR187C	YFR011C	YJL078C	YLR461W	YML096W	YMR155W	YPR158W	YMR111C	YDL121C	YDL002C	YGR027C	YDR338C	YOR042W	YOR291W	YLR392C
	YCL037C	YKL047W	YDR333C	YGR215W	YBR150C	YEL001C	YEL057C	YMR121C	YOL029C	YGL031C	YNL022C	YLR422W	YGR215W	YJL193W	YGR270W	YPL162C	YDR348C	YJR014W	YGR146C	YOR293W	YMR003W	YKL168C	YMR260C	YLR077W	YIL027C	YBL090W	YDR494W	YKR011C	YOR238W	YLR108C	YDR533C	YLL066C	YBL087C	YJR088C	YPR114W	YFL052W	YLR161W	YCR054C	YJL097W	YLR367W	YPR129W	YKL222C	YKR070W	YLR065C	YMR131C	YNL096C	YML108W	YGR001C	YLR221C
	YJL147C	YJR088C	YLR036C	YDL121C	YER153C	YOR166C	YLR283W	YJR012C	YER047C	YOR166C	YOL077C	YIR012W	YPL237W	YER128W	YGL259W	YBR033W	YPR013C	YBL060W	YIL087C	YGL220W	YKR074W	YMR124W	YDR494W	YLR448W	YOR164C	YDR051C	YCL073C	YMR090W	YLR004C	YIL087C	YFL034W	YIL136W	YDL082W	YKL209C	YPL074W	YKL090W	YML037C	YDR348C	YPR129W	YML108W	YPL113C	YJL057C	YHR209W	YGL164C	YJR008W	YJR161C	YNR045W	YLR053C	YGR266W
	YGL002W	YBL107C	YNL301C	YBR194W	YNL289W	YOL042W	YKR091W	YDL027C	YGL220W	YDR367W	YKL078W	YNL162W	YJR094W-A	YER153C	YIL069C	YIR037W	YLR107W	YGR084C	YMR317W	YGR148C	YDR444W	YDR229W	YHR131C	YNL019C	YNL096C	YJL190C	YFR016C	YMR040W	YNL249C	YOR393W	YPL247C	YOL098C	YCR054C	YGR079W	YER030W	YAL018C	YHR126C	YMR098C	YER186C	YOR312C	YMR143W	YPL067C	YHR179W	YNL208W	YBR031W	YBL066C	YJR161C	YER117W	YJL197W
	YKL065C	YHL004W	YGL135W	YOR293W	YOR077W	YGL189C	YGL082W	YPR097W	YOL127W	YER102W	YCL002C	YPL064C	YOR166C	YPL141C	YGR214W	YDR319C	YLR089C	YBR225W	YDR520C	YER140W	YGR266W	YNL211C	YDL204W	YNL284C	YPL068C	YOL138C	YCL042W	YDR105C	YBR031W	YPL074W	YCL068C	YGR150C	YMR124W	YHL015W	YGR205W	YDR124W	YHR054C	YAL065C	YDR338C	YMR085W	YLR325C	YMR066W	YBR137W	YAR068W	YDR012W	YPL009C	YGL056C	YER030W	YLR030W
	YPL141C	YER030W	YGL103W	YBR090C	YIL055C	YIL069C	YIL108W	YKR070W	YLR118C	YGR214W	YIL018W	YBR074W	YDL184C	YNL077W	YOR296W	YFL042C	YNL249C	YMR230W	YEL034W	YIR012W	YDL121C	YCR051W	YMR194W	YML017W	YPL064C	YBL076C	YHR097C	YLR225C	YDL146W	YLR406C	YMR279C	YBR242W	YDR222W	YOL029C	YHL023C	YLR095C	YLR253W	YIL078W	YDR367W	YER092W	YML118W	YMR074C	YMR143W	YIR037W	YLL054C	YKL050C	YFR022W	YNL175C	YJL147C
	YLR029C	YDR415C	YOL014W	YBL044W	YPL009C	YCR090C	YHL012W	YNL036W	YOR283W	YJL049W	YBR261C	YNL046W	YPL245W	YGL082W	YIL018W	YML118W	YPL279C	YIL024C	YGR066C	YJR094W-A	YMR265C	YCL037C	YBR216C	YDR334W	YDL136W	YGR117C	YCL037C	YGL250W	YIL047C	YOR382W	YLR413W	YLR012C	YDR514C	YGL082W	YLR108C	YIL029C	YDR105C	YFL040W	YLL054C	YKL086W	YIL093C	YEL043W	YNR021W	YMR111C	YPL263C	YLR367W	YJR129C	YDL063C	YKL222C
	YPL199C	YLR406C	YDR500C	YDR450W	YFL062W	YBR079C	YBR203W	YKL215C	YCL068C	YIL069C	YDR119W	YMR286W	YGR148C	YOR182C	YJR134C	YMR230W	YGL143C	YMR221C	YPL278C	YBR191W	YPL054W	YBR138C	YMR321C	YNL069C	YGR207C	YJR129C	YNL083W	YER158C	YAL064W-B	YJR024C	YNL115C	YLR333C	YGL101W	YBR074W	YPL183W-A	YNL031C	YML083C	YNL134C	YMR309C	YOR096W	YBR090C	YKR016W	YBR101C	YPL246C	YJL189W	YNL024C	YJR003C	YKL167C	YIL024C
	YIL001W	YNL162W	YLR029C	YKR023W	YMR180C	YPL198W	YEL070W	YDL121C	YBR079C	YMR143W	YDR152W	YGR148C	YHR203C	YBL104C	YLR011W	YKR096W	YMR180C	YJL176C	YFR018C	YML125C	YGR084C	YJL016W	YHR203C	YGL140C	YMR143W	YIL161W	YHL012W	YER152C	YDR281C	YGR235C	YMR194W	YDL184C	YOR342C	YNR028W	YHR149C	YGL157W	YLR019W	YHL023C	YLR029C	YOL057W	YPL150W	YGL140C	YEL049W	YGL117W	YHR146W	YBR235W	YDR222W	YNR048W	YDL069C
	YJL084C	YNL181W	YDR367W	YDR026C	YLR356W	YJL162C	YHL004W	YHR017W	YGR270W	YJR024C	YER137C	YKR057W	YLR262C-A	YNL320W	YKR017C	YDR322W	YHR199C	YGR136W	YOR394W	YPL105C	YOL014W	YDR348C	YPL249C-A	YIL090W	YEL043W	YLR073C	YER074W	YFR018C	YDL001W	YKL219W	YHR045W	YER047C	YML024W	YJR055W	YNR004W	YMR295C	YPR114W	YNL234W	YML063W	YDR447C	YPL216W	YBR135W	YDL124W	YJR024C	YBL104C	YIL108W	YDL248W	YEL025C	YLR108C
	YOL127W	YOR131C	YOR164C	YDR447C	YPL099C	YNL181W	YDL124W	YDL218W	YER071C	YKL075C	YDL121C	YMR074C	YOL022C	YKL133C	YGR035C	YKL183W	YLR407W	YDR533C	YFL040W	YDR266C	YDR533C	YLR356W	YKL100C	YGL064C	YPL071C	YBR014C	YNL295W	YDR186C	YJR149W	YAL067C	YJL189W	YOR390W	YLR029C	YPR106W	YLL049W	YLR352W	YOR010C	YGR093W	YER050C	YLR267W	YMR003W	YDR533C	YMR209C	YER079W	YLL049W	YDR447C	YMR028W	YJL197W	YOR293W
	YDR415C	YIL047C	YGL140C	YER134C	YJL193W	YBL072C	YNR065C	YOL073C	YBR084C-A	YCL056C	YBR244W	YER048C	YGR085C	YGR223C	YNL074C	YFR022W	YLR333C	YJR124C	YML100W-A	YDR060W	YDL224C	YIR037W	YDL083C	YGR148C	YAL036C	YPL226W	YNL244C	YPL168W	YJL043W	YKL170W	YNL046W	YOR324C	YDR447C	YML030W	YNL067W	YGL176C	YER076C	YGR052W	YMR003W	YFR022W	YDR026C	YNL144C	YNL176C	YML101C	YER007C-A	YAL064W-B	YMR085W	YJR032W	YKR057W
	YPL013C	YHR141C	YMR155W	YOR164C	YMR226C	YML108W	YDL110C	YIL027C	YMR155W	YER131W	YBL092W	YOR154W	YOR131C	YLL025W	YDL133C-A	YCR051W	YLR419W	YLR375W	YBL002W	YMR018W	YPL009C	YDL086W	YGL103W	YER137C	YGR173W	YER071C	YOL075C	YNL300W	YPL163C	YHR121W	YMR206W	YIL169C	YOL098C	YDR471W	YMR206W	YHR126C	YGL140C	YIL137C	YML118W	YLR404W	YBL044W	YLR422W	YDR348C	YLR019W	YDR239C	YLR312W-A	YER033C	YPL249C-A	YBL095W
	YML026C	YGL108C	YOR283W	YHR054C	YBR203W	YKR059W	YGL250W	YCR090C	YPR022C	YNL301C	YPL226W	YJL049W	YJR024C	YHR021C	YNR061C	YPL056C	YJL043W	YPL193W	YKL222C	YJL190C	YJL176C	YMR325W	YOR093C	YOL120C	YPL162C	YHR141C	YFR048W	YEL007W	YMR196W	YHR141C	YGR085C	YCR016W	YOR131C	YOL036W	YLR012C	YBL060W	YPL039W	YDR438W	YJL147C	YDL027C	YDR458C	YLR464W	YOL029C	YOR042W	YPR063C	YGL189C	YNL146W	YDL082W	YPL009C
	YPR148C	YPL162C	YMR259C	YEL054C	YDR333C	YJR094W-A	YGR146C	YGL128C	YHR132W-A	YBL076C	YGL101W	YNR028W	YBL076C	YGR127W	YOR304C-A	YER079W	YMR086W	YOR131C	YHL004W	YER134C	YDR266C	YNR076W	YHL039W	YOR111W	YOR361C	YAL035W	YMR181C	YHR097C	YAR050W	YJL132W	YPL141C	YOR096W	YKR074W	YBR063C	YJL213W	YER039C	YML020W	YML101C	YGL064C	YEL007W	YOR063W	YLR247C	YBR262C	YBR101C	YML096W	YHR141C	YKR084C	YJR124C	YGL082W
	YGL101W	YBL087C	YGR207C	YHR149C	YGL140C	YOR342C	YOL036W	YGR215W	YIR024C	YGR117C	YHR038W	YLR082C	YMR259C	YER004W	YNL260C	YNL211C	YDL173W	YGR214W	YLL029W	YLR185W	YIL047C	YMR244C-A	YJR094W-A	YBL029W	YCR016W	YER047C	YCL068C	YHL035C	YGR127W	YPL282C	YLR077W	YNL083W	YEL001C	YOR093C	YGR270W	YCR051W	YOL098C	YKR016W	YPL109C	YLR185W	YBR150C	YMR206W	YDR090C	YDL091C	YGR220C	YGL259W	YIL067C	YJL190C	YDR060W
	YJR134C	YLR082C	YLR367W	YPL143W	YER077C	YNL187W	YPR091C	YJL190C	YGR085C	YJR088C	YOR166C	YGR017W	YDR447C	YEL034W	YBR074W	YPL131W	YHR117W	YBR194W	YLR107W	YGL250W	YPL105C	YPR063C	YGL147C	YPL039W	YIL096C	YGR054W	YML063W	YHR215W	YGR295C	YGR084C	YPR106W	YDR186C	YNR028W	YNR048W	YMR114C	YOR289W	YAR050W	YIR037W	YER087W	YHR192W	YER186C	YKR091W	YIL011W	YLR104W	YBR009C	YNL069C	YFR032C-A	YDR068W	YIL055C
	YMR222C	YKR057W	YJR124C	YBL087C	YOL138C	YLR019W	YML100W-A	YHR140W	YIL069C	YGR079W	YIL096C	YMR242C	YPL034W	YDR357C	YGR117C	YNR061C	YFR045W	YOR291W	YJR030C	YOR131C	YPL148C	YLR407W	YOL127W	YIL027C	YMR146C	YNR065C	YLR057W	YNL092W	YLR460C	YJR008W	YLR375W	YHR080C	YER102W	YNL244C	YOL014W	YDR504C	YDR134C	YLR089C	YGR071C	YOL007C	YIL092W	YPR013C	YJR113C	YBR227C	YNL030W	YBL067C	YML037C	YLR218C	YMR178W
	YOR131C	YER056C-A	YDR371W	YFR031C-A	YCL049C	YJR055W	YOR104W	YGR130C	YDR067C	YLL054C	YHR149C	YOR291W	YMR114C	YCL005W	YPL009C	YJR024C	YJR024C	YER152C	YPL039W	YMR074C	YPL074W	YPR172W	YOR161C	YER186C	YHL013C	YOL022C	YIR013C	YAL046C	YER064C	YKL056C	YFR011C	YLR422W	YHR203C	YOR077W	YPL143W	YLR464W	YGR102C	YDR506C	YPL216W	YML026C	YBR181C	YLR333C	YBR181C	YGL221C	YAR027W	YLR344W	YHL014C	YPL107W	YDR533C
	YJL066C	YOL022C	YER102W	YGL108C	YOR012W	YDR049W	YGR066C	YLR271W	YDR161W	YPL056C	YDR415C	YJL197W	YNR028W	YBR302C	YGR043C	YHR121W	YKL050C	YDR444W	YDL133W	YLR082C	YMR206W	YFR038W	YKR057W	YPL193W	YJL049W	YLR456W	YOR271C	YCL028W	YKR013W	YBR135W	YML073C	YNL046W	YBR079C	YLR445W	YHL029C	YOL153C	YJL038C	YLR107W	YCR106W	YBR090C	YJL055W	YGR205W	YDR367W	YDL073W	YDR371W	Q0060	YHR127W	YLR367W	YMR018W
	YMR121C	YBL072C	YNR028W	YGL082W	YLR095C	YLR218C	YGR071C	YLR094C	YDL018C	YGR215W	YDR322W	YMR209C	YPL143W	YLR218C	YDR266C	YDL027C	YIR036C	YML024W	YBL066C	YBL054W	YDL176W	YPL077C	YGL189C	YBR244W	YOR369C	YGR136W	YJL161W	YNL035C	YLR173W	YPR093C	YHR010W	YGR207C	YJL177W	YOR166C	YOR286W	YPL003W	YJR061W	YBR162C	YGR106C	YLR218C	YOL098C	YBR074W	YKR013W	YPR157W	YOR251C	YER057C	YGL164C	YJR094W-A	YMR086W
	YNL208W	YLR404W	YIL133C	YMR230W	YLR042C	YJL177W	YCR090C	YGL159W	YBR239C	YFR031C-A	YJL049W	YPL263C	YBL087C	YDR525W-A	YDR239C	YDR262W	YOR387C	YLL014W	YER064C	YFR032C-A	YER140W	YNL155W	YJR123W	YJR101W	YHR057C	YPL249C-A	YGR071C	YJL016W	YLR031W	YER076C	YPL263C	YOL162W	YOR166C	YJR007W	YOR389W	YLR107W	YGR236C	YNL086W	YBR181C	YKR005C	YER092W	YHR213W	YJR085C	YOL163W	YMR323W	YGL128C	YNL134C	YLR456W	YNR061C
	YMR279C	YGR215W	YGR214W	YPL034W	YFR017C	YDR371W	YER163C	YJR113C	YPL107W	YNL244C	YLR404W	YMR114C	YDR450W	YDR319C	YER030W	YKL215C	YNL100W	YER085C	YBR056W	YIL029C	YBR264C	YNL067W	YER050C	YLR413W	YIL110W	YPL074W	YBL087C	YLL067C	YJL038C	YEL048C	YDR471W	YCR054C	YBL072C	YOR016C	YDR332W	YPL108W	YGL215W	YMR180C	YBR007C	YER071C	YKL168C	YOR104W	YMR295C	YNR062C	YJR085C	YOL087C	YPL066W	YLR406C	YBR301W
	YML083C	YML026C	YCL036W	YCR090C	YMR073C	YPL162C	YGL193C	YDR334W	YBL044W	YNL095C	YDL061C	YOR272W	YGL031C	YLR426W	YDL069C	YJR124C	YBR301W	YFR031C-A	YNL034W	YFL034W	YMR279C	YCR069W	YKL161C	YDR370C	YNL031C	YEL054C	YPL277C	YCR095C	YDR249C	YOR251C	YMR282C	YCL056C	YGR187C	YDR239C	YLR221C	YDR405W	YDR441C	YDR334W	YPL104W	YML118W	YHR146W	YNL018C	YHR146W	YLL049W	YKR044W	YBR203W	YFL046W	YJL193W	YLR012C
	YLR297W	YDR333C	YGL108C	YJR123W	YBL031W	YNR061C	YFR038W	YBL049W	YEL054C	YGL189C	YOR150W	YJL193W	YKR074W	YLR287C-A	YPL071C	YDL037C	YGR237C	YER101C	YAL064C-A	YLR445W	YKR016W	YLR271W	YCR095C	YCL002C	YNL022C	YIR012W	YBR203W	YMR128W	YMR132C	YGL081W	YMR230W	YIL130W	YOR272W	YMR031C	YIL024C	YKR013W	YBL059W	YGR097W	YIR007W	YHR127W	YBL066C	YPR022C	YKL161C	YLR267W	YLR404W	YOR227W	YOL087C	YER131W	YOR182C
	YPL263C	YKL077W	YJR003C	YGR093W	YLR107W	YOR063W	YPR174C	YJR030C	YER056C-A	YDR334W	YLL029W	YDR357C	YLR448W	YOR052C	YER076C	YOL127W	YPL054W	YNL244C	YJL057C	YAL036C	YMR230W	YMR230W	YOR293W	YDL121C	YOR131C	YBR084C-A	YLR422W	YCR011C	YEL020C	YMR278W	YLR095C	YOR182C	YDR494W	YKL061W	YML026C	YHR003C	YIL087C	YPL041C	YGL135W	YDL061C	YGR093W	YIL071C	YBR269C	YJL200C	YDL069C	YGR049W	YER153C	YLR422W	YFL061W
	YAL019W	YBR090C	YEL048C	YDR257C	YGR270W	YAL035W	YCR007C	YKL063C	YLR306W	YER117W	YIL161W	YHR132W-A	YBL002W	YPL077C	YPL105C	YHR010W	YOL007C	YJR088C	YAR050W	YMR209C	YHR038W	YBL049W	YDR471W	YNL095C	YDR370C	YML024W	YBL031W	YBR157C	YBR255W	YJR085C	YPL054W	YJR115W	YBR063C	YOL014W	YER186C	YJR085C	YGL083W	YLR407W	YDR532C	YKL207W	YGL111W	YDR229W	YPR152C	YGR136W	YKR017C	YNR014W	YJR055W	YJR007W	YDL121C
	YGR207C	YER134C	YGL220W	YPL272C	YLR030W	YDR494W	YJL161W	YML030W	YPR096C	YEL048C	YHR192W	YOL098C	YBR074W	YMR019W	YOL036W	YKR098C	YOR227W	YOR271C	YOR305W	YDR257C	YJL189W	YDR333C	YDR281C	YPL068C	YKL078W	YMR194W	YIL092W	YDR520C	YOR390W	YMR019W	YPL193W	YBR225W	YOR304C-A	YCR090C	YPL148C	YPR085C	YDR304C	YDR291W	YMR031C	YEL044W	YGR031W	YJL046W	YMR031C	YNL155W	YPL009C	YOR304C-A	YIL169C	YMR003W	YDR471W
	YGR214W	YGL082W	YDR370C	YHR203C	YFL034W	YGL076C	YBR056W	YIL092W	YFR043C	YHR045W	YBR268W	YMR269W	YLR029C	YDR239C	YLR344W	YFR026C	YAL064W-B	YMR222C	YGL215W	YER071C	YGR196C	YBL089W	YJR124C	YMR146C	YGR148C	YHR155W	YER025W	YLR414C	YOR271C	YOL127W	YHL001W	YJL189W	YDR371W	YNR061C	YNR061C	YNL305C	YJL131C	YPR097W	YHR121W	YDR540C	YGL135W	YHR105W	YHL001W	YER175C	YDL224C	YIL024C	YIL174W	YKL078W	YBL092W
	YNL040W	YGR093W	YLR264W	YMR064W	YDR406W	YBR264C	YFR018C	YHR052W	YNR004W	YGR237C	YFR031C-A	YBL054W	YEL048C	YER048C	YDL127W	YOL042W	YOL073C	YML096W	YKL221W	YNL046W	YMR225C	YCL045C	YDR415C	YML096W	YER186C	YLR406C	YPL158C	YBR302C	YPL229W	YKL167C	YBL059W	YLR221C	YDL184C	YPL199C	YIL047C	YDR186C	YML050W	YHR117W	YGR236C	YDL121C	YLL049W	YKR023W	YBL044W	YMR003W	YCL068C	YLR388W	YHR199C	YMR114C	YIL077C
	YGR130C	YLR036C	YDR418W	YLR422W	YDL037C	YLR422W	YJR115W	YGL164C	YDR186C	YER056C-A	YOR305W	YEL001C	YLL029W	YJR129C	YGR205W	YGR076C	YDR334W	YNL295W	YAL063C	YHR038W	YPR022C	YMR136W	YPR163C	YLR082C	YPL226W	YOL029C	YNL300W	YPL067C	YLL029W	YIL052C	YKR102W	YHR021C	YBL092W	YPL237W	YMR086W	YFR048W	YOL023W	YML050W	YPR011C	YKR006C	YER076C	YFR038W	YOR158W	YKR106W	YDL073W	YLR446W	YCR069W	YDR266C	YBR033W
	YLR012C	YOL014W	YOR291W	YFR038W	YIL024C	YOR077W	YOR385W	YOR283W	YGR117C	YMR230W	YCR090C	YPL272C	YGR207C	YPL196W	YLR413W	YGR207C	YGR015C	YPL079W	YLR422W	YML096W	YEL007W	YKL026C	YJR015W	YHR203C	YMR131C	YDR239C	YER121W	YLL023C	YKL209C	YJL084C	YDR012W	YJR123W	YDR067C	YOR234C	YOL127W	YDR320C	YGR237C	YFR018C	YER034W	YKR013W	YKL075C	YER066W	YKL105C	YGR203W	YOR167C	YMR028W	YGL036W	YHL039W	YBR137W
	YGR017W	YLR019W	YGR017W	YGL220W	YLR333C	YPL034W	YJL049W	YKL100C	YGR237C	YIL092W	YNR029C	YER071C	YGL147C	YGL259W	YNR048W	YDL248W	YNL295W	YBL104C	YOR114W	YNL162W	YPL071C	YOR383C	YNL083W	YKR084C	YBR194W	YOR293W	YER080W	YDR281C	YNR063W	YPR098C	YER101C	YBR264C	YMR073C	YDR514C	YDL133C-A	YNL300W	YLR049C	YGL140C	YBL066C	YIL161W	YGR207C	YGL039W	YGR146C	YNL157W	YBR244W	YFL034W	YJL046W	YOR361C	YDL144C
	YML009C	YJR094W-A	YOR131C	YMR155W	YKL161C	YMR181C	YJL206C	YAL046C	YMR064W	YDR336W	YEL043W	YML096W	YEL054C	YKL071W	YDR374C	YBR203W	YJR072C	YMR018W	YDL037C	YLR143W	YPL263C	YDR542W	YMR144W	YPR102C	YMR018W	YOL098C	YIR036C	YFL052W	YGL226W	YGL114W	YLL049W	YOL073C	YLR408C	YIL069C	YJR032W	YOL007C	YLR326W	YGL226W	YBR122C	YBR033W	YLR407W	YAL011W	YLR271W	YER163C	YER048C	YGR034W	YDR525W-A	YIL091C	YNR045W
	YEL007W	YPL198W	YMR074C	YKR059W	YBL067C	YIL047C	YFR048W	YPR003C	YOL077C	YOR291W	YER002W	YBR271W	YJL197W	YPL056C	YOR271C	YDL110C	YCL037C	YIL001W	YIL176C	YGL076C	YPL064C	YBR285W	YGR017W	YGR210C	YBR244W	YKR016W	YJR134C	YMR034C	YLL064C	YBR028C	YLR445W	YLR077W	YGL135W	YHR203C	YNR063W	YFL054C	YOR214C	YDR186C	YJR014W	YKR075C	YDR266C	YPL109C	YBR052C	YDR348C	YNL284C	YJL161W	YBR101C	YOR293W	YFR043C
	YKR102W	YMR242C	YBR194W	YIL047C	YLR461W	YDR051C	YOR091W	YLR375W	YLL014W	YNL187W	YDR049W	YPL105C	YNR061C	YPL247C	YNL056W	YNL200C	YER025W	YDL224C	YJL185C	YDR357C	YOR182C	YDR387C	YGR071C	YLR446W	YAR023C	YPL064C	YNL100W	YER066W	YCR100C	YPL013C	YHR146W	YPL208W	YLR367W	YPL105C	YGR102C	YMR178W	YER011W	YOR380W	YBR150C	YJL161W	YMR279C	YEL057C	YGR111W	YIL137C	YGR125W	YKR059W	YMR114C	YMR018W	YDR139C
	YOL073C	YMR031C	YCR054C	YLR367W	YDR249C	YOR296W	YHR117W	YOL137W	YMR178W	YMR124W	YOR077W	YBR028C	YOL014W	YKR096W	YJR088C	YHR168W	YDR275W	YJL161W	YIR016W	YDR458C	YCL037C	YCL068C	YFR039C	YPR078C	YOL014W	YER030W	YIL137C	YPL263C	YGR066C	YFL068W	YOL014W	YBR187W	YPL225W	YJR024C	YDR337W	YGL146C	YGL235W	YGL262W	YLR413W	YLR019W	YJR024C	YGR250C	YMR028W	YOL056W	YGR054W	YOR378W	YJL218W	YML009C	YHL029C
	YJL206C	YHR003C	YIL027C	YNR065C	YCL042W	YLR036C	YLR297W	YHL029C	YOL070C	YOR342C	YDR429C	YDR266C	YBR084C-A	YLR460C	YPL064C	YMR107W	YLL018C	YMR086W	YBL049W	YHL004W	YLL052C	YPL184C	YOR167C	YKR104W	YLR241W	YJR032W	YJR101W	YBL002W	YJL151C	YKR018C	YDR020C	YDR349C	YJL197W	YHL004W	YDR471W	YBR052C	YKR045C	YKL090W	YDL146W	YHR076W	YBR239C	YBR157C	YMR002W	YIL165C	YGL015C	YPL033C	YOL073C	YDL018C	YLR375W
	YOR161C	YNR004W	YOL042W	YGR117C	YPR078C	YER134C	YGL049C	YPL226W	YOL056W	YDL001W	YHL015W	YLR445W	YLR065C	YBR033W	YMR070W	YLR225C	YBR162C	YCR030C	YLR352W	YML018C	YPL249C-A	YPL141C	YNR040W	YIL091C	YBL092W	YGR085C	YDL001W	YDR476C	YLR247C	YOL030W	YNL056W	YJL147C	YPL143W	YER030W	YGR173W	YDR406W	YNL108C	YHL030W	YBL059W	YJL217W	YDR338C	YGR117C	YNR022C	YGL059W	YHL017W	YGR235C	YDR542W	YBR239C	YMR155W
	YKL039W	YJL177W	YJL049W	YDR371W	YCR096C	YOL014W	YGR117C	YDL063C	YGL164C	YMR142C	YJR100C	YHR003C	YML024W	YNL134C	YER117W	YGR071C	YAR064W	YBL095W	YHR022C	YJL049W	YLR247C	YGR149W	YPR114W	YDR332W	YLR448W	YIL110W	YJL190C	YBR071W	YBR157C	YAR066W	YIL024C	YDR520C	YBL002W	YGL079W	YPL009C	YKR106W	YDL211C	YLL029W	YGL242C	YDR032C	YNL050C	YDR475C	YOR166C	YHR141C	YDL061C	YJR039W	YBL002W	YMR064W	YPL148C
	YLR271W	YOL042W	YGR079W	YGL076C	YOL162W	YML125C	YGL056C	YLR065C	YOL098C	YGL076C	YAL036C	YFL034W	YLR441C	YLL054C	YNR021W	YHR076W	YJL038C	YLR464W	YJL161W	YPL034W	YMR222C	YER056C-A	YDR532C	YMR209C	YPL141C	YMR265C	YAL064C-A	YDL123W	YGR093W	YNL022C	YPL090C	YPR022C	YCR090C	YBL002W	YKL077W	YBR053C	YAR064W	YGL049C	YER076C	YCR051W	YBR028C	YDL057W	YHR045W	YNR069C	YLR422W	YOR394W	YKR030W	YDR026C	YMR187C
	YER092W	YMR124W	YMR031C	YKR074W	YLR297W	YHR203C	YIL087C	YKL183W	YNR045W	YML026C	YGL076C	YHR038W	YPL249C-A	YMR073C	YMR187C	YMR178W	YML020W	YFL034C-A	YJL084C	YDR370C	YER137C	YLR461W	YCR043C	YBR137W	YMR064W	YGR148C	YLL049W	YIL071C	YBL113C	YPR194C	YBR031W	YPL158C	YGR207C	YGR093W	YOL162W	YHR097C	YFL051C	YIL090W	YBR014C	YBL087C	YMR178W	YGR016W	YHR052W	YPL222W	YMR064W	YNL234W	YIL091C	YIL069C	YPL196W
	YLR333C	YDR051C	YMR114C	YAL035W	YHR199C	YNL083W	YPL108W	YDR107C	YEL025C	YDL144C	YML096W	YEL048C	YPR096C	YOR380W	YPL184C	YOR118W	YOR389W	YHR003C	YGR097W	YMR269W	YLR061W	YHR146W	YNR070W	YPL184C	YJL055W	YKL077W	YGR035C	YPR115W	YLR164W	YJL171C	YNL211C	YFL065C	YKL061W	YBL072C	YGL082W	YBR255W	YCR061W	YIR003W	YDL018C	YFR018C	YFR011C	YBR071W	YJL147C	YOR280C	YOR289W	YAL034C	YFL034W	YBL107C	YER007C-A
	YDR450W	YMR155W	YMR209C	YLR118C	YOR104W	YLR029C	YDR320C	YHL004W	YPR066W	YMR242C	YER007C-A	YPR096C	YBL072C	YLR388W	YGL049C	YMR130W	YMR126C	YDR281C	YDL146W	YPL064C	YMR114C	YLL032C	YLR413W	YLL029W	YEL001C	YGR001C	YJL118W	YLR049C	YFR045W	YKR071C	YBR284W	YDR128W	YOR234C	YIL047C	YNR045W	YMR166C	YDL144C	YLR168C	YDR462W	YMR242C	YDL123W	YOR382W	YHR192W	YKR016W	YHL010C	YFR006W	YDR033W	YIL047C	YNL176C
	YNL100W	YGL189C	YER030W	YOR167C	YHR022C	YPR106W	YGR052W	YOR012W	YNL022C	YBR090C	YJR123W	YGL103W	YNL215W	YNL305C	YER047C	YMR225C	YLR356W	YDR536W	YOL070C	YBR271W	YOL036W	YGR220C	YPL225W	YPL183W-A	YBR007C	YPL034W	YHR210C	YBR204C	YGL196W	YPL173W	YLR247C	YFL061W	YMR031C	YOR296W	YGR150C	YPL229W	YHR219W	YNR066C	YER140W	YNL168C	YJL046W	YOL019W	YLR094C	YLR011W	YFR018C	YDR525W-A	YPR091C	YLR063W	YGL108C
	YKR043C	YDR447C	YLL054C	YLL014W	YMR171C	YHR003C	YLR356W	YGL056C	YLR073C	YGR148C	YOR131C	YDL123W	YDR119W	YDR229W	YLR297W	YEL044W	YOR391C	YDR020C	YBR204C	YBR028C	YBL089W	YAR027W	YJR007W	YGL111W	YOR251C	YLR082C	YBR090C	YDR334W	YDR444W	YFR032C-A	YHR038W	YOR394W	YOL014W	YPL013C	YBR187W	YMR215W	YEL023C	YKL047W	YNL050C	YOL154W	YLR036C	YNR014W	YCR043C	YER039C-A	YDL129W	YOR312C	YLR352W	YMR031C	YDR374C
	YIL055C	YOR283W	YDL001W	YOR016C	YLL029W	YGR187C	YMR144W	YIL055C	YDR520C	YOL092W	YLR082C	YNR029C	YIL029C	YJR030C	YNL295W	YJL049W	YCR069W	YLR333C	YLR461W	YPL071C	YKR070W	YFR016C	YKL180W	YDR482C	YEL048C	YLR264W	YGR153W	YOR238W	YHR151C	YER025W	YIL047C	YIL024C	YKL180W	YPL249C-A	YJR123W	YFR018C	YOR086C	YGL258W	YDR119W	YMR031C	YLR019W	YMR295C	YER186C	YAL014C	YOL007C	YDR476C	YAL011W	YLL029W	YBR007C
	YFR038W	YER102W	YOR077W	YDR494W	YNL252C	YFR031C-A	YNL289W	YOR246C	YPL013C	YLL045C	YER138W-A	YLR143W	YMR194W	YNL252C	YGR207C	YIL011W	YBR231C	YNL215W	YGL128C	YJL197W	YER131W	YGR237C	YHR146W	YLR019W	YLR446W	YGL231C	YPL196W	YAL063C	YJR024C	YPL236C	YPL131W	YER101C	YNR070W	YGR001C	YBL066C	YNL035C	YPL067C	YDR033W	YLL014W	YGR214W	YER041W	YER131W	YPL141C	YPL173W	YCR051W	YML018C	YDR370C	YPL013C	YOL070C
	YBL072C	YNR065C	YGL076C	YKL050C	YNR045W	YIL064W	YOR228C	YIL158W	YDL133C-A	YBR239C	YJL147C	YIL029C	YDL083C	YIL164C	YML026C	YIL027C	YDL233W	YLR065C	YOL163W	YLL049W	YKL100C	YDL072C	YLR029C	YER050C	YMR209C	YJR094W-A	YGR034W	YCR100C	YLL007C	YJR101W	YNR061C	YHL004W	YGR148C	YER117W	YDR139C	YGL259W	YJR051W	YLR137W	YBR028C	YFR017C	YFL042C	YMR291W	YAL061W	YHR179W	YMR130W	YDL057W	YEL034W	YBR063C	YJR134C
	YDR020C	YGR210C	YFL034C-A	YDL123W	YBR125C	YOL022C	YOL007C	YDR336W	YBL059W	YJR055W	YDR266C	YIL096C	YAL035W	YDR262W	YDL156W	YCR061W	YDL001W	YOR286W	YOR022C	YBL092W	YDR532C	YGR049W	YHL013C	YDR286C	YBR063C	YKL219W	YOL073C	YOR114W	YHR009C	YNR071C	YCR096C	YLR344W	YHR003C	YML024W	YDR533C	YDR319C	YLL023C	YGR237C	YLR036C	YER087W	YPL199C	YKL167C	YNL313C	YLR177W	YEL070W	YGL235W	YGR054W	YML026C	YNL056W
	YNL162W	YBR074W	YJR007W	YGL189C	YGR071C	YKR074W	YGR127W	YGR281W	YIL161W	YMR194W	YGR150C	YBR181C	YPR066W	YJL151C	YFR031C-A	YER092W	YBR033W	YJR085C	YMR226C	YIL047C	YLR287C-A	YBR150C	YLR375W	YPR129W	YLL029W	YHR149C	YGL258W	YGL157W	YOL163W	YHR131C	YDR291W	YOR296W	YER134C	YMR073C	YAL019W	YAL028W	YER186C	YNR045W	YHR189W	YER137C	YER087W	YMR265C	YML025C	YPL277C	YOL070C	YDL206W	YJR142W	YHR155W	YNL295W
	YCR096C	YEL001C	YPL245W	YDR186C	YOR264W	YJR088C	YBR054W	YDL206W	YNR065C	YNR048W	YPL105C	YDR334W	YMR124W	YPL150W	YHR126C	YPL017C	YKL219W	YDR169C	YPL168W	YPL245W	YLR077W	YBR181C	YLR419W	YNR070W	YER137C	YMR031C	YAL035W	YPL077C	YDR540C	YOL157C	YDR060W	YNL100W	Q0140	YKL222C	YOR182C	YDR348C	YPR196W	YDL133C-A	YAR023C	YGR076C	YDR117C	YPR129W	YDR291W	YHR033W	YFR048W	YBR162C	YMR221C	YDL146W	YLR287C-A
	YDR447C	YLR367W	YPL237W	YNR070W	YHR080C	YGL135W	YBL066C	YDL133C-A	YBR028C	YLR413W	YGL108C	YLL049W	YDR051C	YPR174C	YFR032C	YMR291W	YDL089W	YCR096C	YLR297W	YKR059W	YDR332W	YNL146W	YHR052W	YGR027C	YKL219W	YDR060W	YHR045W	YBR235W	YJL206C	YAR068W	YIL077C	YHR052W	YCL037C	YIL018W	YGR017W	YHR215W	YNR048W	YGL010W	YGR093W	YKR057W	YER050C	YCR100C	YJR098C	YGL143C	YBL059W	YML024W	YBR074W	YLL014W	YER186C
	YDR239C	YGL076C	YBL027W	YOR272W	YLR426W	YER030W	YPL173W	YBR235W	YLR030W	YCL002C	YDL206W	YKR059W	YLR036C	YOL162W	YMR018W	YKL039W	YGL185C	YBR071W	YDR281C	YPL199C	YOR131C	YLR030W	YGL083W	YIL093C	YGL220W	YLR118C	YHR022C	YIL158W	YDR011W	YDR286C	YDR266C	YBR033W	YDR332W	YLL029W	YEL007W	YMR090W	YFL054C	YAR068W	YOR183W	YDR497C	YJL097W	YIR044C	YDL233W	YDR186C	YGR148C	YPL282C	YIL071C	YBR028C	YLL049W
	YBR033W	YKL180W	YHR045W	YBR084C-A	YMR215W	YBR074W	YKL026C	YDL204W	YDR266C	YKR011C	YPR114W	YMR064W	YCR072C	YBR046C	YHR202W	YKL221W	YPL070W	YDR266C	YIL137C	YGR017W	YDL183C	YNR070W	YBR084C-A	YDL136W	YHR203C	YMR018W	YPR061C	YGR117C	YMR111C	YLR049C	YGL146C	YOR305W	YBR264C	YNR070W	YLR297W	YPR040W	YPR084W	YLR004C	YDR357C	YPL079W	YJR088C	YFL010C	YLR211C	YKL168C	YBL029W	YPL158C	YGR203W	YPL199C	YJL213W
	YBR137W	YDR450W	YBR090C	YML125C	YHL021C	YLR082C	YHR127W	YOR017W	YMR086W	YDR450W	YOR369C	YPL199C	YBL107C	YAL049C	YPL196W	YOR150W	YAR068W	YOR150W	YDL057W	YPL272C	YMR097C	YOR394W	YMR181C	YGR001C	YDR322W	YDR333C	YCL049C	YDR333C	YGR027C	YLR019W	YLR187W	YPL113C	YPR106W	YMR086W	YIL001W	YGR017W	YBR120C	YIL092W	YIL011W	YBR261C	YBR033W	YNL255C	YPL193W	YML053C	YOR118W	YJR107W	YDR197W	YJR003C	YCL056C
	YJL213W	YPL105C	YDL061C	YBR074W	YNR018W	YBR141C	YKR016W	YDL183C	YMR194W	YPR129W	YDR334W	YHL004W	YMR286W	YHL010C	YDR014W	YOR285W	YNL074C	YJR161C	YAL065C	YPL263C	YBR301W	YNL300W	YDL167C	YMR309C	YHL015W	YPR096C	YMR031C	YNL115C	YDR346C	YHL004W	YMR144W	YPL074W	YPL237W	YLR036C	YNR021W	YAL011W	YPR091C	YAL014C	YGR031W	YBR191W	YDL045W-A	YIL175W	YGR150C	YLR439W	YJL046W	YMR253C	YAR028W	YGR085C	YHR146W
	YLR094C	YIL064W	YDR051C	YJL177W	YCL068C	YPL237W	YDR475C	YDL057W	YKL061W	YPL131W	YPL199C	YNL252C	YBR014C	YBR101C	YBL086C	YDL133C-A	YLR422W	YPL208W	YPR027C	YNR048W	YPR163C	YFR018C	YPL143W	YPL150W	YDR152W	YOR283W	YDR338C	YGR197C	YAL019W	YPL041C	YPL009C	YDR239C	YJR007W	YNR004W	YDR447C	YCL001W-A	YIR044C	YGR015C	YJL163C	YBL072C	YLL029W	YBR301W	YGL242C	YDR494W	YDL123W	YMR147W	YOR264W	YGL215W	YGR237C
	YEL049W	YML024W	YCL037C	YCR054C	YFL067W	YMR286W	YHR121W	YJR011C	YOR293W	YKL027W	YLR243W	YBL107C	YER030W	YFR026C	YPL208W	YOL154W	YOR114W	YBL089W	YKR005C	YOR291W	YOR312C	YDL027C	YDR071C	YLR029C	YPR078C	YMR286W	YBR284W	YAL018C	YLR327C	YCR071C	YGR237C	YIL069C	YGR085C	YFL034W	YBL086C	YER033C	YBR219C	YLR095C	YNL249C	YKL138C	YCR106W	YOR006C	YCL042W	YIL041W	YLR073C	YNR069C	YER137C	YGR076C	YPL064C
	YNL036W	YBR141C	YMR230W	YML024W	YJL189W	YJL193W	YJR154W	YMR279C	YMR265C	YBL087C	YGR148C	YDL001W	YLR367W	YKL023W	YJL051W	YNL115C	YIL169C	YDL061C	YAL067C	YGR084C	YPR040W	YPL052W	YMR230W	YPL220W	YBL029W	YNR070W	YML081W	YDR229W	YBR285W	YDL027C	YDL144C	YDL224C	YDR500C	YBR090C	YJL147C	YJL206C	YPL030W	YKL050C	YHR219W	YML025C	YBL031W	YGR035C	YJR007W	YCL047C	YCR030C	YPR158W	YIL089W	YPL183W-A	YBL060W
	YPL064C	YOR016C	YLR187W	YPL198W	YLL067C	YER102W	YBL060W	YHL001W	YDL075W	YJL147C	YEL048C	YDR367W	YLR053C	YOL084W	YKL061W	YGL221C	YLL029W	YKR016W	YPL163C	YDR367W	YDL069C	YFR045W	YMR242C	YFR043C	YOL077C	YDR020C	YBR150C	YOL163W	YKL105C	YPL054W	YER186C	YDR438W	YOR077W	YLL049W	YER025W	YOL019W	YMR180C	YLR356W	YJR072C	YHR151C	YDR014W	YLR221C	YIR013C	YDR179W-A	YHL004W	YFR032C-A	YBR203W	YOL022C	YGR270W
	YPL071C	YGR084C	YKL050C	YPR096C	YNR071C	YOR291W	YOR289W	YIL137C	YHL039W	YEL043W	YLR221C	YOR016C	YIL064W	YMR074C	YIL001W	YDL184C	YOR152C	YIL069C	YDL038C	YOR154W	YMR166C	YOR183W	YBL087C	YLR412W	YNL284C	YOR042W	YLR185W	YCL033C	YPR115W	YHR080C	YDL129W	YGR210C	YMR155W	YBR141C	YFL020C	YPL222W	YIL055C	YOR152C	YPL208W	YHR209W	YFL034W	YPL247C	YGR207C	YLR185W	YOL138C	YIL055C	YOR228C	YFL034C-A	YBL104C
	YOR052C	YOR183W	YFR031C-A	YOR131C	YER128W	YKR011C	YHR022C	YBR007C	YLR312W-A	YGR085C	YLR187W	YER140W	YOR283W	YGL080W	YKR096W	YLL054C	YBR203W	YGR266W	YBR187W	YDL001W	YCR072C	YLR185W	YMR244C-A	YEL043W	YDR429C	YOR296W	YER085C	YMR295C	YGL261C	YHR179W	YBR137W	YMR143W	YMR074C	YBL087C	YIL077C	YMR171C	YOR247W	YPL189W	YDR458C	YDR034W-B	YDL018C	YER077C	YHR131C	YCR096C	YBR135W	YNL300W	YGL060W	YPR022C	YKL156W
	YDL018C	YGL135W	YLR082C	YDR051C	YKL100C	YML030W	YKL222C	YPL071C	YHR203C	YDR119W	YDR026C	YPL034W	YKL180W	YPL158C	YLR108C	YBR135W	YIL078W	YLR271W	YLR030W	YIL064W	YDR014W	YLR388W	YER092W	YBR264C	YHR192W	YJL193W	YMR111C	YDL127W	YKR106W	YPL249C-A	YJL066C	YGR042W	YDR281C	YFL013C	YDL146W	YHR211W	YOR322C	YAL064W-B	YLR419W	YIR044C	YMR253C	YOR042W	YDL133C-A	YDL123W	YOL056W	YPL052W	YHR059W	YCR003W	YIL047C
	YPL198W	YNL187W	YBR239C	YIR012W	YDL129W	YPL105C	YER066W	YOR003W	YIL169C	YPL158C	YGR017W	YBL092W	YLL014W	YPR061C	YHR080C	YHL001W	YNL056W	YDL183C	YDR262W	YMR286W	YLR049C	YCR043C	YBL072C	YKR059W	YPL039W	YGL079W	YNL056W	YPL014W	YDR256C	YIL078W	YGL015C	YNR004W	YER030W	YER134C	YLR049C	YLR351C	YER039C-A	YIR036C	YHR203C	YER117W	YFL061W	YDR352W	YDR500C	YPR148C	YDR169C	YJL147C	YAL028W	YKR016W	YEL007W
	YOR296W	YNL083W	YDL123W	YFR043C	YEL034W	YEL043W	YKL063C	YDL061C	YOR312C	YLR367W	YPL064C	YGR117C	YIL133C	YAL018C	YKR051W	YAR027W	YGR097W	YPL184C	YBL067C	YLR325C	YMR233W	YPL003W	YDR020C	YNL010W	YDL123W	YMR064W	YPR114W	YDL224C	YIL137C	YMR194W	YER064C	YOR131C	YGR117C	YCL037C	YGL108C	YDL118W	YPL208W	YAR064W	YDL123W	YJR113C	YHR219W	YOR017W	YHR213W	YNL269W	YOR186W	YKL219W	YBR216C	YPL158C	YLR247C
	YNL115C	YPR106W	YNL095C	YER186C	YEL005C	YJR124C	YMR193W	YBR264C	YLR367W	YML024W	YOL014W	YMR265C	YOR077W	YIR016W	YOL087C	YML017W	YDR242W	YER076C	YDR541C	YNR070W	YML079W	YGR015C	YDL002C	YNR029C	YLR422W	YOR077W	YNL193W	YGR012W	YMR124W	YKL162C	YDR520C	YMR114C	YGL076C	YLR095C	YLR247C	YER128W	YML017W	YBR108W	YLR082C	YGR197C	YGR187C	YDL133C-A	YNL306W	YEL070W	YMR171C	YNR029C	YJL149W	YOL056W	YML083C
	YBR262C	YEL048C	YFR038W	YNL252C	YHL014C	YLL014W	YHR087W	YPL104W	YDR020C	YBL002W	YOR296W	YLR118C	YOR164C	YDR011W	YIL011W	YJL190C	YIL101C	YDR124W	YOL057W	YHR132W-A	YNL252C	YMR086W	YKL209C	YPL173W	YLR407W	YNL050C	YCR069W	YKL037W	YEL073C	YNL157W	YDR322W	YBL095W	YMR194W	YBR028C	YHR021C	YHL030W	YOR251C	YOR051C	YPR003C	YDL203C	YJL176C	YLR278C	YER101C	YHR080C	YNL024C	YMR064W	YAL063C	YLR030W	YPL074W
	YKL137W	YPL143W	YGL031C	YMR031C	YCR007C	YKL077W	YKL121W	YHL017W	YMR018W	YDR447C	YMR269W	YBR191W	YEL043W	YOL138C	YKL100C	YML096W	YFL020C	YLR388W	YBL095W	YEL001C	YBL104C	YNL031C	YDL018C	YPL141C	YDR494W	YPL237W	YIL055C	YMR291W	YHL035C	YOR228C	YDR374C	YHR210C	YML030W	YLR218C	YFR043C	YBR231C	YNL237W	YHR003C	YNR070W	YLR053C	YDR161W	YHR117W	YOR012W	YER134C	YFR016C	YNL115C	YMR118C	YBR084C-A	YOR390W
	YIL029C	YBL092W	YIL029C	YJR088C	YMR181C	YKL050C	YDR281C	YDL018C	YJR032W	YHL015W	YPL090C	YDR333C	YER134C	YEL057C	YJL147C	YPL104W	YMR098C	YGR196C	YIR043C	YKR057W	YCL028W	YFR012W	YCR090C	YLR422W	YNL301C	YOR291W	YMR310C	YBR108W	YLR415C	YOL056W	YOR077W	YGR043C	YNR045W	YPL225W	YML083C	YKR023W	YNR066C	YNL100W	YFR038W	YLR046C	YDL184C	YOL084W	YGR197C	YJL190C	YNR061C	YBR191W	YML020W	YEL001C	YER025W
	YDL082W	YNL046W	YMR064W	YNL083W	YDR042C	YLR048W	YJL193W	YHR127W	YDR026C	YIL029C	YKL075C	YLL029W	YFL013C	YJL218W	YMR225C	YGL129C	YML050W	YDL124W	YMR040W	YCL036W	YER092W	YBR203W	YOR164C	YPL064C	YHR151C	YHL039W	YMR191W	YHR209W	YKL222C	YJR094W-A	YBR242W	YKR011C	YPL013C	YLR422W	YMR178W	YBR301W	YLR392C	YLR164W	YPL196W	YDR061W	YBR079C	YJR047C	YDR316W	YLR289W	YLR445W	YDR275W	YLR225C	YGR266W	YNL100W
	YER030W	YIL133C	YOR342C	YJL197W	YGR130C	YIL133C	YHR078W	YJR088C	YOL022C	YPR097W	YBL076C	YJR123W	YPL013C	YLR375W	YLL029W	YBR074W	YIL047C	YPL282C	YDR497C	YGR205W	YER047C	YHR097C	YJL190C	YPR097W	YOR304C-A	YOR234C	YDL018C	YNR071C	YMR278W	YDR071C	YOL056W	YLL067C	YLR281C	YOR291W	YBL089W	YDR333C	YKL221W	YGR035C	Q0140	YDR286C	YDL146W	YBR231C	YPL143W	YJR094W-A	YOL092W	YGR111W	YDR139C	YLR118C	YLR297W
	YPR022C	YCR054C	YHR054C	YMR225C	YMR040W	YGR148C	YDR525W-A	YBR033W	YHR149C	YMR286W	YDL123W	YFR031C-A	YFR031C-A	YNL176C	YPL041C	YPR172W	YPL017C	YDR357C	YPL257W	YGR117C	YGL146C	YGR043C	YML018C	YNL187W	YDR415C	YKR057W	YBR239C	YPL165C	YPL104W	YDR061W	YKR017C	YLR287C-A	YOR291W	YHR156C	YGR266W	YPR115W	YGR153W	YDR352W	YMR178W	YLR407W	YPR078C	YKL219W	YIL174W	YGL186C	YNR073C	YJL185C	YLR287C-A	YBL059W	YDR438W
	YDL061C	YER025W	YJR088C	YBL107C	YAR050W	YCR054C	YHR003C	YJL147C	YLR053C	YOR167C	YMR074C	YMR259C	YOR342C	YBR235W	YLR029C	YOR369C	YBR148W	YNL099C	YNR063W	YDL144C	YMR155W	YBL092W	YDR334W	YML073C	YNL010W	YMR225C	YKL098W	YHR211W	YDR374C	YKL128C	YJR008W	YER117W	YJR123W	YER140W	YPL199C	YJR149W	YMR282C	YGL185C	YDR266C	YCR082W	YDL144C	YKR013W	YIL041W	YKR051W	YML125C	YHL004W	YOR012W	YPL263C	YPL113C
	YKL105C	YPL034W	YBL002W	YLR048W	YPL068C	YGR043C	YDL127W	YMR132C	YDL224C	YML125C	YHR057C	YGR084C	YGR093W	YPR091C	YDR020C	YDR233C	YDL086W	YOL098C	YPL277C	YCL037C	YDR458C	YNR018W	YJL049W	YHR127W	YMR155W	YOR390W	YPR129W	YFR048W	YLR262C-A	YMR085W	YML025C	YOR304C-A	YIR024C	YDR073W	YBR137W	YGL258W	YBL002W	YMR018W	YPL103C	YHR159W	YDR462W	YFL052W	YMR191W	YKL156W	YLR375W	YNL165W	YGR220C	YOR286W	YJL136C
	YHR126C	YJR024C	YML125C	YOR342C	YEL057C	YPR066W	YER034W	YOL042W	YHR080C	YEL001C	YCR072C	YIL047C	YER076C	YDR034W-B	YOL070C	YGR150C	YBR137W	YKL039W	YNL134C	YER048C	YLR445W	YLL029W	YNL031C	YLR287C	YGL101W	YNL010W	YLR464W	YMR257C	YKR051W	YLR312W-A	YNL260C	YGR187C	YFR043C	YGR085C	YLR333C	YFL020C	YBR135W	YGL131C	YCR076C	YDR233C	YOR192C	YPL108W	YBL059W	YNR073C	YPR097W	YMR124W	YMR257C	YPL237W	YPR106W
	YCL068C	YBR084C-A	YER076C	YOL056W	YNL083W	YER047C	YMR064W	YLR137W	YPL199C	YGR017W	YIL011W	YMR155W	YCR090C	YJR054W	YOR389W	YBR216C	YBR225W	YGR102C	YML117W	YLR029C	YPL196W	YDL057W	YPL272C	YOL014W	YLR073C	YMR181C	YBL049W	YIL029C	YOL075C	YNL036W	YPL105C	YLR392C	YLL029W	YMR242C	YDR429C	YIL024C	YNR071C	YOL024W	YPR106W	YOR271C	YBR014C	YMR191W	YDR476C	YAR028W	YNL087W	YFL067W	YOL042W	YGR035C	YMR279C
	YER025W	YBL027W	YDR357C	YOR291W	YDR011W	YBL002W	YPL247C	YHR049W	YJL123C	YBL044W	YJR007W	YGR214W	YOR234C	YEL049W	YIL136W	YDL233W	YPL077C	YDR520C	YPR071W	YBL107C	YDR119W	YMR279C	YGR026W	YDL206W	YLR445W	YHL001W	YHR203C	YCL068C	YOR387C	YIL175W	YKL056C	YPR048W	YDR051C	YGR210C	YFL034C-A	YGL082W	YLL018C	YOR227W	YAR066W	YOL120C	YHR210C	YBR150C	YOR246C	YBL049W	YEL064C	YEL034W	YKR074W	YNR061C	YIL052C
	YPR163C	YBR264C	YJR024C	YER076C	YOL107W	YDR210W	YBR150C	YIL169C	YLR412W	YJR123W	YPL056C	YPL158C	YJR124C	YIL047C	YDL233W	YHL017W	YPL105C	YLL052C	YCR100C	YHR003C	YPL183W-A	YDR462W	YER077C	YAL014C	YGL108C	YPL054W	YNR070W	YCL001W-A	YIL024C	YDR493W	YER092W	YDR332W	YLR218C	YGR148C	YDR266C	YMR315W	YPR152C	YBR220C	YPL199C	YPL183W-A	YHR192W	YJR062C	YGR270W	YGR148C	YJR124C	YKL105C	YPL189W	YBL044W	YBL086C
	YFL061W	YOL036W	YIR012W	YDR357C	YNL208W	YLR012C	YFL062W	YNR045W	YLR445W	YPL162C	YMR166C	YLR325C	YBL092W	YLR030W	YML018C	YLR262C-A	YPR117W	YLR445W	YHR155W	YML030W	YJL136C	YDR338C	YOR305W	YPR011C	YNL187W	YOR154W	YLR012C	YGR203W	YDR275W	YHL012W	YER007C-A	YLR143W	YJR088C	YOL056W	YDL121C	YGL215W	YGL138C	YFL051C	YPL107W	YCR003W	YPR003C	YBL089W	YDR060W	YBR135W	YIL088C	YDL083C	YDR257C	YOR154W	YJR124C
	YIL137C	YDR494W	YKR023W	YOR077W	YIL047C	YOR234C	YDR532C	YGR106C	YML024W	YPL247C	YKL207W	YGR205W	YIL047C	YJR047C	YOL127W	YDR063W	YHR213W	YOL057W	YLL064C	YHL017W	YIL001W	YER153C	YNL067W	YMR073C	YPR148C	YFR016C	YDL133C-A	YOR042W	YJL132W	YIL166C	YBR074W	YLR445W	YOL056W	YBL092W	YEL054C	YLR333C	YCL045C	YPL279C	YFR048W	YKL180W	YNL187W	YLR161W	YML053C	YOR003W	YPR004C	YJR007W	YMR121C	YLL049W	YOR286W
	YBR007C	YDR067C	YPL105C	YGR085C	YMR206W	YDR067C	YKR059W	YGR207C	YMR215W	YOR164C	YCL036W	YIL064W	YNL096C	YLR464W	YEL054C	YPL113C	YER067W	YBR028C	YIL041W	YGR214W	YBR284W	YBR053C	YNL255C	YJR134C	YML073C	YLR325C	YOR247W	YKL221W	YOL036W	YBR271W	YHR032W	YMR086W	YNR022C	YML026C	YLR445W	YOR042W	YLR375W	YER066W	YDR026C	YGL221C	YOR111W	YLR460C	YJR151C	YDR333C	YHR213W	YGR066C	YPR022C	YML024W	YBL089W
	YKL222C	YLR053C	YMR142C	YMR242C	YOR022C	YJR024C	YAL064C-A	YJL066C	YDR068W	YNR065C	YHL033C	YPL245W	YMR073C	YOR042W	YOR021C	YMR074C	YPR003C	YDL233W	YGL258W	YER047C	YKL065C	YOR378W	YBR137W	YBR007C	YAL035W	YOR361C	YOR114W	YOR305W	YPL066W	YDL169C	YHR087W	YBR301W	YBL027W	YOL042W	YLR287C	YCR095C	YLR042C	YOR086C	YDR020C	YKL069W	YBR194W	YFL020C	YDL176W	YJR011C	YLR057W	YOL014W	YOR167C	YMR269W	YER131W
	YLL046C	YOL070C	YLR118C	YLR082C	YLR464W	YPL158C	YCR100C	YKR030W	YOL162W	YLL014W	YNL023C	YIL092W	YJL193W	YKL061W	YPL148C	YPL281C	YOR215C	YFL010C	YNL077W	YNR029C	YLR108C	YPR003C	YDL063C	YPL030W	YFL061W	YHR038W	YBR216C	YPL017C	YOR227W	YMR291W	YNR045W	YGR214W	YDR450W	YKR074W	YPL064C	YOR285W	YDL123W	YFR013W	YHL044W	YNR037C	YIL011W	YNL005C	YNR037C	YGR150C	YDR352W	YFL054C	YML025C	YHR149C	YKR096W
	YOR312C	YBR181C	YNL067W	YER030W	YFL010C	YBR090C	YCR051W	YNR021W	YKR011C	YNR028W	YPR063C	YLR262C-A	YGL231C	YGL039W	YBR264C	YDR462W	YLR164W	YHR199C	YOR383C	YLR118C	YPL247C	YDL053C	YNL212W	YDL123W	YOL120C	YDR438W	YLR095C	YNL036W	YJR072C	YHR021C	YPR172W	YHR149C	YAL035W	YPL272C	YOL070C	YMR064W	YKR098C	YHL013C	YDR049W	YHR010W	YKR084C	YDR332W	YNL132W	YGR273C	YNR004W	YPL165C	YMR215W	YBR251W	YHR155W
	YJR014W	YGL250W	YEL043W	YKL219W	YMR244W	YPL249C-A	YJR080C	YNR070W	YDR333C	YOL014W	YLR048W	YML030W	YMR155W	YPL099C	YER025W	YML101C	YDL123W	YML079W	YPL109C	YOR016C	YKL156W	YBL066C	YGR125W	YCL036W	YPL148C	YLL049W	YOR093C	YLL010C	YDR239C	YLL018C	YNL100W	YDL069C	YKL077W	YHR149C	YGR117C	YDR042C	YER033C	YCR069W	YGL143C	YOL047C	YOR183W	YMR251W-A	YHR211W	YNR004W	YIL102C	YKR013W	YNL320W	YMR155W	YHL023C
	YJL176C	YDL144C	YPL158C	YPL105C	YLR460C	YHR087W	YKL219W	YKL167C	YDL146W	YJR003C	YBR101C	YDR494W	YJR123W	YNL040W	YML024W	YIL101C	YHL014C	YMR114C	YHR087W	YDR334W	YBL107C	YAL034C	YGL135W	YBR181C	YLR243W	YPR022C	YDR438W	YJR061W	YBR162C	YLR072W	YLR082C	YLR375W	YLL049W	YDR500C	YCR104W	YDL038C	YER158C	YOL073C	YLR168C	YAL049C	YKR011C	YIL047C	YBR194W	YEL007W	YJR161C	YDR438W	YPL278C	YOR234C	YIL001W
	YBR264C	YBL076C	YBR181C	YDL001W	YLR149C	YCL037C	YPL257W	YLL032C	YPL225W	YDR500C	YIL093C	YDR026C	YPL090C	YDL124W	YFL040W	YHL010C	YIL090W	YGR149W	YPL014W	YLR262C-A	YLR030W	YEL044W	YIL158W	YMR279C	YDL144C	YOR016C	YHR117W	YDR011W	YBR137W	YLR152C	YBR264C	YDL083C	YBR181C	YMR097C	YLL052C	YNL289W	YER156C	YLL007C	YER134C	YDR533C	YMR259C	YHL012W	YKL065C	YDL179W	YDR383C	YDR179W-A	YOL024W	YGR117C	YMR114C
	YKR017C	YDR186C	YBR074W	YLL045C	YIL174W	YPR129W	YPL222W	YKR096W	YJL084C	YCL037C	YCR096C	YBL044W	YHR003C	YDR105C	YPR022C	YGL220W	YGL157W	YJR008W	YDR334W	YMR064W	YDR367W	YMR111C	YGR207C	YBR101C	YBR014C	YGL103W	YKL161C	YER034W	YGL258W	YER050C	YLR073C	YPL162C	YKL050C	YMR074C	YHL010C	YOR228C	YOR154W	YOR017W	YER041W	YER060W	YIL090W	YGR052W	YDR014W	YIL093C	YDR266C	YBR056W	YJL160C	YKR057W	YOR389W
	YBR284W	YPL272C	YGR117C	YGL147C	YOR091W	YMR242C	YER153C	YDR494W	YPL054W	YMR114C	YNL083W	YDR458C	YGR117C	YIR043C	YMR230W	YNL208W	YHR075C	YNL260C	YBR125C	YNL096C	YDL082W	YLR397C	YGR068C	YLL049W	YNR029C	YOR312C	YIL001W	YCL042W	YKL219W	YJL078C	YGR220C	YPL014W	YJL193W	YDR334W	YNL176C	YGR220C	YLR422W	YML072C	YGR237C	YJL160C	YPL282C	YGR130C	YBR120C	YHR131C	YHR045W	YGR076C	YOR215C	YJL084C	YNR063W
	YMR206W	YFR031C-A	YBL076C	YLR413W	YGL259W	YIL027C	YML020W	YLR188W	YGR001C	YPL237W	YMR178W	YJR024C	YMR031C	YPR078C	YNL100W	YKL026C	YIL029C	YML083C	YGR223C	YER030W	YFR038W	YOR017W	YGL057C	YBR079C	YOR283W	YJL084C	YJR007W	YPR022C	YDR348C	YEL057C	YMR215W	YFL020C	YGL031C	YOR164C	YNL058C	YLR125W	YDR117C	YPL278C	YDR014W	YJR123W	YPL009C	YAL064W-B	YBR063C	YFL013C	YMR098C	YMR143W	YNL083W	YLR264W	YLR413W
	YHL029C	YML125C	YML056C	YPL249C-A	YPL257W	YER076C	YML079W	YBL076C	YJL190C	YPL105C	YLR422W	YOR077W	YLR019W	YJL023C	YLR036C	YJR123W	YMR191W	YDL069C	YLR095C	YJR072C	YDR322W	YLL054C	YMR171C	YNL031C	YMR185W	YER025W	YGR130C	YLR095C	YHR199C	YCL002C	YLR397C	YOR389W	YLR306W	YPL074W	YMR222C	YMR073C	YFR035C	YPL208W	YJL162C	YER134C	YLR404W	YOL161C	YLR061W	YMR115W	YBR197C	YMR244C-A	YFR013W	YCL036W	YLR445W
	YMR144W	YCL037C	YKR074W	YDR334W	YDR117C	YKL180W	YDR186C	YJR007W	YGL079W	YOR234C	YJR101W	YCL036W	YDL123W	YFR017C	YNL200C	YMR260C	YLR168C	YKR096W	YNL035C	YLR422W	YPR114W	YDR064W	YHR198C	YLR351C	YOR063W	YBL027W	YMR018W	YHR198C	YNL300W	YCL033C	YGR035C	YGL082W	YPL247C	YLR367W	YLR287C-A	YPR117W	YKL168C	YOL154W	YBR239C	YBL059C-A	YAL014C	YBR251W	YNL144C	YKR066C	YDL002C	YGR215W	YHR202W	YGR054W	YLR287C
	YDR471W	YER076C	YPR097W	YGL231C	YDR239C	YMR259C	YIL175W	YGL196W	YBR264C	YPL143W	YLR412W	YER030W	YPL158C	YOR019W	YDR332W	YBR284W	YJL037W	YBR056W	YDR248C	YDL123W	YER025W	YOL084W	YLL045C	YGR012W	YHR149C	YPL107W	YOL107W	YEL043W	YAL014C	YBR269C	YFL061W	YGR294W	YPR066W	YLR082C	YGR068C	YER101C	YAL008W	YER025W	YCL042W	YOR042W	YOR164C	YHR155W	YOR283W	YBR244W	YHR127W	YJL162C	YBR301W	YOR077W	YBR270C
	YDR281C	YPR066W	YFR043C	YML096W	YBR255W	YPL225W	YER064C	YGR205W	YDR367W	YMR073C	YBR014C	YOR296W	YFR043C	YNL058C	YOR131C	YBR269C	YDL218W	YDR032C	YGL039W	YPL074W	YER056C-A	YHL010C	YPL184C	YBR163W	YOR166C	YHR151C	YMR064W	YIL169C	YHR117W	YJL037W	YBL095W	YGL259W	YPL105C	YLR375W	YLR065C	YOR264W	YNL144C	YCR046C	YPL039W	YNR040W	YAR066W	YER117W	YGR266W	YER186C	YJL197W	YGR131W	YGR196C	YOR283W	YLR011W
	YDR210W	YKR074W	YPR129W	YIL133C	YLR262C-A	YBR239C	YMR003W	YML002W	YHR038W	YGL103W	YLR448W	YDR067C	YDR370C	YPL278C	YCR024C	YGR125W	YDR186C	YLR218C	YER092W	YNL252C	YDR139C	YAR050W	YLR441C	YPR148C	YBR150C	YDR067C	YNL067W	YIL088C	YDR536W	YNL011C	YLR312W-A	YDR139C	YDR210W	YNL067W	YJR088C	YDL224C	YMR155W	YGL250W	YLR218C	YMR226C	YDL021W	YDR239C	YDR520C	YPL208W	YPL099C	YIL090W	YFR012W	YDR186C	YBL107C
	YJL055W	YJL193W	YBR244W	YBL027W	YJL122W	YDL224C	YKR074W	YHR192W	YBL027W	YML108W	YPL272C	YHL001W	YJL162C	YMR225C	YGR266W	YKL086W	YHL042W	YKR044W	YKL121W	YOR077W	YOR391C	YNL200C	YMR146C	YCR043C	YKL063C	YIL011W	YPR151C	YNL237W	YML020W	YNL040W	YMR225C	YCL037C	YDL144C	YDL224C	YGR106C	YPL260W	YNL295W	YMR206W	YMR121C	YBR220C	YIL166C	YLR312W-A	YDL202W	YPL141C	YKR043C	YOR292C	YCR015C	YKL077W	YOR234C
	YLR441C	YJR123W	YOR183W	YOL070C	YCR051W	YPR096C	YBR242W	YHL039W	YLL049W	YKR059W	YHR168W	YDL018C	YPL162C	YNL295W	YLR048W	YMR002W	YMR028W	YGR131W	YEL007W	YHL001W	YHR141C	YGL189C	YLR065C	YCR024C	YLR077W	YDR266C	YLR407W	YPL108W	YFR018C	YPL260W	YER025W	YIL077C	YER047C	YLR118C	YDR020C	YKR104W	YOL047C	YBR007C	YPL099C	YBL092W	YKR059W	YFR017C	YIL077C	YDL104C	YER130C	YNL336W	YNL058C	YLL054C	YJL066C
	YOL036W	YKR102W	YBL092W	YIL018W	YDL193W	YML026C	YOR394W	YML018C	YNL050C	YPL249C-A	YPL071C	YMR031C	YOR063W	YMR085W	YMR010W	YJR161C	YHR078W	YDR152W	YNR018W	YDR067C	YLR262C-A	YOR385W	YMR286W	YLR326W	YJR101W	YDR161W	YCL056C	YBR231C	YNR018W	YCR072C	YGR266W	YKR049C	YDR073W	YOR272W	YPL077C	YKR016W	YLR164W	YHR131C	YOR018W	YER102W	YPL184C	YLR367W	YLL025W	YJR149W	YPL056C	YDL018C	YMR064W	YML030W	YPR129W
	YNR071C	YGR054W	YHR203C	YER025W	YHL030W	YBR181C	YKR096W	YNL144C	YDR281C	YKL047W	YHL013C	YFR043C	YLR082C	YJR061W	YFR011C	YJL016W	YER153C	YGR106C	YJL193W	YGL231C	YOR286W	YGR205W	YGR106C	YEL005C	YHR117W	YMR155W	YJL197W	YJL107C	YMR126C	YNL208W	YBL029W	YNL099C	YIL027C	YDL001W	YKL061W	YHR131C	YLL046C	YGR071C	YFR011C	YKL137W	YHL033C	YLR325C	YPL226W	YCR023C	YPL184C	YCR007C	YLR168C	YDR332W	YOL087C
	YER004W	YFL034W	YCR090C	YBL072C	YMR325W	YBL027W	YKR023W	YPL208W	YDR438W	YEL025C	YNR048W	YDR186C	YDR068W	YHL014C	YIL047C	YDR444W	YJL171C	YIL047C	YER077C	YKR102W	YJR124C	YKL065C	YLR048W	YIL011W	YPL220W	YBL107C	YMR265C	YCR051W	YGL080W	YLR312C	YLR448W	YFR013W	YHR132W-A	YDR051C	YLR243W	YGL250W	YLR397C	YDL129W	YPL071C	YMR074C	YNL252C	YLR095C	YER074W	YDR134C	YLR095C	YGR085C	YJR056C	YHR203C	YCL037C
	YMR265C	YLR262C-A	YJL147C	YBR014C	YJL218W	YGR084C	YML002W	YDR418W	YIL047C	YKL050C	YDR458C	YBR264C	YML018C	YDR090C	YHR210C	YCL049C	YGL036W	YGR197C	YDR406W	YOR296W	YPL113C	YOR304C-A	YBR246W	YHL015W	YGL164C	YCR054C	YEL057C	YDL025C	YKL050C	YBL002W	YHL010C	YML026C	YOL022C	YLR012C	YOL087C	YCR083W	YJL181W	YPR148C	YKR005C	YNL200C	YPR011C	YBL066C	YJL161W	YJR129C	YGL215W	YCL073C	YHR117W	YLR143W	YDR051C
	YDL083C	YOR234C	YOL056W	YNL095C	YJL023C	YDR332W	YIR044C	YHR076W	YGR205W	YHR203C	YDR514C	YKL219W	YCL037C	YDR109C	YER092W	YIL137C	YCL056C	YLR048W	YPL067C	YIL096C	YOL070C	YHL017W	YNR037C	YJR136C	YDR014W	YBR264C	YBR074W	YBL060W	YNL295W	YGL215W	YLR108C	YER113C	YOR167C	YPR097W	YER007C-A	YOR091W	YCR069W	YLR415C	YKL075C	YGL147C	YLR351C	YHR203C	YLR333C	YLR004C	YNL046W	YEL073C	YIL001W	YDR337W	YPL199C
	YLL007C	YJR101W	YDL144C	YPL245W	YNL058C	YPL272C	YGR235C	YHR146W	YLR095C	YBR141C	YER186C	YKR102W	YOL092W	YER064C	YCR030C	YOR158W	YFL061W	YOR077W	YEL070W	YIL092W	YPL246C	YML083C	YOR234C	YLR408C	YMR269W	YDL144C	YKR102W	YGL160W	YDR107C	YML118W	YJL177W	YDR444W	YAL011W	YHR132W-A	YIL029C	YER092W	YFR016C	YBR148W	YHL018W	YJR012C	YLR312W-A	YGR031W	YGR136W	YLR460C	YMR066W	YBR239C	YNL305C	YLR029C	YEL044W
	YDR026C	YDR068W	YGR237C	YOR283W	YMR221C	YGL079W	YDR348C	YML108W	YMR073C	YLR077W	YHR219W	YAL036C	YNL181W	YHR049W	YDR352W	YGR127W	YAR027W	YOL019W	YMR225C	YGR093W	YMR178W	YCL002C	YLR118C	YER140W	YIL127C	YEL044W	YPL282C	YNL146W	YKR017C	YGL138C	YPR048W	YCR101C	YNL181W	YIL027C	YIL087C	YJL193W	YLR162W	YCL068C	YHL014C	YNL212W	YHL039W	YOR292C	YNL023C	YPR151C	YPL054W	YOR114W	YOR389W	YHR132W-A	YDR222W
	YML079W	YDR334W	YCR072C	YIL027C	YPR061C	YMR031C	YPL216W	YJL107C	YLL029W	YFR043C	YJR124C	YIL011W	YML125C	YDL037C	YKL026C	YPL280W	YFR026C	YML117W	YOR077W	YCR054C	YHR080C	YIR039C	YCR016W	YOL023W	YDR056C	YBR028C	YHL025W	YJL038C	YGR130C	YHL001W	YNR048W	YJL197W	YIL133C	YNL046W	YKL063C	YLR031W	YKL222C	YPR003C	YEL049W	YLR173W	YHR203C	YLR029C	YMR003W	YJL055W	YDR334W	YMR244W	YGR127W	YER140W	YDR020C
	YPL158C	YDL001W	YNR070W	YJL193W	YOR018W	YDR374C	YKL224C	YPR066W	YLR143W	YBL107C	YPR097W	YML125C	YNL187W	YCR023C	YKR070W	YLR050C	YML096W	YKL100C	YIL077C	YKL167C	YPR147C	YAL011W	YIL110W	YDR415C	YFR043C	YKR059W	YOR059C	YPL260W	YLL054C	YMR191W	YCR095C	YGR196C	YDR239C	YPL162C	YPL208W	YLL010C	YCL068C	YDL086W	YHR151C	YDL018C	YPR148C	YCL028W	YBR148W	YNL033W	YBR053C	YDL180W	YJL197W	YLR445W	YOL162W
	YPR147C	YDR374C	YKL027W	YOR234C	YAL018C	YKL047W	YLR460C	YOR352W	YHR210C	YER128W	YML073C	YLR029C	YLR218C	YPR027C	YPL113C	YFR011C	YLR415C	YFR043C	YPL105C	YLR264W	YBL092W	YDR320C	YBR268W	YDR532C	YPR129W	YPL056C	YDR291W	YOL087C	YNL146W	YGR043C	YPR163C	YPR163C	YER071C	YLL007C	YNL023C	YBL067C	YCR083W	YPR117W	YNL313C	YEL054C	YPL107W	YHR131C	YJR014W	YDR405W	YDR049W	YHR155W	YMR315W	YCR087C-A	YPL249C-A
	YPL143W	YCR072C	YLL045C	YNL215W	YER066W	YFR043C	YOR017W	YPR158W	YNL010W	YHL017W	YNL175C	YER047C	YPL272C	YOR394W	YBR033W	YBL092W	YGL140C	YOR021C	YPR091C	YIL158W	YDL075W	YNL195C	YNL137C	YDL146W	YNL069C	YNL162W	YNL092W	YOL162W	YJL131C	YCR090C	YLR118C	YAL067C	YLR019W	YNR022C	YOR164C	YOR394W	YML025C	YGL143C	YMR230W	YOL056W	YDR347W	YHR087W	YOL087C	YLR283W	YDR222W	YMR034C	YLL018C	YOR051C	YJR088C
	YGR196C	YLR118C	YPL013C	YCR072C	YMR146C	YLR441C	YDL133C-A	YLR187W	YML083C	YBR084C-A	YBR242W	YBL076C	YIL027C	YOR383C	YML025C	YPR040W	YNL176C	YBR074W	YDR229W	YDR494W	YIL052C	YGR148C	YER025W	YLR325C	YDR482C	YOL036W	YDL129W	YAL028W	YGR237C	YAL028W	YGR027C	YLR108C	YGL079W	YDR210W	YFR032C	YAL064C-A	YDL037C	YHR199C	YBL044W	YLR408C	YOR021C	YOR161C	YBR241C	YER042W	YPL282C	YCL047C	YGR287C	YEL054C	YGR117C
	YFL034W	YDR239C	YMR073C	YHR132W-A	YDR541C	YNL095C	YBR231C	YNL249C	YDR332W	YPR096C	YLL045C	YOR342C	YDR067C	YJR161C	YDR032C	YHR127W	YHR131C	YKR070W	YDL048C	YJR024C	YKR017C	YBR191W	YIL130W	YAR023C	YPL107W	YBL044W	YDL183C	YPR085C	YOR086C	YCR087C-A	YJL046W	YFR031C-A	YNR061C	YNR045W	YEL043W	YGR205W	YBR285W	YNR018W	YHR009C	YNL067W	YKL219W	YHL042W	YJL171C	YOR247W	YDR020C	YAL011W	YCR024C	YCL068C	YHR087W
	YLR247C	YLR306W	YLL049W	YNL187W	YDR319C	YKR017C	YJL162C	YDL199C	YIL110W	YLR441C	YLR351C	YGL231C	YMR230W	YDR391C	YNR066C	YPL196W	YIL174W	YGL259W	YHR003C	YIL011W	YGL103W	YGL140C	YPL198W	YKL075C	YHR219W	YGR205W	YDL233W	YNR018W	YNL234W	YKL215C	YMR131C	YGR215W	YMR114C	YGR187C	YPL030W	YBL104C	YLR149C	YGR162W	YER092W	YPL009C	YPL158C	YDR066C	YGL002W	YBR046C	YNL056W	YGR197C	YKR045C	YOR312C	YER056C-A
	YGR266W	YDL123W	YJR055W	YLR264W	YGR127W	YPL074W	YMR265C	YJR149W	YOR234C	YJL197W	YPL183W-A	YLR264W	YPL105C	YFL012W	YHR168W	YFL062W	YOR042W	YLL029W	YNL208W	YDR064W	YLR406C	YEL073C	YER140W	YDL021W	YBR181C	YNL175C	YNL046W	YDL002C	YDL127W	YDL123W	YMR090W	YKL061W	YER076C	YDR447C	YOR293W	YHR122W	YOL036W	YCR015C	YOR017W	YCL049C	YJL049W	YJR039W	YLR306W	YIL090W	YNL095C	YAR050W	YLR287C	YHL015W	YJL189W
	YDR014W	YOR291W	YHR038W	YOL036W	YDR304C	YPL013C	YBR219C	YHR155W	YNL175C	YBR181C	YOR063W	YPR097W	YNL252C	YOL119C	YBR270C	YPL090C	YAL063C	YCR051W	YKL039W	YMR230W	YNL162W	YBL031W	YCR082W	YBL066C	YGR214W	YHR049W	YML020W	YOR059C	YPL070W	YER185W	YJL197W	YLR030W	YLR036C	YLR456W	YPR129W	YGL010W	YER092W	YPL056C	YBR101C	YLR036C	YOL138C	YHL023C	YMR178W	YML096W	YGL250W	YER131W	YGR016W	YNR045W	YHR202W
	YPL196W	YPL249C-A	YNL187W	YGR148C	YCR100C	YOL036W	YNL208W	YHL025W	YKR023W	YHR132W-A	YDR357C	YDR370C	YGR150C	YGL146C	YPL034W	YDL218W	YLR004C	YMR166C	YDR536W	YMR155W	YJL049W	YMR121C	YKL077W	YLR419W	YLR325C	YDR367W	YLL018C	YJR142W	YLR030W	YPL216W	YIL102C	YER076C	YBR268W	YKL050C	YLL032C	YLR013W	YMR066W	YNL306W	YNL168C	YLR104W	YML081W	YDR071C	YLR011W	YHR126C	YNL155W	YPR102C	YMR226C	YFR016C	YOL029C
	YML117W	YMR230W	YPR096C	YHR003C	YOR385W	YGR085C	YDL248W	YMR157C	YNR061C	YBL081W	YER030W	YPR022C	YPR097W	YFR032C-A	YDR418W	YGR085C	YPL014W	YOR322C	YNR045W	YKL219W	YJL197W	YNL335W	YDR105C	YDR068W	YMR124W	YDL063C	YMR225C	YPR157W	YHL021C	YMR315W	YER076C	YLR125W	YPL033C	YJL193W	YOL036W	YFR022W	YJR067C	YMR323W	YIL093C	YCR011C	YOL042W	YDL146W	YER004W	YOR111W	YLR031W	YKR098C	YIR044C	YHR038W	YIL087C
	YPL208W	YJR124C	YMR124W	YOR063W	YAL014C	YOR167C	YLR221C	YPR091C	YOR016C	YIR012W	YBR181C	YGL076C	YER186C	YAL067C	YDR338C	YEL005C	YKL090W	YBR239C	YDR482C	YPR022C	YOL029C	YAL028W	YER002W	YAL019W	YOL042W	YNR024W	YDL083C	YGL039W	YKR098C	YKR098C	YOR391C	YOL127W	YKL222C	YMR003W	YDR051C	YJR115W	YNR045W	YIL057C	YHL033C	YDR418W	YOR291W	YHR156C	YAR027W	YGR067C	YMR230W	YML117W	YCL037C	YPL074W	YLR057W
	YBR216C	YMR286W	YBL107C	YKL027W	YJR061W	YGL147C	YJL023C	YGL079W	YPL282C	YJR124C	YPL220W	YER186C	YEL001C	YJL132W	YKR057W	YOR389W	YJR107W	YPL183W-A	YFR057W	YBL044W	YOR164C	YDR068W	YIL027C	YHR126C	YBR239C	YLR445W	YOR220W	YGL259W	YHL014C	YNL252C	YHR210C	YPL030W	YJR072C	YPL198W	YML024W	YJR127C	YMR107W	YDR034C-A	YBR138C	YCL028W	YGL185C	YLR185W	YNR071C	YLR456W	YNL215W	YIL133C	YOR059C	YMR193W	YLR029C
	YMR191W	YDL083C	YAL011W	YDR281C	YOL087C	YMR003W	YLL032C	YLR264W	YDR060W	YGL082W	YBR062C	YNL067W	YOR167C	YMR291W	YDR450W	YNR021W	YNL134C	YLR262C-A	YMR291W	YBL076C	YNR004W	YKR091W	YER102W	YBL089W	YBL089W	YLL054C	YDL173W	YCR061W	YER067W	YMR323W	YDR371W	YBL060W	YHR156C	YER071C	YOR086C	YMR027W	YFL067W	YDR242W	YCL005W	YOL127W	YFR048W	YBR235W	YLR029C	YDL133C-A	YDR514C	YGR196C	YBR148W	YFR038W	YHL010C
	YKR070W	YOR296W	YBR079C	YEL025C	YGR203W	YDL144C	YPR172W	YJL079C	YPL249C-A	YPL245W	YPR109W	YCR054C	YOL042W	YLR089C	YOR022C	YHR179W	YBL066C	YFR006W	YKL161C	YER186C	YGR117C	YGL128C	YBL027W	YFR039C	YOR296W	YNL083W	YDR304C	YKR023W	YML037C	YEL034W	YML096W	YKL063C	YGL103W	YML063W	YMR097C	YDR105C	YGL060W	YNL200C	YPL158C	YJR129C	YPL099C	YPR061C	YNL031C	YOR289W	YDR281C	YNL134C	YOR234C	YIL011W	YMR097C
	YNR004W	YOR063W	YBL090W	YDR239C	YPL103C	YPR097W	YLL023C	YLR082C	YHR141C	YPL113C	YER071C	YDL133C-A	YPL074W	YPL281C	YMR166C	YOL007C	YLL007C	YIL169C	YGL056C	YOR390W	YGL039W	YLR177W	YBR264C	YIL096C	YDL069C	YML030W	YDR514C	YOR289W	YOR017W	YLL046C	YDR169C	YOR150W	YMR097C	YDR056C	YDL069C	YJL163C	YFL052W	YKL209C	YGL185C	YBR235W	YDR357C	YDR304C	YNL295W	YGR066C	YNL200C	YER085C	YDR111C	YGR210C	YNL115C
	YDL146W	YER047C	YJR123W	YER102W	YNL305C	YER117W	YCR101C	YAL063C	YHL001W	YBL027W	YEL044W	YPR102C	YNR070W	YGR270W	YGR215W	YGL140C	YOR264W	YOL029C	YGL082W	YMR031C	YNL056W	YNR029C	YIL088C	YKL219W	YBL066C	YBR033W	YNL249C	YOR389W	YFR048W	YDR281C	YGR068C	YNL200C	YBL076C	YIL133C	YHR151C	YPL168W	YPR043W	YFR006W	YJR024C	YHR121W	YDR049W	YMR215W	YCR082W	YGR207C	YPL193W	YGL082W	YMR191W	YJR123W	YPL208W
	YHR032W	YKL027W	YJL197W	YJL162C	YPL107W	YNL252C	YNL034W	YDL073W	YGR035C	YLR048W	YDR370C	YDR257C	YBR264C	YBR233W	YLR445W	YNL087W	YDR338C	YKR043C	YPL068C	YMR265C	YBR033W	YJL123C	YLR264W	YKL069W	YPL103C	YDR281C	YIL071C	YIL092W	YOR380W	YOR018W	YJL147C	YPR147C	YGR093W	YGR084C	YOL029C	YDR346C	YBR203W	YHL042W	YDL184C	YNL144C	YPL017C	YOR365C	YAL034C	YJR003C	YNL260C	YIL172C	YCR019W	YER047C	YFR032C-A
	YOR271C	YEL054C	YGL082W	YLR262C-A	YPL247C	YIL169C	YDR109C	YJL216C	YKL222C	YMR225C	YLL067C	YBR239C	YGL103W	YER185W	YBL060W	YGL108C	YDL133C-A	YIL136W	YIL071C	YDR026C	YGL258W	YJL136C	YPL079W	YGR035C	YIL018W	YJR123W	YOL057W	YPL150W	YAL065C	YLR290C	YDL061C	YER007C-A	YER128W	YPL196W	YKR096W	YOR006C	YLR407W	YHR146W	YOL042W	YFR016C	YCR051W	YPL173W	YMR097C	YER025W	YOR093C	YNL284C	YOR380W	YFL013C	YDL146W
	YPL079W	YAL035W	YDL146W	YER138W-A	YPR040W	YIL018W	YPL143W	YLL067C	YLR108C	YGR266W	YDR371W	YGL147C	YLR422W	YGL128C	YLL052C	YNL212W	YCL068C	YKL069W	YGR071C	YPL158C	YOR305W	YJL046W	YEL044W	YMR181C	YBR242W	YLR262C-A	YBR157C	YKR106W	YDL124W	YGR149W	YPL229W	YBR239C	YOR164C	YHR087W	YGR237C	YPL247C	YJL176C	YDR441C	YGR027C	YDR482C	YCL042W	YCR083W	YNL305C	YIL166C	YPR163C	YER152C	YDR239C	YAL035W	YLL032C
	YPR117W	YER186C	YLR441C	YER048C	YKR049C	YML024W	YKL183W	YGL215W	YKL077W	YGL108C	YAL011W	YOL138C	YNL046W	YGR207C	YLR118C	YBR225W	YLL054C	YNL200C	YOR296W	YBR264C	YBR187W	YIL047C	YLL029W	YDL063C	YDR371W	YFL013C	YER186C	YOR228C	YPL279C	YLR375W	YNL010W	YJR032W	YPL272C	YPL143W	YHR087W	YJL023C	YNR014W	YOR042W	YLL067C	YDR450W	YIL055C	YOR234C	YDR229W	YHR052W	YDR032C	YBR138C	YBL104C	YNR065C	YIL029C
	YFR032C-A	YDR357C	YDR334W	YKL180W	YJR161C	YFR013W	YPR003C	YOR018W	YFR038W	YKR023W	YIL130W	YEL043W	YDR334W	YOR012W	YDR304C	YGR131W	YOL138C	YLR456W	YJL221C	YGL079W	YOR234C	YDR275W	YDR418W	YER071C	YBR101C	YGL215W	YMR028W	YDR124W	YPR066W	YJR061W	YOR389W	YLR243W	YBR084C-A	YMR115W	YER071C	YBL095W	YBR157C	YJL070C	YJR113C	YBR269C	YIL018W	YPR174C	YMR114C	YOL036W	YNR045W	YLR030W	YMR181C	YLR412W	YGR017W
	YGR117C	YDR056C	YDR064W	YLR441C	YNL095C	YER128W	YLR173W	YGR197C	YJL213W	YNL067W	YDL144C	YLR456W	YOL053W	YNR066C	YGR084C	YGL160W	YGL262W	YNL252C	YLR356W	YOL098C	YJR094W-A	YOR223W	YDL136W	YPL107W	YCR096C	YNL295W	YOR016C	YMR278W	YNR045W	YDL184C	YER137C	YOR086C	YAR061W	YFR031C-A	YLR456W	YPL113C	YEL025C	YLL018C	YFR022W	YMR107W	YJR032W	YNL193W	YJR134C	YGL064C	YDR291W	YGL262W	YJR054W	YBR271W	YFR031C-A
	YLR344W	YMR003W	YHL001W	YER051W	YDR533C	YNR065C	YDR124W	YNL086W	YGL231C	YHR032W	YDR056C	YGL135W	YMR074C	YOL159C	YLR333C	YJR100C	YNR076W	YDL156W	YKR049C	YFR043C	YLR388W	YMR028W	YLR143W	YDR462W	YBR033W	YKL078W	YOL087C	YNL031C	YKR105C	YML096W	YKR043C	YJL176C	YDR064W	YCR054C	YAL061W	YPL163C	YPR045C	YER093C-A	YPR078C	YDL129W	YBR122C	YCR007C	YBR111C	YGR016W	YMR090W	YLR253W	YDL089W	YNR070W	YPR048W
	YML024W	YPR096C	YMR003W	YOL042W	YER186C	YBR268W	YKL161C	YDR117C	YBR284W	YLR404W	YOL056W	YJR088C	YDL144C	YCL028W	YOR165W	YLL014W	YGL230C	YDR134C	YER153C	YDL133C-A	YHR087W	YPR048W	YHR199C	YML079W	YAR066W	YPL263C	YHR209W	YPR196W	YIL078W	YOR186W	YGR043C	YNL215W	YLL014W	YJR123W	YLR011W	YAL063C	YGR049W	YIL029C	YOR223W	YBR225W	YJR072C	YNL269W	YHR117W	YHR127W	YIL092W	YJL038C	YHL004W	YKL170W	YDR266C
	YGL147C	YLR264W	YBL081W	YDL144C	YGR035C	YMR086W	YNL252C	YER093C-A	YCR087C-A	YLR422W	YBR074W	YBR268W	YER128W	YDL038C	YPL246C	YKL187C	YDR105C	YDR332W	YOL138C	YIL018W	YPL208W	YMR003W	YOR352W	YPL113C	YAL014C	YLR426W	YKR106W	YDL038C	YDL233W	YLR352W	YOR291W	YML125C	YBL067C	YER102W	YJL176C	YML002W	YOL007C	YDR124W	YGL056C	YOR234C	YBR216C	YBR242W	YNL187W	YDL183C	YKR018C	YBR084C-A	YDL133C-A	YLR404W	YPL013C
	YOR361C	YLL049W	YBR014C	YLR075W	YFR026C	YMR194W	YGL258W	YDR068W	YGR148C	YDR068W	YDR222W	YNR070W	YIL018W	YNL193W	YMR325W	YFR038W	YGR053C	YDL119C	YDR109C	YGR210C	YJR008W	YPL033C	YDL091C	YPR158W	YNR023W	YGL189C	YLR375W	YDL133W	YJR098C	YGR207C	YHL029C	YLR456W	YLR422W	YGR054W	YGL220W	YDR525W-A	YFR057W	YKL162C	YHL026C	YGR201C	YMR018W	YBR284W	YEL044W	YDR169C	YMR144W	YJR015W	YNL036W	YKL222C	YLR388W
	YHL039W	YLR065C	YLR422W	YIL092W	YNL193W	YNL046W	YJR101W	YLR297W	YJL147C	YOL070C	YCR054C	YNL010W	YLR095C	YMR124W	YFL020C	YBR053C	YOR086C	YOL056W	YDR348C	YPR097W	YNR045W	YOR227W	YOL077C	YOR283W	YDL202W	YLL067C	YDR352W	YDR374C	YML096W	YGR162W	YER047C	YPL108W	YLR456W	YLL014W	YHR168W	YER186C	YGL049C	YER067W	YDR493W	YER002W	YKR005C	YHR126C	YBR270C	YIL055C	YDL010W	YJR127C	YOR077W	YHR080C	YHR038W
	YBL104C	YOL056W	YIL092W	YJR055W	YOR042W	YBL092W	YPL039W	YBR062C	YPL229W	YBR074W	YHR151C	YLR306W	YHR132W-A	YMR233W	YMR155W	YMR024W	YPR172W	YMR187C	YDR249C	YNL181W	YIL169C	YLR237W	YMR010W	YIL092W	YMR187C	YLR312W-A	YMR230W	YNL077W	YLR168C	YBR053C	YJR124C	YPL229W	YNL067W	YNL284C	YLR061W	YBR225W	YBR163W	YDL211C	YKR011C	YCR096C	YLR415C	YFL012W	YML096W	YDR438W	YJL193W	YOR234C	YOR051C	YML125C	YMR225C
	YHR182W	YIL092W	YER128W	YER047C	YBR302C	YDR500C	YPR106W	YGL135W	YKL219W	YPR106W	YML108W	YLR187W	YLR404W	YHL049C	YKL183W	YHR078W	YBR220C	YFR038W	YNL252C	YDL224C	YBL060W	YGL185C	YLR404W	YLR247C	YGR017W	YMR178W	YHR049W	YJR149W	YLR422W	YDR068W	YJL049W	YOR271C	YLR075W	YNL187W	YNL252C	YER034W	YCR054C	YDR405W	YPL074W	YGR203W	YGR237C	YJR094W-A	YJR030C	YKR018C	YDR319C	YER113C	YDR275W	YNR028W	YJL176C
	YHL013C	YNL095C	YNL215W	YML056C	YHR155W	YOL052C-A	YOL138C	YHL010C	YLL054C	YBR014C	YNL284C	YDR322W	YDL121C	YNL195C	YBL104C	YPL109C	YGL082W	YDL121C	YFR011C	YDR333C	YIL055C	YPL158C	YBR101C	YPL196W	YJL162C	YNR028W	YOR324C	YCR030C	YGR015C	YPL162C	YPL034W	YKR057W	YLR325C	YLR306W	YNL255C	YPR129W	YOL087C	YPR157W	YHR078W	YLR461W	YOR091W	YDL073W	YBR028C	YIL161W	YMR191W	YHR097C	YOR052C	YDR281C	YLR049C
	YMR158W	YGL079W	YGL231C	YBL092W	YDR520C	YLR413W	YOL131W	YLR019W	YJR094W-A	YDL146W	YLR143W	YCL037C	YBR239C	YNL234W	YBL066C	YKL167C	YPL277C	YFL061W	YJR138W	YLL054C	YFR043C	YLL049W	YFR012W	YMR310C	YCR024C	YPL199C	YJL189W	YNL305C	YCL037C	YKL072W	YJR088C	YOL070C	YDR334W	YMR194W	YLR029C	YOR052C	YEL007W	YDL173W	YNR063W	YDR064W	YEL001C	YER092W	YJL066C	YDR519W	YER101C	YDL241W	YLL007C	YGL231C	YMR222C
	YDR438W	YPR097W	YLR019W	YNL067W	YLR257W	YEL048C	YHL010C	YNL005C	YJR072C	YIL001W	YOL042W	YKL167C	YNR045W	YLR211C	YJL161W	YHL030W	YER085C	YJL197W	YLR333C	YDR073W	YJR088C	YPR061C	YDR060W	YKL168C	YCR054C	YOR183W	YER060W	YGL082W	YIL057C	YCR061W	YJL213W	YDL018C	YNL056W	YDL144C	YDR367W	YOL161C	YER121W	YHR045W	YMR269W	YOR296W	YPL109C	YML072C	YPR048W	YGR210C	YGR236C	YOL036W	YNR028W	YLR325C	YNL244C
	YIL011W	YMR259C	YBR191W	YCL037C	YOR017W	YOR164C	YBR101C	YOR006C	YML100W-A	YKL219W	YNL260C	YLL054C	YFL034W	YDR482C	YNR045W	YBR268W	YOL107W	YPL158C	YDR542W	YDR119W	YDL061C	YHR211W	YBR151W	YDL144C	YKR011C	YJR003C	YOR387C	YMR178W	YNR023W	YBR285W	YPR040W	YOR291W	YOR283W	YKL180W	YIL067C	YMR265C	YPR106W	YOR246C	YIL166C	YPL141C	YFR022W	YML003W	YGR220C	YPL191C	YIL047C	YMR031C	YER085C	YEL043W	YPL183W-A
	YMR282C	YDR332W	YPL131W	YFL034W	YPR174C	YFR048W	YMR251W-A	YIL110W	YIL158W	YER051W	YML125C	YKL222C	YDL001W	YPL168W	YDL091C	YFR039C	YEL057C	YER080W	YDL127W	YGL147C	YDR064W	YLR036C	YGR001C	YGR237C	YNL168C	YNL252C	YHL030W	YLR218C	YLL018C	YLR053C	YJR085C	YLL018C	YFR013W	YML053C	YIL071C	YJL082W	YIL177C	YDR267C	YKL221W	YPL272C	YGL108C	YLR042C	YBR108W	YJR088C	YDR367W	YPR093C	YML117W	YPR096C	YLR456W
	YPR048W	YDR281C	YJR072C	YDR500C	YOR019W	YKL100C	YDL038C	YGR031W	YDR482C	YOR322C	YNR024W	YBR014C	YPL077C	YDR476C	YOR291W	YNL244C	YHR215W	YKR010C	YOL073C	YLR053C	YDR438W	YPL090C	YNL096C	YGR270W	YEL044W	YHL015W	YHR146W	YHR122W	YIL101C	YER184C	YPL148C	YBL029W	YNL046W	YNL056W	YGR031W	YJR161C	YIL067C	YER163C	YOR291W	YER074W	YOR285W	YNR029C	YPL247C	YER057C	YGR117C	YOR264W	YML009C	YNL252C	YCL028W
	YMR178W	YGL103W	YKR059W	YLL054C	YPR127W	YFR016C	YAL067C	YNL176C	YBR191W	YPL030W	YKR011C	YHR203C	YOR016C	YHR033W	YMR086W	YBR241C	YPR203W	YJL193W	YOR247W	YLR187W	YLR415C	YNR014W	YIL091C	YGR187C	YPR084W	YML096W	YBR270C	YMR244W	YNL134C	YJL097W	YDL073W	YBR137W	YAL064C-A	YER186C	YNR076W	YKL091C	YAL064W-B	YDR105C	YDR012W	YKL075C	YIL152W	YHR210C	YLL007C	YOR006C	YFR045W	YJL163C	YGR197C	YDL224C	YPL108W
	YPL090C	YPL247C	YOL092W	YPL013C	YDR405W	YEL054C	YHR131C	YDL191W	YIL091C	YER025W	YIL092W	YPL079W	YPR129W	YJR039W	YFR006W	YFR031C-A	YGL226W	YMR282C	YHL021C	YOR150W	YFR032C-A	YOR264W	YLR287C	YCR082W	YBR231C	YDR101C	YNR063W	YNL144C	YJL070C	YLR188W	YPL184C	YKR096W	YNL284C	YIL092W	YML020W	YBR033W	YLL010C	YBR287W	YOR059C	YML030W	YJR134C	YBL090W	YGL060W	YOR271C	YIR044C	YGR097W	YGL230C	YJR088C	YIL018W
	YDR346C	YLR441C	YPL090C	YBR264C	YNL031C	YKL027W	YJL118W	YLL046C	YLR063W	YJR072C	YML081W	YLR053C	YDR494W	YGR130C	YNR004W	YGR162W	YKL047W	YHR087W	YGR210C	YGR106C	YNL100W	YLR019W	YOR118W	YAL046C	YLR456W	YBL066C	YLR125W	YMR253C	YDR033W	YNL305C	YOL070C	YFR038W	YOR296W	YDR281C	YDR026C	YKL183W	YOR264W	YNL254C	YPL173W	YER152C	YLR218C	YAL018C	YLR188W	YNL040W	YBR284W	YFL010C	YHR210C	YPL196W	YDR357C
	YOR391C	YLR413W	YHL017W	YBR181C	YIL090W	YLL054C	YNL300W	YJL136C	YBL104C	YCL042W	YBR194W	YPL074W	YOL056W	YBR054W	YIR003W	YNL217W	YIR003W	YGL258W	YER066W	YLR413W	YMR171C	YHL004W	YPL278C	YDR014W	YLR247C	YHR131C	YAR062W	YIL174W	YDL173W	YJR129C	YIL169C	YPR091C	YIL092W	YER047C	YMR310C	YGR071C	YMR279C	YKL098W	YOL098C	YLR029C	YOR018W	YLL032C	YBR090C	YDR119W	YGR001C	YMR111C	YKL156W	YPL247C	YLR077W
	YMR230W	YNL067W	YDR067C	YJR101W	YKR066C	YLR306W	YHL023C	YML072C	YER158C	YLR264W	YFR043C	YDL144C	YOR296W	YDR275W	YKR005C	YMR295C	YLR177W	YIR016W	YBL060W	YPR114W	YFL061W	YER186C	YER137C	YGR197C	YBR074W	YIL091C	YFL040W	YJL149W	YML050W	YPL113C	YOR131C	YDR450W	YIL018W	YER076C	YJL189W	YNL034W	YER085C	YOL138C	YNL187W	YNL289W	YIL024C	YPL054W	YNR061C	YMR309C	YER186C	YJL037W	YGL057C	YPR106W	YNL255C
	YJL197W	YOL092W	YJR101W	YGL103W	YOL007C	YNL067W	YPR078C	YPR147C	YDR374C	YOR016C	YPL263C	YMR073C	YFR038W	YHL025W	YMR233W	YPL009C	YLR137W	YBR052C	YGR035C	YLR075W	YLR287C	YNL125C	YPL074W	YJL176C	YGR220C	YDR056C	YAL011W	YOL131W	YPL105C	YGR212W	YCR051W	YIL110W	YOR365C	YML125C	YDR071C	YMR132C	YHL023C	YGR153W	YBR231C	YGR205W	YDR056C	YHR209W	YPL104W	YDL199C	YBR194W	YOL042W	YPL077C	YBR033W	YDR367W
	YEL054C	YCR090C	YIL047C	YLR053C	YFR006W	YFL034W	YIR039C	YEL001C	YJL216C	YDR229W	YMR181C	YGL079W	YLR075W	YCL056C	YIL093C	YBR063C	YGR016W	YIL137C	YJL023C	YLR306W	YBL072C	YKL128C	YGR215W	YPR106W	YCR106W	YGR270W	YDL089W	YDR109C	YBR216C	YOR384W	YMR187C	YGL031C	YDR229W	YLR404W	YHR146W	YER067W	YER101C	YJL163C	YDR056C	YHR177W	YKL221W	YDR186C	YAL035W	YPL229W	YDL146W	YDL233W	YCR090C	YLR413W	YDR014W
	YMR066W	YLR077W	YLR413W	YDL061C	YDR229W	YCL042W	YMR111C	YAL049C	YLR218C	YOR251C	YOR272W	YIL158W	YDR239C	YDR256C	YML083C	YLR029C	YHR202W	YOL024W	YJR115W	YLR077W	YGL031C	YIL176C	YBR191W	YNL155W	YLR412W	YCR087C-A	YLR415C	YDR262W	YIL029C	YDR438W	YER030W	YNL023C	YNL187W	YKL077W	YHR198C	YPL104W	YGR207C	YOR111W	YKR084C	YEL001C	YPL071C	YML117W	YDR020C	YHR076W	YPL208W	YNL067W	YMR166C	YBL054W	YDR444W
	YBL076C	YGL031C	YLR325C	YKL061W	YER048C	YMR196W	YKL167C	YNR062C	YOL053W	YDR322W	YLR077W	YKL061W	YBR141C	YDR497C	YLR094C	YER004W	YBL067C	YJL213W	YER060W	YDL018C	YKR096W	YNR045W	YNL115C	YER030W	YBR268W	YNL058C	YOR096W	YER033C	YPR045C	YDR532C	YMR018W	YMR230W	YLR118C	YDR450W	YML101C	YLR283W	YGR015C	YJR113C	YOL083W	YLL014W	YMR064W	YOR077W	YGR001C	YBR287W	YOL137W	YDR334W	YDL075W	YNR029C	YHR151C
	YKL170W	YNL244C	YHR132W-A	YOR183W	YBR204C	YLR118C	YLL025W	YNL185C	YNR028W	YLR456W	YBR187W	YKR023W	YLL049W	YJR116W	YJL055W	YMR010W	YDR042C	YFL054C	YCL068C	YBR251W	YBL066C	YLR173W	YDR161W	YDL218W	YOR305W	YLR143W	YMR143W	YKR075C	YIR037W	YDR357C	YGR102C	YDL193W	YDR186C	YMR114C	YMR233W	YPL263C	YOR384W	YPL077C	YBR194W	YOR389W	YER080W	YOL070C	YJL197W	YHR168W	YDR262W	YIL052C	YPL041C	YBL027W	YNL058C
	YFR013W	YDR370C	YKL061W	YPL074W	YGR111W	YNR004W	YJL057C	YER102W	YLR029C	YOR283W	YBR063C	YOL070C	YDR374C	YFR048W	YHR021C	YHR159W	YBR285W	YER030W	YBR255W	YPL079W	YLR161W	YMR253C	YIL057C	YJR012C	YNL175C	YNR045W	YBL086C	YMR315W	YOR019W	YHR110W	YIL055C	YJR072C	YKL219W	YOR167C	YPL013C	YPR106W	YMR221C	YLR161W	YGL263W	YGR220C	YPL104W	YFL054C	YPL260W	YLR440C	YBR264C	YIR012W	YKL078W	YPR129W	YGR068C
	YBR282W	YFR013W	YDR068W	YHL004W	YOR384W	YLR404W	YHL021C	YPL056C	YDR101C	YJL162C	YMR018W	YOR167C	YDR281C	YEL043W	YDR348C	YGR035C	YHR210C	YLR061W	YBR074W	YKR023W	YLL049W	YDR334W	YLR009W	YML118W	YIL011W	YIL055C	YDR109C	YHL042W	YBR148W	YBR108W	YDL176W	YLR049C	YPL162C	YOR183W	YHR038W	YAL046C	YCR004C	YJR129C	YER080W	YOR286W	YDR012W	YCR096C	YNL300W	YLR156W	YNL050C	YNL162W	YDR282C	YFR031C-A	YDL176W
	YDL121C	YOR164C	YLL029W	YBR239C	YPR129W	YGR054W	YER002W	YPL196W	YDR210W	YLL029W	YBL060W	YCR072C	YMR003W	YOR271C	YER152C	YER140W	YHR049W	YMR279C	YJL122W	YOL138C	YOR390W	YIL172C	YGR205W	YOL042W	YER138W-A	YBL059W	YDR348C	YDR462W	YDL089W	YBL092W	YLL032C	YKL077W	YGR196C	YDR186C	YNL100W	YKL209C	YLR312C	YPR114W	YBR216C	YDL218W	YDR444W	YCR099C	YPL199C	YMR027W	YBR225W	YJR055W	YER152C	YKR023W	YHR141C
	YOL092W	YPL158C	YPL079W	YHR087W	YOR228C	YML073C	YOR161C	YAL034C	YBR014C	YNR045W	YLR241W	YGR093W	YKL061W	YGR066C	YDR458C	YLL023C	YGL128C	YMR155W	YMR085W	YNL284C	YKR093W	YKL219W	YOL073C	YMR028W	YLL049W	YDL146W	YKR059W	YBL081W	YNL056W	YML086C	YCL028W	YMR097C	YOL042W	YGL164C	YGL015C	YJR061W	YNL165W	YIL093C	YGL108C	YNL301C	YLR262C-A	YPL105C	YBR056W	YIR014W	YBR150C	YGL147C	YDR471W	YNL284C	YAL019W
	YPL105C	YPR129W	YLR262C-A	YNL181W	YIL172C	YMR114C	YIL055C	YBR284W	YMR286W	YOR063W	YNL187W	YNR065C	YHL004W	YHL042W	YCR095C	YOR164C	YNL200C	YMR128W	YMR132C	YML009C	YPR096C	YOR384W	YNL050C	YPL148C	YGR150C	YIL047C	YDR134C	YJR161C	YDR197W	YDR348C	YPL064C	YGL146C	YPL077C	YOL138C	YOR252W	YDR371W	YPR115W	YJR115W	YKR059W	YOL070C	YMR209C	YBR101C	YJR012C	YLR351C	YMR282C	YGR220C	YLR004C	YGR214W	YLR061W
	YAL014C	YPR063C	YBR141C	YDR119W	YGR294W	YGR237C	YJL107C	YPR129W	YGL146C	YNL035C	YOR291W	YDL224C	YLR413W	YML117W	YLR225C	YDL121C	YOL024W	YCR095C	YDR239C	YOR342C	YOR291W	YER152C	YJL200C	YHR168W	YCR090C	YOL042W	YPL162C	YDR371W	YLR137W	YML119W	YBR033W	YBL107C	YLR441C	YLL054C	YEL035C	YBR242W	YDR051C	YLR057W	YOR008C-A	YHR219W	YDR114C	YDR525W-A	YPL013C	YIL064W	YMR206W	YBR148W	YBR111C	YBR282W	YPL030W
	YPL034W	YOL053W	YBR268W	YHR146W	YLR046C	YML018C	YNL035C	YKR043C	YDR229W	YER080W	YBR239C	YOL042W	YLR012C	YIL055C	YJL176C	YJR008W	YCR011C	YHR155W	YCR096C	YBR014C	YPL184C	YAL049C	YLR407W	YCR076C	YOR154W	YER140W	YOR022C	YLR107W	YGR117C	YPL257W	YOR118W	YPL246C	YML073C	YIL064W	YLR077W	YDR109C	YBL066C	YCR095C	YPL191C	YBR084C-A	YDR066C	YDL110C	YJL136C	YGR015C	YIL136W	YPR048W	YLR061W	YDR119W	YLL052C
	YMR097C	YHR155W	YNR065C	YOL092W	YBR233W	YKR102W	YIL041W	YOR291W	YBL089W	YOL056W	YOR016C	YDR281C	YDR229W	YCR045C	YPR096C	YLR247C	YBR007C	YDR441C	YJL189W	YLL029W	YIL158W	YKL133C	YLR083C	YKL027W	YGL076C	YPL158C	YGL146C	YDR061W	YPR114W	YPL003W	YGR117C	YPR096C	YMR259C	YBL076C	YKR057W	YHR151C	YBL081W	YDL057W	YLR392C	YHR132W-A	YIR042C	YMR031C	YKL156W	YDL141W	YPL277C	YMR251W-A	YGR130C	YKR059W	YHR213W
	YPR091C	YDL224C	YKR011C	YDR067C	YKR104W	YAL011W	YGR210C	YAL028W	YNL252C	YGL220W	YOR154W	YFR016C	YFL034C-A	YGR097W	YLR075W	YBR146W	YNR023W	YCL042W	YLR037C	YJR088C	YLR297W	YOL024W	YER138W-A	YBR239C	YPR048W	YPL282C	YNR071C	YDR346C	YPL077C	YHL014C	YBR301W	YML086C	YLR095C	YMR130W	YHR155W	YNL252C	YER067W	YGR016W	YCR096C	YPL052W	YOR019W	YPR040W	YNL260C	YLR053C	YIL055C	YPL163C	YLR312W-A	YMR097C	YDR532C
	YJR039W	YPL013C	YER051W	YDR374C	YDR242W	YNR022C	YBR157C	YMR258C	YPL247C	YML018C	YLR408C	YKR016W	YPL220W	YMR195W	YDL173W	YGR053C	YEL007W	YPL107W	YGR270W	YGL135W	YDR152W	YFL013C	YIL161W	YPL216W	YHR127W	YNL168C	YDR319C	YKR016W	YDR186C	YMR209C	YPL113C	YGR106C	YML009C	YOR283W	YMR279C	YIL137C	YML118W	Q0255	YNR045W	YDL010W	YNL095C	YGL101W	YHR127W	YER064C	YGR068C	YEL023C	YNL165W	YCL037C	YJR094W-A
	YBR222C	YDR064W	YOR016C	YPL158C	YFL012W	YML053C	YMR040W	YFR013W	YEL043W	YDR357C	YAL019W	YAL035W	YLR325C	YFL013C	YKR016W	YDL091C	YLR057W	YDR229W	YMR136W	YDR374C	YOR086C	YBR239C	YDR500C	YBR162C	YGR266W	YDR332W	YGR220C	YHR075C	YOR022C	YLR168C	YML050W	YGR266W	YLR012C	YJR072C	YCL028W	YLR461W	YPR085C	YHL014C	YMR064W	YLL045C	YOR166C	YPL163C	YGR015C	YGR027C	YPL141C	YCL045C	YOR166C	YOR167C	YDR026C
	YCR071C	YJR014W	YLR077W	YCL068C	YPL196W	YGR270W	YDR504C	YOR311C	YGR196C	YBL092W	YNL252C	YJL177W	YLR048W	YHL046C	YKR084C	YDR471W	YLR414C	YHR080C	YBR302C	YEL044W	YGL082W	YMR178W	YCL068C	YOR304C-A	YHL033C	YLR412W	YER011W	YGL215W	YMR191W	YCL036W	YNL200C	YLL032C	YOL036W	YFR048W	YOR063W	YMR002W	YJL206C	YOR215C	YBR033W	YPL067C	YNL074C	YKR106W	YLR439W	YMR097C	YML079W	YBR227C	YNL162W	YIL169C	YGL103W
	YDR056C	YER048C	YBR264C	YFL034C-A	YNL165W	YLR325C	YOL073C	YPL246C	YEL049W	YDR494W	YOR283W	YPL198W	YPL247C	YOR247W	YKR093W	YLR218C	YGR295C	YMR244C-A	YER184C	YLR048W	YBL029W	YNL040W	YML101C	YJL046W	YDR357C	YHR080C	YMR206W	YEL049W	YDL021W	YOL007C	YPL208W	YDR222W	YOR183W	YER034W	YEL044W	YNL193W	YAR061W	YPR011C	YOL070C	YNL083W	YLR464W	YER186C	YOR304C-A	YDL191W	YLR082C	YDL075W	YGL185C	YBR270C	YLR262C-A
	YCR043C	YNR070W	YGR106C	YHL017W	YGR066C	YNL096C	YGL140C	YER041W	YML072C	YJR101W	YNL168C	YIL018W	YDL224C	YBL060W	YDR026C	YPR114W	YKL098W	YGL101W	YHL046C	YDR322W	YIL137C	YEL043W	YJL193W	YKL061W	YNL215W	YJR088C	YOR215C	YGL261C	YIL175W	YDR346C	YPL030W	YMR206W	YOL053W	YPR066W	YDR532C	YPL141C	YEL072W	YER085C	YBL031W	YOR118W	YMR185W	YKR102W	YML017W	YPL168W	YLR247C	YLR356W	YBR269C	YOR296W	YNL252C
	YGL111W	YBL044W	YOR296W	YLL067C	YPL039W	YIR024C	YNL083W	YNL217W	YCR003W	YLR464W	YPL030W	YIL133C	YER047C	YDR346C	YGR068C	YOR077W	YOL159C	YDR374C	YLR149C	YDL146W	YPL198W	YMR160W	YIL133C	YNL024C	YPL150W	YBL092W	YEL001C	YJR115W	YBR151W	YML079W	YJR161C	YJL055W	YOR016C	YBR268W	YPR106W	YNR066C	YGL108C	YDL204W	YDR161W	YCR043C	YJL163C	YHR059W	YIL158W	YOR165W	YNR048W	YNL155W	YMR178W	YLR312W-A	YDL075W
	YDL073W	YMR073C	YNL284C	YBR141C	YOR383C	YBL090W	YLR325C	YER156C	YKL075C	YIL090W	YLR325C	YNL284C	YLL045C	YPL017C	YJR008W	YGR146C	YGR117C	YLL046C	YGL157W	YNL067W	YGL108C	YGR207C	YGR085C	YDR020C	YPL009C	YNR004W	YBR187W	YPL009C	YKL047W	YGL085W	YMR166C	YMR187C	YNR004W	YKR017C	YLL010C	YKL094W	YBR138C	YLL046C	YGR235C	YBR122C	YNR063W	YPL017C	YHR203C	YLR179C	YMR215W	YNR045W	YFL034C-A	YCR054C	YOR086C
	YKL183W	YNL056W	YDR494W	YFR016C	YDL070W	YBR084C-A	YLR247C	YMR195W	YLR057W	YLR446W	YNL215W	YDR064W	YEL044W	YGR235C	YKL006W	YBR108W	YDL146W	YER011W	YOL007C	YKR016W	YGR012W	YIL069C	YOR251C	YHL033C	YCL036W	YCR051W	YMR144W	YCR083W	YNL035C	YOR227W	YLR404W	YDL183C	YFR038W	YBL081W	YJR124C	YPL103C	YIL064W	YER087W	YIR042C	YLR264W	YLR161W	YER048C	YDR322W	YNR023W	YNL255C	YPL041C	YOL131W	YHR210C	YGR196C
	YPL246C	YMR194W	YMR225C	YPR066W	YHR049W	YFR038W	YER156C	YMR028W	YBR033W	YJL027C	YIL064W	YGR210C	YNL095C	YGR153W	YGL261C	YJL193W	YPR174C	YER064C	YCR101C	YBR268W	YGR043C	YLR151C	YER007C-A	YKR010C	YNL252C	YFR031C-A	YLL067C	YOR394W	YJL171C	YDL237W	YOR289W	YMR215W	YFL034W	YKL006W	YLR262C-A	YOL047C	YFL013C	YGL064C	YDL193W	YFL034C-A	YDL193W	YPR127W	YGR016W	YEL034W	YGL164C	YJL123C	YKL098W	YEL048C	YGL015C
	YLR445W	YPL131W	YDL018C	YDR322W	YNL176C	YML009C	YIL177C	YOR131C	YDR337W	YIL047C	YMR064W	YDR374C	YGL220W	YDR334W	YDR438W	YOR251C	YMR132C	YBR270C	YDR042C	YPR102C	YCL056C	YDR124W	YMR031C	YMR166C	YDR514C	YGR197C	YDR444W	YDR239C	YNL108C	YIR044C	YBR007C	YBR284W	YHR207C	YPL148C	YPR045C	YJR129C	YGR281W	YKL133C	YOR384W	YDR357C	YMR269W	YGR287C	YMR253C	YDL086W	YOL073C	YHR035W	YFR018C	YKR011C	YBR157C
	YBR028C	YIL169C	YGR205W	YNL046W	YBR135W	YKL219W	YPL067C	YDL021W	YHR155W	YER076C	YOL092W	YDL146W	YKL219W	YNR022C	YPL074W	YLR352W	YNL306W	YLR297W	YIL175W	YKL132C	YNL211C	YBR125C	YDL123W	YJL049W	YMR279C	YKL061W	YHR199C	YJL161W	YIR036C	YMR269W	YOR251C	YIL055C	YPR096C	YLR325C	YDR014W	YMR031C	YNL099C	YDR042C	YOL047C	YOL073C	YNL168C	YMR131C	YBR096W	YDR334W	YMR086W	YIL169C	YGL082W	YPR066W	YGR043C
	YMR003W	YGL147C	YLR048W	YGR210C	YKL221W	YGL031C	YMR132C	YPR093C	YNR070W	YMR074C	YLR262C-A	YBR251W	YML030W	YFR011C	YOL103W	YOL084W	YOL019W	YIL101C	YGR294W	YJR055W	YGL189C	YBR255W	YGL101W	YNL046W	YLR351C	YBR239C	YML017W	YHL018W	YNL100W	YBR284W	YEL007W	YOL029C	YNR065C	YFR013W	YHL026C	YDR233C	YOR324C	YHR127W	YMR018W	YKL187C	YOR322C	YHR021C	YEL001C	YOR131C	YFL034W	YML081W	YFL020C	YIL001W	YDR071C
	YFR031C-A	YLR075W	YDR229W	YBR028C	YHR033W	YBL087C	YBL090W	YBR270C	YOR391C	YAL035W	YPL113C	YEL025C	YDR332W	YAL028W	YOR264W	YBR204C	YKL162C	YLR326W	YPR085C	YPR071W	YJL055W	YOR131C	YGL129C	YER087W	YPR106W	YBR225W	YDL146W	YPL173W	YIL090W	YLR149C	YOL087C	YPL148C	YIL169C	YKR016W	YLL025W	YDR391C	YDR504C	YDR338C	YLR312W-A	YNL244C	YKL132C	YDR447C	YGR287C	YNR029C	YHR057C	YPR129W	YLR406C	YER186C	YOR271C
	YDR064W	YJR072C	YPR106W	YPL247C	YPL113C	YJR072C	YBR216C	YJL213W	YCL037C	YPL272C	YLR075W	YBL072C	YBR244W	YGR287C	YOR390W	YHR038W	YML037C	YLR397C	YDL193W	YPL090C	YIL029C	YML026C	YOR016C	YNR024W	YDL146W	YOR051C	YMR196W	YMR031C	YHL042W	YKL091C	YMR323W	YPL196W	YBR141C	YKR102W	YIL069C	YOL138C	YDL218W	YPL281C	YKR006C	YBR262C	YEL049W	YKR010C	YMR121C	YEL038W	YNL099C	YDR532C	YIL090W	YGL103W	YKL063C
	YLR048W	YLR048W	YML073C	YER060W-A	YPR071W	YJR123W	YHR126C	YBL086C	YPL108W	YDL121C	YDL146W	YML009C	YGR210C	YKL162C	YDR119W	YMR181C	YOL161C	YHR126C	YLR042C	YPL107W	YOR111W	YGR235C	YJL197W	YNL168C	YGR117C	YDR291W	YML037C	YMR191W	YKL037W	YBL049W	YIL001W	YGR205W	YIL064W	YGL135W	YLR057W	YIL057C	YOL154W	YDL021W	YFL042C	YBR268W	YIL091C	YGR017W	YDR462W	YOR063W	YJL213W	YEL044W	YNL099C	YER101C	YML100W-A
	YOR012W	YKL090W	YNL096C	YBR244W	YJL160C	YER186C	YJL185C	YFR011C	YEL048C	YBR063C	YLR012C	YBL089W	YKL027W	YGR111W	YMR310C	YIL057C	YJL163C	YJR127C	YDR405W	YPL282C	YNL074C	YCL005W	YJL177W	YCR106W	YOL138C	YPL148C	YNL115C	YDL167C	YBR287W	YEL035C	YPL158C	YPL263C	YLL045C	YLR048W	YKL090W	YOR022C	YDR533C	YGR053C	YOR006C	YDR441C	YER067W	YHL030W	YDR031W	YOR150W	YGR035C	YGR287C	YBR007C	YOL070C	YPL077C
	YBR120C	YMR225C	YLR053C	YDR068W	YOR394W	YBR028C	YPR085C	YDR237W	YPL074W	YNL181W	YNL069C	YER102W	YIL092W	YDL133W	YKR103W	YDR405W	YMR323W	YNL058C	YDR475C	YNR045W	YJR085C	YGR294W	YCL002C	YDR322W	YCR072C	YIL158W	YER158C	YNL193W	YDR332W	YDR471W	YPL071C	YEL007W	YKL090W	YGL250W	YLR161W	YMR226C	YCR072C	YHR140W	YLR464W	YPL198W	YOL084W	YNL058C	YHL013C	YNL067W	YEL007W	YBL028C	YIL137C	YOL053W	YJL193W
	YIL018W	YML018C	YNL252C	YPR106W	YGR235C	YLL049W	YLR326W	YHL015W	YPL141C	YHR054C	YBL029W	YNR045W	YJR101W	YGR016W	YFR049W	YGR015C	YJL122W	YOL137W	YOR264W	YOR183W	YJR014W	YHL030W	YFL034C-A	YOR063W	YJR072C	YML009C	YHR215W	YAL011W	YNR066C	YPL131W	YMR130W	YKL222C	YLR082C	YMR265C	YMR155W	YNR076W	YBR204C	YPR203W	YOR152C	YDR031W	YML079W	YOR390W	YKL086W	YLR315W	YPL148C	YOR166C	YJL136C	YPL225W	YPR045C
	YFR011C	YJL027C	YER071C	YJR072C	YAL028W	YPR071W	YDR332W	YDR539W	YOR361C	YBR264C	YPR102C	YEL044W	YKR059W	YPR127W	YJR115W	YGR197C	YDR444W	YJR100C	YOR018W	YMR073C	YGR207C	YDR536W	YPR109W	YOR022C	YPR096C	YLL014W	YER077C	YPR151C	YMR221C	YML037C	YLR392C	YER128W	YFR031C-A	YCR072C	YDR222W	YLR426W	YOL019W	YLR326W	YMR291W	YNL305C	YDR370C	YHR132W-A	YOR305W	YKR044W	YPL034W	YOR369C	YKR057W	YDR458C	YML101C
	YNL046W	YMR086W	YKL075C	YDR370C	YLR422W	YMR074C	YBR162C	YMR044W	YPL056C	YEL044W	YDL156W	YNL181W	YGL079W	YER037W	YPR027C	YER163C	YMR160W	YOL014W	YOR042W	YFR016C	YPL229W	YDR322W	YOL056W	YBR262C	YER076C	YBR054W	YGR117C	YFR022W	YKL098W	YLR241W	YLR036C	YNR045W	YCR072C	YDL082W	YFR032C-A	YOR252W	YDR179W-A	YPL245W	YLR262C-A	YMR181C	YKR075C	YJL118W	YLL067C	YDR124W	YER085C	YLR406C	YFR026C	YGL189C	YDR064W
	YKL138C	YKL222C	YLR448W	YPR097W	YGR012W	YKL222C	YPR013C	YER128W	YGR210C	YBL060W	YKL215C	YOR183W	YOR183W	YJL221C	YLL010C	YOL092W	YBR259W	YOR111W	YCR051W	YMR044W	YDR026C	YPL074W	YPL193W	YPL199C	YFR031C-A	YMR086W	YPR172W	YER130C	YLR407W	YGR148C	YPL196W	YHR003C	YBR028C	YIL090W	YEL049W	YOL131W	YLR072W	YKL155C	YHL010C	YDL089W	YBL002W	YOR205C	YOR291W	YMR132C	YPL066W	YJL136C	YHR038W	YLR077W	YOL073C
	YOL087C	YDR073W	YPL056C	YLR404W	YLR161W	YPL247C	YMR031C	YIL041W	YML101C	YDR051C	YGR079W	YJL147C	YLR187W	YOL163W	YBR007C	YMR257C	YMR034C	YJL046W	YPR117W	YLR441C	YPR106W	YKR016W	YMR259C	YMR115W	YIL029C	YPL013C	YLR352W	YFL068W	YDL218W	YBR225W	YAR027W	YGR017W	YDL123W	YLR075W	YDR357C	YIR003W	YDL114W	YIR007W	YPR148C	YHR203C	YGR236C	YOR296W	YDR447C	YJL070C	YPL247C	YNL146W	YOL048C	YLR297W	YOR312C
	YPL260W	YLL054C	YLR404W	YDR367W	YMR111C	YLR408C	YLR001C	YDR322W	YJR003C	YIL027C	YOL070C	YKL050C	YLR118C	YLR327C	YGR196C	YBR239C	YFL052W	YLR247C	YPL222W	YIL133C	YNL244C	YOL056W	YPR096C	YMR155W	YOR291W	YBR191W	YDR060W	YKL121W	YDR242W	YKR011C	YGR207C	YEL054C	YJL131C	YMR244C-A	YNL244C	YER064C	YHL025W	YHR159W	YDR051C	YDL082W	YPL067C	YKL107W	YGL260W	YHL015W	YFL061W	YPR061C	YIL029C	YJL147C	YML020W
	YDL069C	YPL074W	YDR119W	YDL224C	YBR101C	YOR283W	YPL184C	YPL150W	YPL196W	YGR106C	YKL027W	YLR077W	YDR500C	YGR052W	YPL077C	YNL134C	YKL168C	YNL289W	YNL031C	YEL043W	YML086C	YFR017C	YMR142C	YCR096C	YNR048W	YLR161W	YBR007C	YML117W	YJR107W	YOR272W	YIL136W	YDR124W	YKL006W	YLR413W	YPR048W	YFR017C	YCR045C	YFR022W	YKL132C	YJL190C	YLL067C	YFL068W	YLR225C	YNL165W	YJR088C	YOR086C	YOL159C	YPL056C	YMR230W
	YKR103W	YIL027C	YHR003C	YLR012C	YMR124W	YMR244C-A	YDL073W	YLR156W	YBL092W	YHR003C	YOR118W	YPR071W	YLL054C	YDL127W	YBR233W	YAL028W	YBR108W	YPL229W	YIL055C	YMR279C	YBR270C	YBR148W	YHR219W	YDR441C	YNL155W	YOL053W	YGL039W	YOL007C	YBR220C	YBR241C	YKR044W	YGL228W	YER186C	YBR120C	YBL104C	YDR117C	YIL175W	YDR444W	YDL069C	YJR007W	YDL063C	YGL193C	YJL038C	YHR215W	YLR125W	YKR091W	YOL107W	YIL096C	YBR191W
	YGR136W	YDR500C	YBR028C	YMR003W	YML081W	YOL070C	YDR070C	YLR333C	YOR051C	YGL231C	YIL029C	YIL169C	YER071C	YFL054C	YNL249C	YNL030W	YBR269C	YLR118C	YOR291W	YKL061W	YJL046W	YKL091C	YDR266C	YDR117C	YPL184C	YIL064W	YDR275W	YGL059W	YKL090W	YBR204C	YNR004W	YIL047C	YPR129W	YPL077C	YPL108W	YOL159C	YDL069C	YMR252C	YJL049W	YAR068W	YDR514C	YGL157W	YMR040W	YKL023W	YMR225C	YKR030W	YJR039W	YCR072C	YER071C
	YIL136W	YBL081W	YIL018W	YOL138C	YPL168W	YCR072C	YML024W	YNL100W	YML018C	YHR049W	YBR033W	YJR072C	YKR102W	YPR071W	YOR111W	YML117W	YDR033W	YBL029W	YDR033W	YDR332W	YAR027W	YPR011C	YLR221C	YIL175W	YML018C	YNR063W	YNR021W	YDL072C	YLR089C	YDL146W	YNL050C	YDR533C	YPR097W	YAL011W	YPL263C	YJL049W	YPR116W	YFR017C	YBR246W	YMR230W	YOR296W	YDR117C	YKR006C	YJL176C	YMR259C	YPL216W	YLR218C	YKL061W	YDR169C
	YLR073C	YCL068C	YJL162C	YER071C	YCR030C	YLR367W	YNL237W	YDL075W	YNL295W	YIR014W	YDR286C	YDR332W	YNL067W	YML083C	YCR072C	YIL158W	YBR284W	YCR072C	YKR106W	YFL013C	YJL051W	YHR209W	YKR011C	YMR225C	YNL260C	YJL147C	YAL061W	YER092W	YLR419W	YGR111W	YMR265C	YDL156W	YMR003W	YNL083W	YMR166C	YGR127W	YHR211W	YDR504C	YGL164C	YDL199C	YHR168W	YPL077C	YOR017W	YIR036C	YLL032C	YGR001C	YDR441C	YKL138C	YPL079W
	YDL144C	YMR265C	YLR446W	YKR102W	YCL028W	YMR130W	YGR085C	YMR085W	YMR097C	YIL018W	YGR237C	YPL183W-A	YDR064W	YIL088C	YLR407W	YDR267C	YDR291W	YBL086C	YHL014C	YCR072C	YBL086C	YOL019W	YKL207W	YMR097C	YIL161W	YDR068W	YDR281C	YAR023C	YPL216W	YGR049W	YDR332W	YPR129W	YDR370C	YNL295W	YKL156W	YNR018W	YMR086W	YBR074W	YBR197C	YDL086W	YAL049C	YBR255W	YLL032C	YGR110W	YBR219C	YLR083C	YGL140C	YPL229W	YHR149C
	YBR101C	YBR028C	YDR239C	YLL049W	YJL084C	YBL081W	YFR016C	YML083C	YPR117W	YNR004W	YMR225C	YLR075W	YGR237C	YAR050W	YLR077W	YIR016W	YGL176C	YER033C	YDL010W	YGR054W	YML096W	YOL075C	YAL027W	YKR011C	YBL081W	YMR230W	YML026C	YKR066C	YKL168C	YJR012C	YDR352W	YER034W	YGR150C	YOL053W	YLR089C	YIL165C	YJR024C	YKL091C	YPL282C	YGL128C	YKR006C	YFL013C	YDL057W	YER033C	YOR131C	YAR061W	YKR015C	YFR018C	YJR072C
	YNR063W	YML073C	YOR063W	YHL033C	YER184C	YER048C	YML026C	YIL091C	YHR131C	YDR332W	YCR087C-A	YNL187W	YPR106W	YGR110W	YOL056W	YHL033C	YDR374C	YBR191W	YOR091W	YDR068W	YER007C-A	YOR271C	YLR306W	YLR009W	YGR237C	YGL146C	YOR390W	YBR242W	YAL063C	YPR117W	YNL058C	YFR032C-A	YGL147C	YBR244W	YBR239C	YJL161W	YGL056C	YBR053C	YHR192W	YIL067C	YOL120C	YCR095C	YIR016W	YJR115W	YFR011C	YPL079W	YGR215W	YGL164C	YDR152W
	YEL034W	YIL018W	YPR084W	YKR011C	YHL012W	YDR229W	YER186C	YIL011W	YMR279C	YNR023W	YLR063W	YGR054W	YKL047W	YPR085C	YDR447C	YJR072C	YNL035C	YDR319C	YDR539W	YNL010W	YOR271C	YLL007C	YHL001W	YPL103C	YOL070C	YLR011W	YNL200C	YBL104C	YGL140C	YOR268C	YKR096W	YBR141C	YML125C	YFR016C	YKL167C	YDR256C	YJL216C	YJR134C	YJL051W	YOR063W	YPL245W	YGL176C	YOL131W	YGR117C	YDR233C	YDR536W	YER002W	YHR049W	YOR252W
	YDR049W	YBR244W	YDR332W	YNL096C	YAL064W-B	YOR390W	YLR344W	YKL033W	YPL009C	YLR262C-A	YKL077W	YPL107W	YDR367W	YBR056W	YBR242W	YCR076C	YNL335W	YBR235W	YDR504C	YHR203C	YLR187W	YNR073C	YBR244W	YKL207W	YGR012W	YJL123C	YGL259W	YOR006C	YMR028W	YPL014W	YMR178W	YKL065C	YPL196W	YGL076C	YIL018W	YNR065C	YER047C	YPR166C	YIL090W	YER057C	YCR076C	YOL163W	YPR066W	YOL157C	YCL028W	YPL249C-A	YOR220W	YMR178W	YJL055W
	YGR016W	YMR074C	YPR066W	YGL031C	YOL163W	YGR210C	YKL156W	YJR054W	YER034W	YOR183W	YDL133C-A	YER128W	YML096W	YGL185C	YPR091C	YBR009C	YGL081W	YBR135W	YLR001C	YLL045C	YML101C	YHR147C	YHL004W	YCR016W	YER002W	YOR391C	YPL208W	YNL058C	YJR015W	YDL203C	YHR202W	YFL013C	Q0255	YJL147C	YNR028W	YBR157C	YMR160W	YBL049W	YGL039W	YGL079W	YMR291W	YLR388W	YLR156W	YLR243W	YGR266W	YAL028W	YPL143W	YJL216C	YOR369C
	YNL137C	YOL138C	YPR102C	YGR054W	YGR097W	YOR183W	YPR071W	YGR126W	YLR264W	YML073C	YMR073C	YKL027W	YKR011C	YBR216C	YAR027W	YER080W	YMR018W	YNL211C	YKR102W	YPL198W	YGR042W	YDL180W	YER060W-A	YDR458C	YAL019W	YDR026C	YML096W	YHR131C	YMR098C	YCR046C	YDR319C	YOR293W	YKL075C	YOL022C	YMR225C	YML117W	YDR346C	YKR010C	YLR404W	YGR148C	YIL029C	YMR098C	YML024W	YDR267C	YPL105C	YDL053C	YPR174C	YPR117W	YMR191W
	YKL078W	YKL219W	YNR045W	YMR321C	YLR327C	YGL164C	YFL020C	YHR032W	YMR193W	YDR374C	YBL090W	YNL056W	YDL146W	YDR316W	YIL137C	YCR083W	YMR259C	YDR383C	YIL067C	YPL196W	YOL073C	YKR013W	YDL061C	YDR494W	YER007C-A	YIL087C	YNL036W	YMR317W	YOL073C	YMR124W	YOL073C	YDR051C	YBL081W	YGR150C	YPR147C	YDL218W	YAR068W	YDR032C	YNL074C	YJR024C	YOR131C	YGR043C	YER156C	YDR387C	YKL075C	YGL031C	YJL122W	YHL001W	YDR429C
	YBR191W	YDR322W	YLR075W	YBR268W	YDR109C	YOR006C	YMR107W	YDR105C	YNR029C	YDL061C	YLR218C	YGR079W	YGL250W	YMR244W	YBR138C	YDL061C	YFR057W	YER025W	YNL115C	YJL177W	YEL044W	YMR221C	YPL199C	YBR014C	YGR210C	YFR038W	YGR111W	YOL019W	YHL023C	YJR107W	YDR444W	YIL018W	YGL220W	YKL075C	YDL129W	YPL077C	YMR111C	YDR320C	YOR322C	YHL001W	YPL041C	YIL089W	YJR100C	YLR385C	YIL077C	YAL067C	YOR096W	YGR270W	YDR337W
	YDL224C	YKL061W	YML030W	YLR187W	YDR441C	YBR120C	YHR179W	YGR016W	YOR271C	YLR448W	YOL103W	YDL061C	YHL017W	YGR084C	YBL089W	YGR210C	YDR034W-B	YPR022C	YFR026C	YPL225W	YPL107W	YKL183W	YGR210C	YBR033W	YMR003W	YML117W	YFR026C	YBL095W	YNL137C	YDR111C	YPR022C	YEL044W	YGL250W	YPR129W	YGR043C	YGL059W	YHR078W	YNL212W	YKL219W	YKL219W	YDR415C	YOR394W	YJL049W	YNL011C	YMR010W	YBR216C	YMR194W	YDR370C	YEL043W
	YOR385W	YPR114W	YNL046W	YMR073C	YER121W	YLR448W	YKR005C	YAL014C	YOR086C	YML083C	YKR074W	YLR375W	YJR014W	YAL061W	YLR030W	YDL124W	YGR035C	YBR264C	YJL163C	YLR456W	YKL132C	YGR196C	YGL117W	YEL001C	YMR074C	YPL183W-A	YML100W-A	YOL047C	YOR008C-A	YGR054W	YDR014W	YOR063W	YPL158C	YDR064W	YJL066C	YER050C	YLR455W	YMR136W	YEL025C	YPR114W	YKR096W	YMR315W	YMR194W	YJR055W	YOL029C	YDR333C	YOR093C	YNL067W	YMR233W
	YBR187W	YLR456W	YML018C	YER128W	YHR179W	YIL092W	YDL218W	YBR259W	YIL087C	YFL034C-A	YBR264C	YMR230W	YBR063C	YCR051W	YLR061W	YPR078C	YPL278C	YDR458C	YNL165W	YGR220C	YMR310C	YGR066C	YPL064C	YDR067C	YPR158W	YBL089W	YPR013C	YGL036W	YPR013C	YHR087W	YML125C	YAL014C	YHL004W	YKR059W	YDL176W	YLR247C	YBR125C	YBR259W	YER047C	YLR075W	YER030W	YEL070W	YMR018W	YFR018C	YBR028C	YHR211W	YOR293W	YOR183W	YKL061W
	YMR086W	YIR024C	YNL181W	YMR265C	YJL049W	YNR070W	YDR071C	YMR086W	YMR146C	YDR064W	YER076C	YNL215W	YER048C	YPL013C	YER137C	YBR302C	YPL108W	YNR071C	YMR178W	YIL169C	YPL158C	YML050W	YKR018C	YLR464W	YIL064W	YDR520C	YJL037W	YIL024C	YDL133C-A	YOR280C	YLL018C	YBL076C	YLR065C	YBL038W	YLR143W	YBR009C	YCL036W	YGL157W	YOR003W	YDR505C	YMR225C	YIR003W	YGL079W	YGL196W	YMR166C	YPL143W	YHR057C	YBR181C	YFR032C
	YBR261C	YHR132W-A	YLR456W	YGR237C	YDR185C	YMR265C	YCR083W	YHR117W	YCL042W	YER048C	YJL162C	YFL013C	YJR072C	YOR062C	YDR319C	YKL133C	YGR146C	YIL029C	YLR161W	YDR186C	YLL010C	YKL187C	YJL084C	YIL018W	YGL064C	YMR146C	YPR048W	YBR009C	YBR108W	YPL017C	YHR049W	YDR540C	YPR084W	YPL158C	YMR128W	YKR059W	YOL163W	YGR295C	YIL018W	YPL034W	YBR031W	YNL289W	YPL158C	YJL049W	YDR374C	YKR016W	YLR185W	YPL148C	YGR173W
	YMR018W	YFR016C	YCL042W	YFR018C	YLR057W	YFL013C	YJL218W	YFR038W	YGR150C	YOR150W	YMR131C	YGR150C	YLR306W	YGR146C	YLR312W-A	YDR169C	YOL154W	YGL146C	YFR048W	YOR063W	YLR036C	YJR094W-A	YGR054W	YNL050C	YKR005C	YAL011W	YJR124C	YDR242W	YNL320W	YFR016C	YDR032C	YOR154W	YLR404W	YGL103W	YML100W-A	YBL049W	YBR194W	YML081W	YIL152W	YMR187C	YMR166C	YPL141C	YBR122C	YOR246C	YCR095C	YPR063C	YCR011C	YDR291W	YHL026C
	YFL034C-A	YPR084W	YKL047W	YDL133C-A	YHL018W	YDR450W	YDR536W	YOR271C	YBR225W	YGR210C	YPR129W	YPL056C	YPR084W	YLR083C	YFL054C	YMR085W	YCR024C	YDL127W	YJR047C	YBL081W	YDR169C	YAR020C	YIL055C	YJR072C	YMR115W	YMR242C	YPL077C	YDR525W-A	YNL086W	YBR120C	YPL199C	YML079W	YNL096C	YMR181C	YGR214W	YMR098C	YNL289W	YAL063C	YML017W	YGL111W	YDL218W	YJL016W	YDR063W	YBR062C	YBR033W	YNL335W	YDR497C	YBL076C	YGL220W
	YMR074C	YLR325C	YHR032W	YOR296W	YML002W	YOL137W	YFR057W	YGL147C	YDR056C	YKR102W	YBL081W	YPR129W	YBL081W	YJL082W	YPR148C	YDR357C	YPL141C	YBR261C	YJL151C	YPR129W	YDL086W	YOL042W	YFR018C	YLR031W	YML053C	YPR129W	YDR229W	YLR464W	YJR062C	YIL169C	YMR222C	YPL013C	YKR102W	YJR014W	YGR196C	YCR061W	YGR106C	YCR045C	YCR011C	YDL204W	YDL167C	YDR336W	YNR065C	YFL061W	YBR138C	YFL034C-A	YGR295C	YDL133C-A	YBL090W
	YDR322W	YML096W	YPL074W	YJR115W	YBL095W	YDR447C	YJL136C	YIL047C	YDL063C	YMR003W	YLR445W	YPR114W	YPR152C	YOR305W	YGL131C	YLL029W	YNL212W	YKR018C	YPL148C	YER025W	YGL015C	YFL034W	YMR185W	YDR101C	YDL206W	YLR053C	YJL055W	YLR352W	YDL204W	YER042W	YMR010W	YKL132C	YDR322W	YKL047W	YDR444W	YIL077C	YGR136W	YHR210C	YFR016C	YIL176C	YOL022C	YLL067C	YPR129W	YBL059W	YLR118C	YJR129C	YBL095W	YGR148C	YFL020C
	YHR149C	YER128W	YKR102W	YGR150C	YJL149W	YMR073C	YMR085W	YNL265C	YER140W	YOR296W	YPR106W	YCR043C	YFR013W	YBR194W	YAL063C	YFL061W	YIL055C	YKR017C	YMR252C	YBR239C	YNL200C	YOR086C	YMR215W	YBR231C	YNL023C	YGR035C	YLR344W	YBR063C	YPR003C	YFL010C	YML083C	YMR132C	YIL047C	YPR114W	YMR317W	YML083C	YLR094C	YMR148W	YHR057C	YBR197C	YLR287C	YPR078C	YPR157W	YOR021C	YGR131W	YMR221C	YGR097W	YER025W	YPL246C
	YDR105C	YGR270W	YNL010W	YGL250W	YML083C	YHR032W	YDR371W	YER037W	YGR054W	YFL034W	YMR279C	YPL282C	YLR264W	YFR018C	YPL030W	YJR056C	YNR065C	YKR074W	YER034W	YPL013C	YDR032C	YLR445W	YLR075W	YMR269W	YBR137W	YNL067W	YLR089C	YIL137C	YER025W	YIR003W	YER140W	YFL052W	YLR448W	YKL100C	YCR072C	YPL277C	YOL137W	YNL320W	YHR127W	YGL242C	YOR059C	YHR049W	YGL128C	YLR287C	YJL049W	YDL010W	YLR408C	YHL029C	YDL082W
	YDL184C	YPR022C	YHL033C	YDL018C	YCL056C	YDR370C	YER077C	YBR241C	YNL162W	YHR192W	YBR031W	YKL090W	YDR322W	YGL114W	YJL213W	YNL193W	YNL234W	YBR157C	YOR380W	YNR004W	YOR369C	YPL249C-A	YNR028W	YPL245W	YPR102C	YLR030W	YDR415C	YDR033W	YCR069W	YAL036C	YFR048W	YCR104W	YDL061C	YGR196C	YDR482C	YJL149W	YAL035W	YLR237W	YDR197W	YKL221W	YOL056W	YGL049C	YLR406C	YKR075C	YOL103W	YCL037C	YBR287W	YAL036C	YIL102C
	YJR124C	YLL045C	YEL001C	YGR205W	YFR018C	YDL083C	YMR098C	YGL082W	YBR216C	YIL093C	YBR150C	YLR048W	YKL222C	YBR125C	YMR178W	YPR004C	YOR246C	YGR043C	YKL037W	YOR167C	YHL029C	YIL088C	YMR086W	YJR014W	YDR519W	YOR167C	YOR152C	YFR011C	YPL278C	YGR026W	YKL222C	YML024W	YBR120C	YML009C	YIL102C	YFL068W	YBR054W	YBR052C	YGL258W	YGR250C	YCR096C	YBL092W	YBR233W	YKR105C	YCR096C	YJL096W	YLR415C	YGL079W	YNL162W
	YDL075W	YOR167C	YBR063C	YDR064W	YKL071W	YDR281C	YPL168W	YLR414C	YJR123W	YFR013W	YLR446W	YJR055W	YNR004W	YMR286W	YGL015C	YJR088C	YOL163W	YPR129W	YDR304C	YPL054W	YHL023C	YGR270W	YCR072C	YKL050C	YPR114W	YGR266W	YBL060W	YGR016W	YOR042W	YDL176W	YBR028C	YDR429C	YPL220W	YBR084C-A	YAL014C	YML100W-A	YHL044W	YEL038W	YOR164C	YJR056C	YKL183W	YPR003C	YHR141C	YDL025C	YOR077W	YDL141W	YHL001W	YHR151C	YMR166C
	YBR235W	YPL090C	YPL247C	YLR456W	YKR096W	YOR152C	YOR062C	YIR012W	YMR242C	YGR220C	YHR131C	YNL083W	YHR207C	YCR099C	YGR149W	YCR082W	YMR206W	YKL133C	YLL023C	YPL030W	YMR242C	YGL079W	YDR514C	YDR357C	YML118W	YBR135W	YCR104W	YJL197W	YJR129C	YML053C	YDR119W	Q0140	YOR063W	YPR084W	YNR065C	YOL154W	YLR031W	YMR157C	YPR102C	YJR088C	YGL101W	YGR066C	YDR539W	YOR365C	YHL035C	YPR011C	YJL066C	YML096W	YCR051W
	YLR187W	YGR150C	YER047C	YLR306W	YDR070C	YDR073W	YIL071C	YNL011C	YKL090W	YPL013C	YPL009C	YOR150W	YLR077W	YNL165W	YPR147C	YDR071C	YPR114W	YNL305C	YER163C	YDR281C	YHR210C	YIL077C	YNL200C	YPR003C	YLR221C	YBR284W	YGR102C	YPR061C	YBR007C	YNR068C	YPR063C	YLR287C	YPL090C	YOL092W	YER050C	YKL224C	YKR103W	YPL246C	YDR476C	YCR072C	YBL081W	YER041W	YDL075W	YMR166C	YIL067C	YAL064C-A	YGL189C	YHL010C	YHL015W
	YIL071C	YLR012C	YER080W	YMR181C	YNL269W	YDL061C	YCR030C	YHL044W	YDR370C	YHL033C	YOL030W	YFR013W	YIR024C	YAR028W	YPL183W-A	YNL005C	YLR225C	YER117W	YER156C	YKL222C	YHR156C	YEL001C	YML081W	YBL081W	YPL263C	YDR197W	YPL279C	YOL024W	YCR046C	YDR540C	YCL037C	YHL015W	YLL054C	YJR101W	YDL141W	YOR018W	YGL110C	YBR163W	YDR105C	YOL014W	YFR016C	YLR414C	YBL002W	YMR121C	YDL086W	YKL221W	YDR233C	YIL064W	YBL066C
	YGR102C	YDR367W	YML083C	YBL081W	YNL035C	YHR049W	YOR264W	YGL039W	YLR077W	YPL090C	YLR159W	YDR068W	YFR016C	YOR264W	YOR182C	YGR093W	YDR249C	YKL026C	YGR012W	YGR079W	YFR049W	YPL070W	YOR063W	YNL023C	YOR342C	YPR117W	YJL206C	YFL054C	YNR062C	YHL033C	YDR139C	YJL097W	YDL001W	YDR370C	YLR413W	YIL174W	YIL018W	YLR312W-A	YNR023W	YBL060W	YPR013C	YOR342C	YJR161C	YMR257C	YDL124W	YHR052W	YJL190C	YDR371W	YGR214W
	YJL107C	YHL001W	YGR150C	YML073C	YAL067C	YBR251W	YOR365C	YBR071W	YDR073W	YBR028C	YPL131W	YER025W	YLR456W	YHL012W	YNL234W	YOL030W	YIR039C	YIR037W	YBR150C	YAL035W	YIL024C	YKL078W	YGL160W	YBL059W	YCR087C-A	YGR214W	YGL080W	YIL165C	YLR177W	YPL229W	YDR367W	YIL087C	YDL224C	YGR106C	YOR271C	YCR030C	YJR098C	YLR108C	YDR514C	YGR187C	YHR117W	YBL107C	YOR111W	YBR197C	YPL064C	YDR256C	YBR138C	YDR257C	YKL077W
	YPL009C	YOR390W	YKL132C	YGL079W	YAL034C	YGL250W	YHR105W	YPR163C	YGR266W	YJR014W	YBL002W	YML056C	YKL090W	YFR013W	YDL086W	YGL111W	YLR173W	YGR207C	YLR262C-A	YER102W	YGR237C	YGL143C	YGR079W	YBR122C	YCR043C	YBR268W	YDR242W	YOR152C	YOR052C	YNL306W	YMR097C	YDR032C	YDL083C	YLR281C	YER140W	YBR203W	YDR371W	YGL230C	YDL053C	YMR084W	YDL069C	YCR003W	YDR071C	YHR207C	YDL206W	YJR030C	YKR093W	YDR520C	YLR073C
	YNL295W	YDR119W	YOR322C	YIL169C	YDR256C	YLR075W	YDR336W	YBR216C	YPR106W	YNL096C	YLL049W	YHL017W	YPL225W	YBR204C	YGR042W	YPL165C	YIL108W	YPL013C	YPL173W	YCR043C	YLR271W	YGL064C	YDR064W	YOR183W	YPL030W	YMR259C	YER093C-A	YNL030W	YNL023C	YNR045W	YLR030W	YBL086C	YPR102C	Q0140	YNL181W	YNL058C	YOR223W	YLR333C	YKL006W	YPL237W	YPR102C	YIL177C	YDL027C	YHR159W	YDR534C	YDR367W	YJL132W	YGR205W	YPR040W
	YBR054W	YML030W	YDR374C	YFL013C	YAL049C	YBL067C	YML072C	YDR319C	YPL183W-A	YBR191W	YDR336W	YPL013C	YNR065C	YLR057W	YAL014C	YLR312C	YCR046C	YBR007C	YCL028W	YOL070C	YER102W	YJR134C	YGL176C	YGL242C	YBR028C	YMR269W	YDL072C	YCR076C	Q0255	YDR415C	YJR134C	YJL023C	YDR119W	YJR124C	YAR062W	YPR061C	YOL052C-A	YKL072W	YNR066C	YBR162C	YJL197W	YLR264W	YKR044W	YCR051W	YGR071C	YGR127W	YGL220W	YDR374C	YBR239C
	YGL031C	YMR142C	YDL073W	YML030W	YLR344W	YPL090C	YOR291W	YLR441C	YBR251W	YDL018C	YGR220C	YLR012C	YNL083W	YOR017W	YMR148W	YNL011C	YML072C	YLR287C	YGL185C	YLR012C	YIL136W	YJL218W	YLR104W	YGL101W	YLR262C-A	YPL009C	YBR122C	YML002W	YFR035C	YLR013W	YDL146W	YKL168C	YNL252C	YJL216C	YDR541C	YJR154W	YDR476C	YAR061W	YMR111C	YLR082C	YNL022C	YIL137C	YLL052C	YGR085C	YBR137W	YIR043C	YCL068C	YBL092W	YMR146C
	YKL086W	YER071C	YPL030W	YKL047W	YJL136C	YMR097C	YPL041C	YNL035C	YML096W	YPL074W	YHL004W	YPR106W	YLR281C	YPR129W	YER140W	YMR185W	YER093C-A	YBR187W	YPR061C	YBL072C	YJL161W	YDR506C	YDR101C	YPL158C	YKL047W	YKL222C	YAL049C	YPR093C	YMR323W	YIL172C	YHR213W	YDR014W	YPR089W	YGL220W	YDR152W	YGR097W	YGR017W	YFR057W	YPL013C	YNR028W	YKL207W	YDR248C	YFL040W	YOL022C	YKR104W	YFR017C	YNR065C	YLR095C	YPL263C
	YPL074W	YLR448W	YFL013C	YBL090W	YAL061W	YPL131W	YPR117W	YLR456W	YHR213W	YCR090C	YGR266W	YDR210W	YDR197W	YMR206W	YLR057W	YER087W	YPR148C	YPR148C	YJR061W	YHR049W	YNL208W	YLR247C	YKL033W-A	YBR259W	YOL056W	YDR374C	YOR304C-A	YNR073C	YDR334W	YGR214W	YDR026C	YKL075C	YGL164C	YJL177W	YFR013W	YAR027W	YCR024C	YOL131W	YNL132W	YDR070C	YIL110W	YHR211W	YPL090C	YMR010W	YER025W	YDR169C	YGR125W	YPL054W	YDL183C
	YDR367W	YFL013C	YER025W	YDR332W	YCR099C	YKL026C	YHL014C	YLR211C	YGR102C	YHL001W	YHR049W	YER051W	YDR073W	YOR051C	YOR293W	YBR014C	YIR007W	YDR447C	YNL300W	YOR369C	YDR071C	YML118W	YNR048W	YER041W	YPL257W	YLR095C	YGR214W	YOR091W	YIR003W	YDR124W	YLR011W	YBR271W	YOR390W	YHR080C	YFR031C-A	YNL176C	YMR171C	YLR352W	YLR326W	YMR143W	YBR074W	YIL067C	YLR287C	YFL054C	YNL100W	YLR325C	YLR073C	YDL144C	YIL158W
	YHL033C	YPR152C	YOR369C	YGR266W	YHR021C	YDR334W	YHR156C	YIL174W	YOR286W	YPL148C	YKR005C	YHR155W	YPR022C	YMR180C	YML020W	YCR095C	YGL250W	YNR018W	YBR216C	YMR097C	YLR057W	YNL115C	YLR422W	YDL224C	YMR225C	YPR066W	YAL063C	YJR094W-A	YPR117W	YOR234C	YER130C	YGR237C	YOL092W	YAR061W	YFR022W	YKR074W	YPL278C	YHR033W	YPL245W	YNL122C	YDR186C	YGL259W	YOR380W	YJR136C	YNL010W	YLR061W	YOL127W	YDR056C	YDL129W
	YGL060W	YGL164C	YPL272C	YPR129W	YGL039W	YPR114W	YBR301W	YDR089W	YMR259C	YNL046W	YNL010W	YBR270C	YIL011W	YPL260W	YCR104W	YNL284C	YLR161W	YKR005C	YDR319C	YBL089W	YPL066W	YNR024W	YBL092W	YKR098C	YPL158C	YHR210C	YOR021C	YJR030C	YNL074C	YJR039W	YJR039W	YIL001W	YMR265C	YLL045C	YGL079W	YNL030W	YDL193W	YLR012C	YPR013C	YDL110C	YPR106W	YJL122W	YEL054C	YMR028W	YHR087W	YAL065C	YMR158W	YPR114W	YLR161W
	YNL096C	YGL220W	YGR210C	YLR077W	YKL162C	YER071C	YLR352W	YMR073C	YMR181C	YBR268W	YNR023W	YPL225W	YDL061C	YPL250C	YEL044W	YOL137W	YAR062W	YOR389W	YDL070W	YGL146C	YOL103W	YFR049W	YPL226W	YMR018W	YKL168C	YGR106C	YJR030C	YKR102W	YMR206W	YPR063C	YHR121W	YNL010W	YJR014W	YKL167C	YPL246C	YDR032C	YMR084W	YLR253W	YGR125W	YGR085C	YPR040W	YPL257W	YFL054C	YKL050C	YER156C	YOR009W	YMR097C	YMR181C	YDR418W
	YMR166C	YKL167C	YHL004W	YAL011W	YBL010C	YOL056W	YKL107W	YBR054W	YML009C	YKL061W	YGR283C	YPL247C	YBR191W	YGR295C	YMR114C	YOR283W	YCR096C	YLR188W	YLR173W	YER051W	YIL102C	YLR042C	YER064C	YIL029C	YLL067C	YPL109C	YGL101W	YOR009W	YHR075C	YJR151C	YMR191W	YML020W	YML018C	YDR286C	YPL079W	YLL023C	YBR222C	YKL168C	YBR031W	YLR441C	YGR054W	YNL092W	YGR117C	YGL103W	YIL001W	YDR051C	YPL056C	YGR237C	YOR022C
	YPR129W	YKR059W	YKL219W	YPR152C	YFL052W	YJL027C	YDR346C	YCR054C	YPL077C	YBL104C	YDR012W	YCL068C	YAL064C-A	YMR097C	YPL107W	YDR337W	YNL146W	YMR028W	YOL087C	YBR033W	YNR065C	YIR043C	YNL168C	YMR003W	YPL173W	YKR011C	YKR015C	YPR194C	YOR215C	YBL067C	YNL176C	YGR012W	YOL023W	YDL123W	YLR388W	YLR072W	YBR079C	YHR075C	YNL301C	YDL184C	YGL039W	YBR191W	YOR086C	YPL090C	YPR102C	YER134C	YLR177W	YNR022C	YPL099C
	YGR220C	YNR045W	YJR014W	YFR013W	YGR205W	YGL220W	YFL040W	YLR225C	YDL144C	YOL138C	YDR051C	YHR080C	YMR142C	YOL007C	YFL052W	YMR031C	YBR053C	YLR073C	YER042W	YKL050C	YPL108W	YJR056C	YBL095W	YGL056C	YLR218C	YKL090W	YNL144C	YIL177C	YGL128C	YHR211W	YMR086W	YFR032C	YJR101W	YGR270W	YER034W	YLL032C	YKR030W	YOR022C	YDL038C	YBR259W	YDR429C	YGR111W	YBR301W	YNL046W	YML086C	YDR068W	YLR297W	YNL010W	YJR062C
	YPR097W	YMR097C	YFL034W	YLR325C	YPL104W	YLR456W	YHR211W	YOR104W	YFR018C	YLR312W-A	YGR012W	YFR038W	YOL023W	YGR125W	YBR028C	YPL067C	YLR095C	YGR117C	YOR227W	YHR080C	YDL129W	YDR539W	YOR361C	YLR243W	YDR222W	YCL028W	YLR108C	YPR040W	YNL306W	YNL212W	YHR080C	YPL066W	YEL054C	YOR390W	YKL224C	YMR196W	YJR015W	YJL016W	YNL077W	YBR063C	YDL183C	YER037W	YBR146W	YPL280W	YLR177W	YBR033W	YKL219W	YHR192W	YPR147C
	YGR125W	YOR391C	YDL224C	YDL146W	YPR013C	YPL143W	YNL255C	YOR008C-A	YHL029C	YFR048W	YOL029C	YMR279C	YBR268W	YBL086C	YNR076W	YBR028C	YKL091C	YPR106W	YOR062C	YBR225W	YDL146W	YJR055W	YGL108C	YMR187C	YDR114C	YBR181C	YGR093W	YNL196C	YMR086W	YJL221C	YPL107W	YHL029C	YMR130W	YIL169C	YAL034C	YPR158W	YPR129W	YIL047C	YBR163W	YPR148C	YGR117C	YOR393W	YDL086W	YPL278C	YLR439W	YDL072C	YMR242C	YER128W	YOL036W
	YHR210C	YGR042W	YDR056C	YMR142C	YLR388W	YNR023W	YER042W	YOR152C	YKR057W	YER060W-A	YBR271W	YNR004W	YDR056C	YIL108W	YFR013W	YPR129W	YGR205W	YLR075W	YML020W	YPL056C	YIL093C	YKR098C	YHL015W	YMR114C	YBL076C	YPR045C	YIL018W	YLR077W	YOL015W	YDL129W	YML086C	YBL066C	YER048C	YKL219W	YDR186C	YHL023C	YPR089W	YPL277C	YER039C	YCR083W	YIR007W	YIL102C	YLR413W	YOR283W	YOL087C	YOR223W	YHR076W	YNR004W	YMR128W
	YDL086W	YPL030W	YJL027C	YGR084C	YDL173W	YHR132W-A	YMR074C	YJR142W	YHR049W	YKR074W	YNL115C	YOR063W	YAL011W	YHL021C	YOL107W	YHR126C	YAL049C	YMR310C	YKL071W	YOL042W	YKL180W	YOL083W	YML108W	YHR052W	YGL231C	YBR270C	YGR150C	YJL028W	YBR241C	YDL144C	YOL029C	YOR152C	YDR056C	YGR043C	YBR054W	YPL184C	YGR266W	YOR052C	YCR054C	YDR471W	YDR051C	YDR441C	YPL105C	YGL114W	YOR311C	YMR002W	YHR110W	YDR367W	YLR406C
	YBL059W	YHR214W	YPL225W	YPL131W	YDR482C	YHR080C	YER131W	YDR337W	YCR054C	YNL252C	YCL056C	YGL031C	YHR080C	YDR438W	YMR132C	YPL184C	YMR315W	YBR241C	YBR047W	YER128W	YMR128W	YDL248W	YGR043C	YMR074C	YPL272C	YPR106W	YJR047C	YOR291W	YBR231C	YPR027C	YIL067C	YGR149W	YMR115W	YDL133C-A	YMR230W	YDL021W	YNR029C	YLR271W	YAL014C	YMR040W	YJL200C	YGR027C	YML072C	YGR235C	YOL019W	YGR043C	YOL161C	YOL042W	YKR017C
	YNL077W	YPL196W	YGL079W	YNR045W	YJL082W	YDL073W	YMR084W	YEL064C	YKR096W	YGL056C	YKR018C	YBR033W	YBR028C	YAL034C	YGL160W	YPR003C	YHL023C	YJL160C	YGR111W	YDL061C	YFR032C	YDR374C	YOR051C	YAL035W	YLL045C	YGR237C	YBR255W	YIL093C	YGL262W	YIL158W	YNL087W	YDR447C	YDR286C	YDL061C	YCL036W	YIL177C	YPR011C	YLR426W	YGR117C	YGL226W	YMR111C	YMR187C	YNL019C	YOR215C	YKR093W	YIL110W	YNL234W	YDR482C	YDL141W
	YLR064W	YHR080C	YIL011W	YBR033W	YOR062C	YLL045C	YCR095C	YMR097C	YLR392C	YPL141C	YCL037C	YML018C	YNL056W	YLR439W	YHR075C	YGR215W	YGR093W	YML037C	YCR019W	YDL206W	YLL018C	YJL221C	YLL054C	YBR246W	YDR338C	YPR114W	YNL010W	YJL122W	YDL086W	YDL173W	YJL193W	YLR247C	YIL001W	YPR102C	YGL259W	YBR047W	YOR383C	YIL174W	YPR040W	YKL056C	YOR051C	YBR287W	YDR101C	YOR305W	YAL014C	YPR085C	YIL158W	YER034W	YLR048W
	YMR286W	YLL014W	YLR464W	YGR106C	YIL029C	YHR210C	YNL005C	YGR162W	YBR054W	YHR038W	YJR072C	YMR097C	YDR186C	YOR016C	YDR322W	YHR132W-A	YBL060W	YJL023C	YMR084W	YPR106W	YKL061W	YMR310C	YGL076C	YHR219W	YMR181C	YGL164C	YDL184C	YOR292C	YGL083W	YLR388W	YPL277C	YMR155W	YKR016W	YPR063C	YOL161C	YCR007C	YCL042W	YNL152W	YIL055C	YOR369C	YCR054C	YML118W	YIL137C	YMR073C	YLR143W	YDR444W	YGL215W	YPL282C	YFL013C
	YMR132C	YLR095C	YAL035W	YKL075C	YJR101W	YMR111C	YNR023W	YJR101W	YDR197W	YKL132C	YCR051W	YMR044W	YIL169C	YDR539W	YER060W	YLR464W	YJL189W	YLL067C	YNL193W	YPL247C	YBL027W	YOL120C	YEL043W	YCL042W	YOR111W	YBR251W	YDR049W	YGL146C	YGR016W	YOR352W	YBR138C	YIL093C	YBL029W	YBL027W	YER113C	YPL105C	YBR241C	YMR102C	YDL037C	YNR069C	YAL035W	YIR012W	YDL183C	YHR010W	YOL057W	YKL222C	YBR259W	YDL129W	YDR482C
	YOL077C	YKR016W	YKL222C	YJL147C	YOR161C	YML083C	YKL209C	YER140W	YNL137C	YDL224C	YKL183W	YDR371W	YPL131W	YKL121W	YER033C	YOR391C	YLR461W	YOL007C	YPL107W	YGR150C	YHR155W	YAR068W	YBR014C	YER080W	YPL067C	YIL077C	YLR437C	YJL132W	YPL068C	YBR137W	YBL060W	YBL044W	YLR413W	YPR089W	YKL132C	YKL121W	YLR143W	YDR462W	YKL167C	YOR150W	YER057C	YMR018W	YPL246C	YCR076C	YBR242W	YKL170W	YBR009C	YMR242C	YKR011C
	YLR456W	YHR210C	YHR146W	YHR049W	YIR016W	YPR084W	YOR042W	YJL176C	YNR024W	YDR239C	YJR012C	YOR390W	YMR097C	YLL018C	YHL010C	YOR385W	YGL117W	YLR404W	YOR019W	YML083C	YPL030W	YDL089W	YDL193W	YKR006C	YML081W	YOL162W	YDR032C	YDR117C	YDL110C	YDR504C	YLR143W	YAL019W	YPL109C	YBR181C	YNL115C	YBR216C	YNL185C	YJR124C	YIL024C	YPL162C	YDR374C	YNL033W	YER163C	YJR127C	YDR493W	YOR291W	YPR084W	YGL135W	YFR038W
	YNL074C	YJR115W	YOR006C	YPL090C	YGL258W	YLR065C	YIL089W	YKR017C	YBL060W	YLR187W	YNR028W	YLR404W	YIL090W	YFR039C	YPL079W	YPR163C	Q0255	YDR367W	YDR476C	YNR065C	YKR104W	YML081W	YDR371W	YKL222C	YMR160W	YLR413W	YER128W	YGL242C	YFL052W	YLR325C	YNL295W	YKL026C	YKR017C	YKL090W	YJR072C	YPL282C	YMR090W	YLL067C	YLR094C	YPL017C	YGL056C	YDR471W	YLR352W	YGR168C	YGR079W	YDR514C	YLR264W	YMR221C	YAL034C
	YLR075W	YPL282C	YOL137W	YPL225W	YLR247C	YPL077C	YOR022C	YBR056W	YLR404W	YLL049W	YKL061W	YPL054W	YML053C	YGR203W	YPL013C	YOR305W	YBR270C	YPL263C	YBR233W	YJL084C	YNL033W	YFL010C	YOR296W	YPL104W	YOR183W	YPL247C	YPL246C	YDR494W	YGR035C	YPL222W	YBR150C	YPL184C	YGR270W	YFR038W	YML072C	YMR278W	YDR239C	YPR172W	YHR210C	YMR158W	YGL220W	YPL184C	YFR048W	YMR262W	YPL113C	YJR154W	YMR291W	YMR158W	YPR172W
	YCR069W	YJL147C	YEL044W	YNR004W	YOL159C	YMR230W	YMR291W	YHR003C	YKR010C	YGR150C	YBL066C	YPR066W	YPR114W	YAL014C	YJL197W	YDR533C	YDR032C	YMR097C	YGR235C	YGR270W	YER113C	YHL033C	YJL171C	YKR005C	YPL216W	YIL071C	YMR148W	YHL023C	YIR043C	YPR089W	YDR222W	YPR148C	YOR378W	YMR066W	YML096W	YNL249C	YNL157W	YGL176C	YHL039W	YML125C	YHR057C	YMR209C	YEL070W	YDR471W	YJL147C	YJR056C	YJR094W-A	YOR272W	YHR010W
	YDR109C	YMR181C	YDL206W	YML018C	YER101C	YML096W	YDL037C	YMR244C-A	YBR181C	YLR053C	YPR096C	YLR413W	YMR265C	YIL041W	YPR172W	YNL306W	YMR230W	YER004W	YLR040C	YNL215W	YKL069W	YNL165W	YDR348C	YFR048W	YER041W	YPL079W	YML009C	YGR097W	YMR034C	YBR111C	YDR152W	YGR068C	YOR357C	YOR391C	YOR022C	YKL100C	YPR158W	YDL248W	YDR374C	YDL083C	YOR251C	YFR018C	YER137C	YCR016W	YFL051C	YER047C	YPL249C-A	YNL187W	YER128W
	YOR283W	YPL056C	YNL035C	YBR191W	YHL029C	YDL206W	YDR117C	YLR407W	YIL055C	YNL083W	YDR519W	YML083C	YGR084C	YJR149W	YMR128W	YLR036C	YLL046C	YHL015W	YKR104W	YBR137W	YKL063C	YOR018W	YDL121C	YBR111C	YDR332W	YDR370C	YOR291W	YMR265C	YOL024W	YPR151C	YOR167C	YPR106W	YGR210C	YJL084C	YPL099C	YKR102W	YNL269W	YOL107W	YFR043C	YHR038W	YMR028W	YKR104W	YBR264C	YAL063C	YKL209C	YIR039C	YBR014C	YDL001W	YLR404W
	YBR071W	YPL220W	YLR312W-A	YEL044W	YOR289W	YLR375W	YOR390W	YGR196C	YCL036W	YPL220W	YHR132W-A	YLL014W	YBR137W	YBL044W	YIL101C	YAL034C	YPL222W	YNR065C	YPL196W	YJL046W	YHR202W	YLR065C	YOL014W	YHR009C	YNL083W	YCL037C	YBR197C	YAR064W	YOL154W	YGL108C	YOR086C	YPR078C	YJR124C	YLR426W	YJL136C	YCR090C	YDR307W	YNL019C	YBL002W	YMR221C	YGR214W	YBL104C	YDL146W	YJL193W	YPL229W	YPR003C	YIL041W	YMR259C	YJL046W
	YBL059C-A	YNL096C	YOL070C	YLR095C	YCR019W	YDR322W	YDR482C	YCL049C	YGR214W	YLR075W	YGR117C	YPL090C	YGR054W	YKR102W	YIL102C	YKL069W	YCR054C	YBR301W	YNL058C	YHR210C	YBR120C	YKR005C	YHL033C	YER076C	YBL090W	YCL036W	YGR295C	YDR406W	YIR039C	YMR115W	YHR155W	YHL026C	YLR048W	YDR438W	YPL226W	YJR062C	YHR210C	YPL191C	YPL067C	YDR051C	YOR022C	YOR052C	YJL118W	YBR184W	YIL137C	YER076C	YIR013C	YBR137W	YML086C
	YKR016W	YJR129C	YDR322W	YDL073W	YGR153W	YLL029W	YJR094W-A	YKR084C	YOR183W	YER047C	YKL047W	YDR438W	YHR156C	YJR142W	YJL049W	YDL010W	YPR011C	YOR391C	YPR172W	YLL014W	YFR006W	YLR061W	YLR243W	YKL162C	YDR462W	YOR063W	YNL132W	YOR111W	YPL108W	YDL141W	YML079W	YIL029C	YOR369C	YOR152C	YBR157C	YOR391C	YDL091C	YPL014W	YOR012W	YPR011C	YNL295W	YBR233W	YMR206W	YDR367W	YLL018C	YFL013C	YNR076W	YDR438W	YIL067C
	YML002W	YPR071W	YFR016C	YHL001W	YDL146W	YPR102C	YAL065C	YIL088C	YIL001W	YDR281C	YDL202W	YOL036W	YDR210W	YFL040W	YKR010C	YPL105C	YPL281C	YPR004C	YJR062C	YGR035C	YKL075C	YCR046C	YPL034W	YOR252W	YLR159W	YMR073C	YHR009C	YJR107W	YGL230C	YPL245W	YJL176C	YIL127C	YPR048W	YOR357C	YIL052C	YKL037W	YPL260W	YIR043C	YGL131C	YPL216W	YBR137W	YKL162C	YOR357C	YNR068C	YBR216C	YER041W	YOR223W	YOL023W	YGR187C
	YGL076C	YOR006C	YMR310C	YPL220W	YOR382W	YPR063C	YMR225C	YER030W	YIL133C	YPL107W	YHR117W	YLR095C	YKL075C	YPL009C	YMR090W	YPL277C	YER087W	YDR026C	YMR124W	YPR066W	YBR084C-A	YER002W	YNL022C	YNR023W	YDR267C	YMR097C	YCR095C	YNL336W	YDR338C	YOR166C	YKR104W	YPL107W	YMR244C-A	YBL090W	YIL158W	YGR295C	YML117W	YGR235C	YDR186C	YER033C	YCL047C	YPL079W	YKR016W	YOR324C	YKR096W	YLR264W	YGR201C	YLR375W	YKR005C
	YER158C	YDR197W	YGR084C	YGR220C	YJR054W	YKL061W	YMR325W	YJL097W	YBL086C	YPR022C	YFL042C	YLL045C	YGR270W	YNL137C	YAL067C	YPL257W	YNL086W	YHL010C	YPL113C	YFR018C	YOL023W	YLR351C	YDR152W	YPR040W	YNR024W	YMR222C	YHL023C	YGR127W	YAR068W	YBR046C	YCR030C	YLR048W	YBL038W	YBR251W	YGR042W	YPL173W	YDR348C	YDR249C	YHR168W	YGR235C	YHL013C	YDR450W	YPL064C	YNR045W	YJL161W	YDR114C	YLR049C	YKL137W	YMR310C
	YLR257W	YPL077C	YEL049W	YNL056W	YKL121W	YDR119W	YJR030C	YCR096C	YPR045C	YBR033W	YBR135W	YOR369C	YKR016W	YMR102C	YFR032C-A	YGL185C	YGR197C	YKR093W	YOR228C	YOR391C	YJL213W	YHR078W	YDL129W	YMR124W	YKL207W	YIL018W	YGL036W	YOL159C	YGL250W	YDR034W-B	YPR097W	YDL146W	YML053C	YPL107W	YML018C	YJR094W-A	YLR108C	YMR221C	YLR351C	YBR111C	YDR322W	YML108W	YMR064W	YOR306C	YKL105C	YIL175W	YLR257W	YGR196C	YNL023C
	YLR049C	YGR237C	YLR012C	YPL056C	YPL108W	YER025W	YIL172C	YLR012C	YGL103W	YHR198C	YDR257C	YJL084C	YPL030W	YPL066W	YNL144C	YMR131C	YDR262W	YLR094C	YER048C	YJL147C	YMR146C	YOR091W	YHR132W-A	YOR291W	YJR007W	YJR115W	YGL176C	YER186C	YCL056C	YKL037W	YPR147C	YHR151C	YKL047W	YCR015C	YFR038W	YHL014C	YIL137C	YKR096W	YFL061W	YDR391C	YPL257W	YCL037C	YDL184C	YNL168C	YDR139C	YKL026C	YNR018W	YBL060W	YGR012W
	YOL137W	YOR042W	YDR186C	YML083C	YDL086W	YJL216C	YKL132C	YBR122C	YLR011W	YPR048W	YPL103C	YLR030W	YOR390W	YOR215C	YGL258W	YPL183W-A	YCL001W-A	YMR178W	YCL073C	YGR237C	YDR319C	YJL163C	YNL023C	YDR514C	YPL109C	YPL229W	YGL111W	YJR014W	YBR284W	YLR029C	YKL065C	YKL133C	YKR103W	YLR011W	YKR084C	YNL083W	YLR351C	YMR310C	YBR259W	YMR166C	YDR371W	YGR097W	YOL073C	YCL056C	YHR192W	YER182W	YJL162C	YOR342C	YML096W
	YDR286C	YHR087W	YPR071W	YGR270W	YJR129C	YNR045W	YGL176C	YER186C	YBR268W	YOL036W	YHR127W	YGR102C	YPL107W	YHR059W	YGR243W	YMR209C	YBR287W	YOL036W	YNL176C	YDR210W	YGL135W	YMR066W	YJL105W	YNL252C	YLR143W	YER128W	YDL218W	YPR127W	YDR267C	YLR061W	YJL161W	YLR388W	YBR244W	YPL131W	YBL090W	YMR180C	YJL107C	YCL001W-A	YMR028W	YAL046C	YOR252W	YIL151C	YDL082W	YJL221C	YLR036C	YOR286W	YIL047C	YOL162W	YGR042W
	YGL082W	YML117W	YOR357C	YPL113C	YER092W	YMR115W	YNL134C	YOR228C	YGL215W	YJL078C	YBR028C	YGR237C	YGL164C	YDR494W	YPL143W	YLR107W	YJR129C	YPL113C	YPL216W	YOR286W	YHL033C	YJL206C	YPL237W	YOL162W	YLR063W	YBR137W	YMR132C	YLR426W	YNL335W	YNL132W	YOL036W	YLL052C	YNL095C	YPL113C	YJL055W	YGL117W	YGR071C	YLR440C	YOL137W	YDR056C	YGR027C	YKL183W	YKR091W	YPR172W	YIL024C	YPR174C	YER134C	YMR044W	YKR104W
	YNL260C	YPL107W	YPR152C	YJL084C	YHL025W	YNL284C	YHL030W	YBR271W	YMR269W	YKL222C	YJL197W	YDR119W	YDL206W	YDR042C	YML096W	YJL132W	YOR022C	YKR051W	YCR069W	YER113C	YMR194W	YMR180C	YHL010C	YDR266C	YJR123W	YMR215W	YGR197C	YKL209C	YLR271W	YMR074C	YLL046C	YNL168C	YPR022C	YHR032W	YJR154W	YMR085W	YNL211C	YDL186W	YOL075C	YDR383C	YOR152C	YFR026C	YNL211C	YLR422W	YOL153C	YFL051C	YER121W	YJR072C	YER034W
	YHL001W	YPR147C	YKL167C	YKL128C	YMR074C	YER158C	YHR159W	YOL048C	YPL148C	YPL079W	YJL055W	YNL096C	YPR102C	YLR356W	YJR149W	YGR237C	YDR391C	YOR042W	YPL041C	YDR438W	YBR007C	YHR182W	YJR088C	YOR017W	YML108W	YLR179C	YER117W	YDR256C	YMR018W	YOR306C	YPL066W	YNL289W	Q0060	YPR048W	YOL073C	YER085C	YGR287C	YPR194C	YER158C	YMR225C	YGL143C	YHR038W	YOL057W	YLR312W-A	YFR038W	YMR085W	YIL175W	YGR079W	YDR119W
	YPR096C	YBR239C	YGL056C	YHR155W	YOL153C	YBL059C-A	YNL193W	YOR158W	YBR271W	YHL004W	YPR084W	YBR141C	YER025W	YDL048C	YMR097C	YBL044W	YER060W	YBR242W	YLR257W	YBL059W	YNL096C	YJR085C	YBR074W	YDR519W	YJL046W	YPL225W	YIR003W	YNL087W	YOR246C	YOR246C	YIL087C	YLR415C	YNL083W	YGL031C	YDR073W	YHL025W	YIL136W	YGL015C	YMR225C	YMR185W	YBL076C	YAL067C	YGL101W	YBR137W	YHR078W	YNL212W	YNL074C	YML083C	YHR168W
	YML053C	YPL148C	YPR022C	YOR390W	YJR115W	YLR407W	YMR315W	YER079W	YAL035W	YLR108C	YOL138C	YGR220C	YML083C	YDR519W	YLR460C	YLR108C	YLR187W	YMR131C	YDL173W	YLR030W	YMR090W	YMR027W	YCR023C	YKR102W	YDR012W	YLR012C	YJL043W	YMR130W	YDR042C	YMR259C	YKL026C	YPR151C	YPL148C	YJR154W	YKR011C	YMR317W	YER060W	YJL185C	YPL280W	YHR097C	YKL167C	YNR071C	YKL075C	YLR221C	YDR014W	YLR001C	YJR154W	YKL090W	YML072C
	YHL010C	YFL034C-A	YPL220W	YNL010W	YFL068W	YEL049W	YGL185C	YMR098C	YLR173W	YFR016C	YDR267C	YBR225W	YOR369C	YML018C	YPR163C	YBR071W	YER163C	YKL091C	YPR127W	YAL011W	YHR010W	YKR059W	YJR008W	YJR113C	YLR048W	YIL090W	YMR118C	YEL047C	YDR405W	YGR066C	YOL137W	YGR084C	YDR282C	YHR210C	YKL006W	YCR104W	YOR394W	YKR105C	YLR426W	YKR011C	YPR084W	YJR007W	YCR095C	YOR228C	YHR210C	YBR101C	YPR013C	YOR390W	YGR031W
	YDL204W	YKR017C	YPL107W	YOR391C	YGR017W	YLR077W	YOR006C	YOL036W	YOR342C	YMR178W	YPL148C	YGR270W	Q0140	YPR097W	YDL146W	YNL010W	YDL204W	YMR121C	YDR256C	YLR095C	YDR186C	YIL029C	YBR033W	YMR064W	YHR168W	YFR048W	YDR248C	YDR391C	YDR291W	YJR055W	YMR171C	YIL011W	YAL061W	YAL064C-A	YBR191W	YDR011W	YFR013W	YJL057C	YJR062C	YJR100C	YBR101C	YNL195C	YKR093W	YDR307W	YBL095W	YMR180C	YPR085C	YBR007C	YFR013W
	YGR270W	YHL017W	YIR024C	YDL206W	YCL001W-A	YLL007C	YIR042C	YNR063W	YJL027C	YHR151C	YMR010W	YGL146C	YMR115W	YHR149C	YKL069W	YNL122C	YLR237W	YJR115W	YMR315W	YFR038W	YPR172W	YKL090W	YHR045W	YEL049W	YPR063C	YDR482C	YDR346C	YPR158W	YER085C	YKL003C	YBL066C	YMR171C	YKL027W	YOL052C-A	YNL234W	YJL122W	YDR070C	YPR091C	YNL155W	YMR142C	YPR071W	YMR107W	YJR094W-A	YLR064W	YDL121C	YKR074W	YER087W	YIL018W	YMR090W
	YOR077W	YLR161W	YDR281C	YOR150W	YIL175W	YJL084C	YJR149W	YPL064C	YPL245W	YHR131C	YPL158C	YOR391C	YOL036W	YMR111C	YIL087C	YJL057C	YGL064C	YJL055W	YOL131W	YNL056W	YDR357C	YOR186W	YKL078W	YKL078W	YKL077W	YPL113C	YOL127W	YMR146C	YEL038W	YMR225C	YBR135W	YOL056W	YJL147C	YLR077W	YJL193W	YMR003W	YPR071W	YKR102W	YOR251C	YML050W	YGR235C	YPL056C	YIL108W	YOR369C	YLR262C-A	YPR027C	YDL177C	YPL245W	YJR032W
	YHR213W	YDL121C	YNR004W	YBR225W	YGL049C	YHL004W	YLR407W	YGL108C	YLR464W	YOR186W	YHR045W	YHR210C	YHL001W	YER051W	YGR197C	YJR015W	YJR056C	YDR066C	YAL061W	YDR371W	YAL064C-A	YGR084C	YDR533C	YAR066W	YKR098C	YOR286W	YMR166C	YGL226W	YNL176C	YLR460C	YHR003C	YML018C	YPL030W	YGR042W	YIL130W	YLR049C	YDL173W	YDR307W	YMR185W	YAR020C	YEL070W	YOL052C-A	YPR022C	YBR220C	YAL034C	YIL093C	YML002W	YHR147C	YLR464W
	YMR242C	YHL033C	YNR023W	YLR375W	YBR056W	YJR101W	YKR104W	YOR268C	YPR089W	YPR084W	YNL155W	YHR131C	YMR111C	YOL073C	YPL263C	YKL075C	YPL245W	YJR039W	YJL160C	YBR270C	YGR093W	YPR129W	YIL127C	YLR218C	YNR004W	YGR102C	YBR151W	YCR050C	YML072C	YDR012W	YAL014C	YLR161W	YLR011W	YMR196W	YLR075W	YGR236C	YIL158W	YBR285W	YPR084W	YOR164C	YGL117W	YJL149W	YDL127W	YGL258W	YIL169C	YIL077C	YDL061C	YMR279C	YGL189C
	YOR165W	YGL146C	YHR049W	YPL077C	YGL250W	YKL075C	YIR003W	YIL161W	YBR007C	YOL137W	YCL068C	YLR049C	YLR408C	YHR126C	YKL168C	YKR005C	YDR267C	YEL044W	YJR080C	YCL068C	YPL077C	YMR269W	YHR049W	YKR106W	YPR109W	YIL001W	YLR082C	YNL289W	YLR057W	YHR199C	YBL107C	YHL046C	YOR006C	YDR267C	YDR169C	YDR304C	YLR118C	YBR197C	YMR044W	YDR114C	YDL037C	YJR012C	YGR153W	YDR462W	YAL027W	YML017W	YHR010W	YDR197W	YIL071C
	YKL161C	YDR229W	YEL025C	YIL077C	YER085C	YKL090W	YNR073C	YCR046C	YBR301W	YML117W	YPL184C	YMR086W	YOL070C	YMR160W	YLR408C	YJR085C	YDR536W	YER092W	YKL215C	YEL025C	YMR010W	YJL149W	YBL104C	YLR012C	YDR444W	YDR210W	YLR271W	YFL062W	YAR061W	YCR054C	YPL074W	YLR262C-A	YLR077W	YKR103W	YGR187C	YGR027C	YOR008C-A	YNL146W	YLR283W	YPL282C	YPL030W	YKL132C	YDR026C	YDR012W	YNL208W	YGL079W	YLR241W	YMR225C	YGL079W
	YNL252C	YHR049W	YFR013W	YIL090W	YHR131C	YPR045C	YDL018C	YDR239C	YNL187W	YGL079W	YHR199C	YKR011C	YGR196C	YKL138C	YOR382W	YKL170W	YDR476C	YPL260W	YER101C	YLR404W	YGR068C	YMR191W	YOL092W	YIL110W	YCR051W	YNL176C	YMR098C	YCR004C	YCR024C	YEL073C	YCL056C	YML083C	YLR375W	YOR006C	YGL039W	YHR127W	YPL041C	YJL147C	YDR229W	YNL069C	YDL136W	YNR076W	YNL005C	YDL224C	YKL091C	YER186C	YIR035C	YMR230W	YCR104W
	YLR464W	YBR063C	YOL138C	YLR218C	YMR003W	YNL056W	YLR312W-A	YMR215W	YKL078W	YDR067C	YLR454W	YDR073W	YHR038W	YOR165W	YJR085C	YOL103W	YLR271W	YAL027W	YDR519W	YKL090W	YKR044W	YNL301C	YPL054W	YBR241C	YPL196W	YER186C	YPL064C	YAL049C	YLR161W	YGR173W	YMR310C	YDR542W	YGR084C	YNR023W	YOR385W	YMR111C	YNL125C	YML037C	YOR387C	YNR021W	YGL263W	YLR407W	YJR003C	YLR397C	YDR322W	YHL010C	YBL044W	YJR055W	YMR171C
	YDR071C	YBL090W	YFR048W	YPR071W	YPR045C	YDR533C	YGR017W	YML100W-A	YOR322C	YHR146W	YPL237W	YNL295W	YKR017C	YJL149W	YFL034C-A	YBL028C	YIR044C	YLL010C	YFR016C	YLR392C	YHR213W	YPL222W	YOR077W	YFR022W	YPR097W	YER101C	YHR087W	YER064C	YLR225C	YKL006W	YMR066W	YOL077C	YHR210C	YDL193W	YGR012W	YLL025W	YNL034W	YKR103W	YPR071W	YMR118C	YHR149C	YGR034W	YLR118C	YML002W	YER140W	YKL077W	YKR043C	YPR152C	YNL234W
	YDL091C	YKL075C	YLR306W	YHR151C	YGR223C	YOR118W	YER039C	YPL277C	YLR049C	YKR010C	YGL164C	YPL196W	YHL033C	YBR187W	YCL073C	YOR322C	YDR405W	YGL002W	YKL162C	YMR086W	YJL028W	YKL180W	YKL215C	YFL042C	YIR042C	YPL196W	YPL070W	YGR071C	YJR113C	YPR172W	YMR003W	YJR154W	YOL138C	YPR022C	YBR071W	YDL167C	YGL129C	YOR223W	YPL091W	YFL052W	YIL057C	YKR057W	YLR177W	YLR050C	YER060W	YIR016W	YOR104W	YHR207C	YNR065C
	YLR077W	YDL133C-A	YPR114W	YPR022C	YCL005W	YPL220W	YBR302C	YDR051C	YDL129W	YDR056C	YOR183W	YDR337W	YKL033W	YER066W	YGR093W	YNL100W	YOR289W	YHR117W	YLR188W	YBR284W	YMR317W	YMR070W	YML073C	YCR054C	YHR131C	YIR024C	YAR064W	YKR017C	YOR114W	YDR307W	YDL086W	YNR029C	YDL206W	Q0075	YHR010W	YPR127W	YDR114C	YDL156W	YOR324C	YNL005C	YNR023W	YDL248W	YDR405W	YDL177C	YAR068W	YOR077W	YKL133C	YPL030W	YNL099C
	YDR500C	YNL295W	YLR218C	YPL030W	YDR475C	YMR066W	YNL023C	YOR044W	YFR048W	YGR205W	YJL163C	YFR018C	YBL067C	YER184C	YNL335W	YBR181C	YAL018C	YLR108C	YGL176C	YMR178W	YFL020C	YIL071C	YFR043C	YBR096W	YIL024C	YGR150C	YNL058C	YHR207C	YBR301W	YOR021C	YBR270C	YDR101C	YHR080C	YGL146C	YCR054C	YOL070C	YJL097W	YPL109C	YPL257W	YIL133C	YEL048C	YBR244W	YNL033W	YGL140C	YGR043C	YBL060W	YAR023C	YBL059C-A	YER050C
	YDL156W	YLR218C	YER048C	YLR159W	YJL132W	YDR056C	YBR187W	YMR171C	YGR068C	YHR087W	YIL024C	YMR178W	YMR086W	YLR271W	YGR012W	YLR456W	YBR052C	YFL020C	YBR101C	YMR142C	YDL124W	YIL108W	YLL067C	YGR125W	YKL050C	YEL007W	YJR123W	YOR018W	YNL200C	YER060W	YGR084C	YHR202W	YDR438W	YLR441C	YLR440C	YDR494W	YLR156W	YLR091W	YER128W	YLL023C	YLR326W	YDL218W	YLR375W	YMR260C	YBL066C	YMR160W	YDR418W	YOR215C	YKL090W
	YNR062C	YHR151C	YHR192W	YPR114W	YDR391C	YOR186W	YJR127C	YER025W	YOR390W	YLR012C	YGR197C	YBL081W	YPL196W	YOL056W	YMR098C	YLL046C	YML108W	YMR265C	YNL083W	YHR131C	YOR161C	YBL059W	YKR005C	YOR361C	YBR264C	YCR043C	YIL174W	YJR008W	YPL054W	YKL168C	YLR456W	YJL213W	YBL059C-A	YMR259C	YML086C	YDR239C	YHR213W	YOR114W	YPL277C	YDR337W	YDR197W	YOL131W	YHR159W	YLL029W	YFR049W	YIL047C	YPL113C	YPL113C	YHL033C
	YGL103W	YHR032W	YOL036W	YJR014W	YNL077W	YOR322C	YMR131C	YJR134C	YLR297W	YBR244W	YOL019W	YMR181C	YOL138C	YML108W	YBR071W	YJR101W	YPR157W	YGL049C	YAL064W-B	YMR181C	YFR035C	YNL212W	YHR032W	YOL138C	YKL027W	YBR271W	YLR164W	YPL199C	YPL281C	YNL115C	YHL023C	YLL049W	YGR237C	YOR063W	YJR062C	YEL057C	YGR079W	YKR051W	YOR091W	YDL146W	YDL176W	YHR215W	YJR055W	YER011W	YGR207C	YDR500C	YNL030W	YNL295W	YER140W
	YDR242W	YML083C	YOR150W	YML117W	YOR052C	YDR367W	YCL037C	YLR185W	YDR533C	YMR166C	YIL047C	YGL215W	YML056C	YPL165C	YLR031W	YLL045C	YPL246C	YBR216C	YLR247C	YPL183W-A	YLL046C	YDR222W	YOR131C	YBR074W	YHR076W	YNL187W	YGR250C	YOR131C	YIL055C	YLR048W	YNL252C	YPL165C	YAR064W	YIL001W	YER131W	YLR077W	YOL162W	YEL044W	YOR022C	YJL055W	YLR159W	YCR104W	YOL098C	YDR056C	YBR056W	YFR012W	YBR150C	YBR120C	YNR076W
	YLL025W	YOR369C	YGR270W	YKL222C	YJL046W	YPL113C	YGL085W	YML118W	YPR102C	YLR179C	YCR106W	YGR035C	YHR131C	YLR413W	YLR271W	YLR306W	YOL042W	YFR013W	YJL149W	YGL031C	YCL036W	YHR159W	YHR117W	YLL023C	YBR271W	YHL029C	YJR115W	YOL107W	YER163C	YJL213W	YMR196W	YJR062C	YMR131C	YKL027W	YBL028C	YJL223C	YHR087W	YBL067C	YER048C	YLR439W	YBR255W	YMR226C	YIL018W	YMR253C	YDL156W	YJL218W	YDR450W	YPR089W	YLL046C
	YOR150W	YPL054W	YGR054W	YLR179C	YMR282C	YBR063C	YPL278C	YER002W	YMR187C	YMR221C	YIL158W	YDR197W	YJL147C	YBR191W	YKL133C	YLR326W	YHR146W	YFR022W	YHL025W	YPL141C	YML037C	YKL151C	YDR222W	YBR216C	YMR073C	YBL067C	YKR057W	YHL026C	YER087W	YBR150C	YKR005C	YNL252C	YNL295W	YOL137W	YDR210W	YDL002C	YLL025W	YGL146C	YLR364W	YBR007C	YCR090C	YIL174W	YMR148W	YBL027W	YGR149W	YNL144C	YNL031C	YDL061C	YLR075W
	YJR149W	YDR438W	YBL066C	YPL079W	YOR252W	YBL104C	YGR111W	YLR247C	YER051W	YMR181C	YFR016C	YOL053W	YEL049W	YIR036C	YLR456W	YDR286C	YJL193W	YNL033W	YHL026C	YHR155W	YFR013W	YFL051C	YDR119W	YHR017W	YJR113C	YPL245W	YGL081W	YLR351C	YLL046C	YMR181C	YDL206W	YDR169C	YLL007C	YMR111C	YDL156W	YGR053C	YHR192W	YGL117W	YML100W-A	YLR050C	YKR098C	YNL035C	YJL160C	YOR010C	YNR023W	YDR020C	YBL054W	YOL036W	YBR084C-A
	YMR114C	YDL073W	YGL250W	YLR448W	YFL013C	YPL030W	YOL153C	YBR111C	YPL079W	YDR109C	YOR289W	YHR151C	YBL090W	YPL067C	YLL018C	YGR149W	YGR130C	YDL073W	YDL025C	YMR310C	YOR387C	YKR018C	YPL107W	YLL007C	YKL215C	YLR218C	YIL101C	YPL105C	YLR461W	YML056C	YGR125W	YOL107W	YIL090W	YGR068C	YMR191W	YMR253C	YBL054W	YGR205W	YJR011C	YGL160W	YAL036C	YNR004W	YBR135W	YKL069W	YMR128W	YNL295W	YNR029C	YIL090W	YMR242C
	YKR084C	YGR266W	YIL169C	YKL056C	YGR295C	YML100W-A	YHR132W-A	YIR013C	YEL044W	YBR007C	YIL055C	YGR106C	YPR071W	YIR039C	YNR018W	YCR024C	YKR098C	YOR385W	YDR242W	YBL067C	YBR138C	YJR107W	YBR242W	YLR168C	YNR045W	YHR192W	YOR111W	YML100W-A	YLR237W	YLR118C	YAL034C	YGL108C	YBR239C	YGR015C	YBL076C	YAL049C	YER134C	YBR241C	YNR018W	YGR215W	YPL118W	YBL027W	YPL272C	YPR196W	YOL024W	YGR136W	YHR131C	YPR102C	YAL067C
	YOR086C	YIL001W	YBL104C	YLR312W-A	YGL080W	YJR014W	YPL148C	YLR257W	YPR114W	YFR018C	YMR114C	YPL030W	YLR030W	YLR072W	YMR136W	YOR131C	YNL254C	YJR054W	YFR032C	YLR446W	YLR221C	YPL091W	YKR074W	YKL183W	YGR197C	YDL061C	YML072C	YLR046C	YJL163C	YPR109W	YJR115W	YPL183W-A	YJL084C	YPL109C	YPL109C	YER152C	YPL163C	YIL175W	YJR032W	YBR046C	YHR126C	YBL059W	YPL054W	YHR210C	YDR438W	YPR114W	YGL146C	YBL086C	YDL156W
	YDR519W	YDL061C	YOR251C	YMR111C	YGR015C	YGL103W	YDL180W	YDL002C	YGL189C	YLR325C	YDR533C	YBR120C	YKR010C	YML002W	YOR086C	YDL206W	YOR111W	YDR090C	YHR159W	YNL083W	YGR270W	YMR258C	YBL066C	YPL257W	YOL029C	YGR076C	YGR210C	YPR097W	YPR011C	YML063W	YLR061W	YIL161W	YGL056C	YBL059C-A	YOR234C	YNR023W	YLR036C	YDR347W	YOR352W	YNR061C	YBR163W	YJL082W	YER060W-A	YAL061W	YIR037W	YOR365C	YJL118W	YPR071W	YEL035C
	YMR102C	YLL067C	YIL001W	YGL215W	YGR049W	YDR064W	YOR227W	YNR023W	YIL071C	YDR186C	YBR220C	YKL132C	YKL132C	YGL164C	YKL077W	YPL225W	YKR010C	YMR233W	YFL067W	YFR013W	YPR153W	YBR033W	YMR191W	YAL036C	YEL005C	YKR096W	YER071C	YPL196W	YOR389W	YDR333C	YER113C	YLR075W	YPL131W	YML018C	YPR040W	YDL124W	YOL029C	YLL032C	YGL231C	YDR371W	YEL057C	YOR019W	YLR042C	YOR311C	YOL036W	YPL077C	YFR057W	YKL050C	YLL018C
	YLR264W	YBR191W	YGL164C	YPL033C	YGR287C	YBR244W	YGL261C	YNR061C	YBR157C	YGR054W	YNR045W	YMR146C	YML009C	YKR057W	YDR534C	YPL222W	YKR051W	YDR132C	YOR006C	YDR520C	YBR062C	YIR012W	YPL250C	YHR131C	YCL042W	YER034W	YMR097C	YOR350C	YEL035C	YLR392C	YDR458C	YBR028C	YHL033C	YPR071W	YDR111C	YHR121W	YMR121C	YJR142W	YDR114C	YGR210C	YNR066C	YGL103W	YPR011C	YBR264C	YLR392C	YFR049W	YPR114W	YIL067C	YKL132C
	YGL079W	YGR136W	YBL060W	YIR024C	YOR342C	YMR142C	YER048C	YHR132W-A	YJL206C	YJR115W	YDR281C	YIR024C	YGL056C	YKR104W	YMR317W	YHR049W	YMR040W	YPL108W	YML002W	YMR146C	YDR541C	YHR199C	YDR429C	YPL099C	YCL037C	YIL024C	YGR015C	YBL067C	YBR259W	YMR107W	YHL017W	YPR203W	YJL216C	YHL029C	YFL013C	YIL055C	YHR052W	YGR196C	YPL041C	YNL096C	YOR361C	YML030W	YGL108C	YJL027C	YNL295W	YDL027C	YJL038C	YIL158W	YJR115W
	YER128W	YER034W	YDL133C-A	YPL054W	YKR106W	YOL084W	YJR085C	YJL049W	YLR187W	YPR040W	YPL013C	YCR003W	YLR375W	YGL176C	YBL107C	YCR007C	YGR236C	YGR042W	YPL229W	YJL216C	YDR337W	YLR012C	YLR397C	YDR493W	YPL013C	YGR220C	YPR045C	YLR461W	YFR057W	YOR311C	YPL183W-A	YMR225C	YCR050C	YAL061W	YMR090W	YMR193W	YFR006W	YER010C	YPL064C	YEL047C	YMR124W	YLR271W	YKL183W	YOL042W	YJR127C	YLR168C	YMR019W	YDR229W	YLR440C
	YKR074W	YML053C	YPL068C	YHR219W	YHR059W	YOL053W	YEL007W	YBR251W	YDR458C	YDL206W	YLR031W	YPL141C	YHR032W	YOR337W	YOL162W	YER050C	YKR105C	YGR243W	YHR049W	YCR003W	YLR326W	Q0060	YHR192W	YBR197C	YJL176C	YNL056W	YDL118W	YJR151C	YPR194C	YCL028W	YKR016W	YFR049W	YPL118W	YBL029W	YDR336W	YBL081W	YOR393W	YJR154W	YML117W	YDR111C	YDR494W	YDR438W	YHR078W	YMR221C	YNL074C	YPL184C	YHR022C	YGR220C	YBR216C
	YBL086C	YBR225W	YOR165W	YKL215C	YDL224C	YPR022C	YPR158W	YKR044W	YNR063W	YGL164C	YDR186C	YHR049W	YOR322C	YGL193C	YLR415C	YFL052W	YJL066C	YCL037C	YMR144W	YDR056C	YDR073W	YER121W	YLR179C	YPR066W	YCL068C	YAL036C	YJL213W	YIL164C	YBL060W	YGL228W	YLR262C-A	YOL019W	YJR012C	YHR049W	YDL082W	YLR460C	YMR114C	YMR295C	YHR159W	YKL121W	YLR009W	YJR072C	YJR123W	YAR029W	YER030W	YDR239C	YJR062C	YIR024C	YLR312W-A
	YLL052C	YMR115W	YOR186W	YDR073W	YHL042W	YDR186C	YDR333C	YBL072C	YBL054W	YBL067C	YKL050C	YHR207C	YGR205W	YAL064W-B	YLL049W	YOR152C	YMR157C	YML101C	YMR180C	YNL187W	YKR043C	YBR146W	YML096W	YJL221C	YBR031W	YGR093W	YKR051W	YKL183W	YPL246C	YKR059W	YMR114C	YJR014W	YER034W	YGR237C	YDR119W	YBR230C	YKL161C	YMR121C	YGL111W	YNL211C	YNR048W	YBR054W	YIL110W	YMR124W	YMR187C	YOL103W	YNL033W	YBR191W	YKL069W
	YLR011W	YAL011W	YHR151C	YPL282C	YHL049C	YDR286C	YOR223W	YPL225W	YIL067C	YHR127W	YDR068W	YMR144W	YML100W-A	YBR063C	YHR078W	YOR296W	YHR219W	YPR147C	YMR064W	YLR375W	YHL015W	YOL048C	YHR078W	YLL052C	YGR031W	YML125C	YML024W	YNL176C	YPL056C	YKR043C	YBL089W	YGR243W	YFL046W	YER128W	YIL137C	YEL049W	YKL187C	YMR258C	YKR043C	YJL176C	YCR011C	YCL042W	YFL034W	YKL094W	YLR011W	YGL185C	YMR244W	YGR093W	YGR197C
	YLR095C	YDR520C	YBL067C	YIL001W	YDR438W	YGR106C	YFR023W	YER121W	YNR023W	YER071C	YLR306W	YOR286W	Q0075	YAR023C	YLR326W	YKL168C	YJR113C	YML100W-A	YIR003W	YKR011C	YML072C	YOR291W	YFR045W	YDL202W	YDR051C	YBL060W	YDL157C	YNR023W	YGL176C	YDL202W	YDL156W	YPL109C	YPL107W	YPL030W	YKR103W	YPR013C	YDR267C	YOR350C	YOR097C	YOR305W	YMR146C	YKL026C	YAL046C	YHR057C	YGR237C	YPL280W	YOL138C	YLR108C	YML025C
	YDR319C	YJL084C	YMR265C	YHR080C	YLR177W	YGR150C	YFL068W	YNL152W	YHL023C	YDR267C	YBR137W	YNR022C	YIL001W	YGR205W	YCR051W	YLL066C	YCR007C	YGL079W	YIR007W	YPR109W	YOL162W	YOR021C	YCR096C	YBR120C	YDL218W	YLR173W	YEL044W	YJL193W	YNL254C	YER057C	YBR197C	YBR007C	YCR015C	YGR102C	YLR013W	YKL063C	YDR291W	YKR098C	YKL094W	YOR021C	YMR187C	YDL037C	YDR320C	YJL078C	YPR013C	YLR333C	YLR356W	YGL076C	YDR541C
	YER117W	YPL141C	YPL113C	YHR038W	YER050C	YKL137W	YDR304C	YHR141C	YFR031C-A	YGL250W	YCR024C	YOR006C	YHR198C	YJL037W	YFR035C	YLL067C	YLR253W	YPR114W	YMR003W	YML056C	YHR117W	YBR013C	YDL146W	YDR134C	YDR336W	YLR187W	YDR332W	YMR226C	YGR197C	YPR114W	YCL036W	YPL070W	YPL183W-A	YPL183W-A	YGL258W	YPR091C	YFR023W	YER048C	YER051W	YOL114C	YDR101C	YKL224C	YLR107W	YPR084W	YMR265C	YKL161C	YJR138W	YDR073W	YHR198C
	YDR493W	YLR375W	YML100W-A	YLR161W	YIR003W	YPL109C	YDR405W	YNL252C	YER080W	YAR061W	YHL017W	YER101C	YPL079W	YER092W	YJL132W	YKL138C	YOR291W	YKR102W	YKL098W	YPL109C	YMR121C	YOR111W	YNL074C	YKL167C	YKR084C	YDR119W	YIL029C	YLL032C	YDR504C	YCL049C	YNL024C	YOR062C	YMR111C	YNL252C	YLR404W	YER048C	YER048C	YMR321C	YNL095C	YAL008W	YOR337W	YFR023W	YOL056W	YJL216C	YDR060W	YGR187C	YLR156W	YLR049C	YNL168C
	YPL277C	YDR210W	YMR146C	YKL090W	YDR536W	YER113C	YIL151C	YIL077C	YDL157C	YLR218C	YPL068C	YMR225C	YDR267C	YIL174W	YDR152W	YOR086C	YIL175W	YLR164W	YDR391C	YDR337W	YDL127W	YGL103W	YNL181W	YHL035C	YMR028W	YOR342C	YKL168C	YJR088C	YBL066C	YCL056C	YNL284C	YPR045C	YHL017W	YPL033C	YLR048W	YMR257C	YJL105W	YKR066C	YPL017C	YOR251C	YKL222C	YGR150C	YPL277C	YKL071W	YBL089W	YOL052C-A	YHR155W	YMR073C	YCR072C
	YGL056C	YLL007C	YPL141C	YHR032W	YIR039C	YIL087C	YHR059W	YLR063W	YLR440C	YEL049W	YPL054W	YPR084W	YNL284C	YLR152C	YBR261C	YMR160W	YNL320W	YJL051W	YKR059W	YNR063W	YMR086W	YPL067C	YER163C	YMR291W	YGL242C	YNR029C	YPL199C	YER085C	YOR391C	YOL120C	YMR233W	YOR380W	YMR086W	YDR322W	YBR216C	YBR219C	YGL259W	YDL002C	YML081W	YDR493W	YPL226W	YDR371W	YNL108C	YER131W	YPL071C	YLR019W	YPL196W	YHR213W	YMR317W
	YPL070W	YHR038W	YLR407W	YDR418W	YGL215W	YPL183W-A	YAL064W-B	YKL161C	YDR257C	YPR114W	YNL046W	YGR266W	YDL018C	YGR017W	YCL036W	YHL015W	YGL049C	YNL096C	YJR101W	YIR024C	YGL079W	YML086C	YGR148C	YHR117W	YIL130W	YDR533C	YBL059W	YDL012C	YJR124C	YJR123W	YIR003W	YNL181W	YFR048W	YGL131C	YAR050W	YJR008W	YDL203C	YDL167C	YOR161C	YGL231C	YBR259W	YEL044W	YGR106C	YJL171C	YPR040W	YGR270W	YBL092W	YBR225W	YNL096C
	YCR054C	YML100W-A	YNL083W	YHR131C	YJR154W	YHR151C	YMR209C	YBR191W	YDR291W	YGR270W	YGL231C	YJR014W	YGR042W	YIL158W	YHR213W	YCL033C	YEL038W	YOR161C	YMR111C	YHR151C	YDR090C	YKL161C	YDR336W	YLR073C	YBR246W	YOL073C	YBR194W	YDR042C	YPL245W	YGL140C	YKR093W	YMR146C	YHL029C	YJL046W	YBR120C	YGL140C	YJR149W	YLR187W	YLR407W	YOL092W	YKR043C	YLR019W	YHR149C	YDR281C	YMR315W	YBR270C	YPL109C	YPR097W	YLL010C
	YJL049W	YML056C	YDR073W	YOL023W	YML100W-A	YER080W	YBL107C	YKL155C	YJR014W	YLR375W	YJL218W	YLR446W	YHR151C	YDR101C	YHR149C	YEL057C	YDR012W	YIL102C	YJR094W-A	YGR266W	YEL035C	YER085C	YFL042C	YOR322C	YFL042C	YBL054W	YEL035C	YJL082W	YBR203W	YOR183W	YNL208W	YGR035C	YHR032W	YER048C	YKR005C	YPL109C	YMR031C	YHR017W	YPL003W	YCL033C	YHR151C	YLR177W	YNR073C	YDL119C	YMR310C	YIL027C	YDR500C	YNL083W	YDR352W
	YDR033W	YLR426W	YIL090W	YIL011W	YPL077C	YKR016W	YLR125W	YKL075C	YDL073W	YDL073W	YGL221C	YPL077C	YNR022C	YFR057W	YNL211C	YBR125C	YHL050C	YKL168C	YNL018C	YOL036W	YHR207C	YBL081W	YMR111C	YEL034W	YMR002W	YDR458C	YML050W	YMR073C	YPR148C	YLR262C-A	YPL246C	YDR366C	YIL158W	YDR229W	YGR126W	YOR380W	YMR178W	YJL066C	YNL022C	YLR446W	YGR173W	YPL068C	YMR155W	YJR012C	YML101C	YMR317W	YDR026C	YOR006C	YML079W
	YOR285W	YOR150W	YDR197W	YHR210C	YDR105C	YOL138C	YIL060W	YBR225W	YHR198C	YBL031W	YLR456W	YPL148C	YDL073W	YBL089W	YLR461W	YIR003W	YDL021W	YBL044W	YDR275W	YGL164C	YDR304C	YJL038C	YCL033C	YPL013C	YER087W	YKL151C	YHR075C	YBR151W	YHR159W	YJL049W	YOR111W	YKR016W	YBR251W	YFL046W	YGL085W	YGR035C	YKL209C	YML002W	YDR179W-A	YJR136C	YML053C	YNL165W	YOL042W	YDR242W	YOR389W	Q0075	YDL018C	YER102W	YDL086W
	YDR186C	YPL225W	YPL148C	YPL148C	YJR094W-A	YPL148C	YPL068C	YDR222W	YHR192W	YMR206W	YDR067C	YMR142C	YPL141C	YDL129W	YKL091C	YJR127C	YMR107W	YML053C	YDR540C	YOR264W	YNL255C	YAR061W	YNR029C	YOR091W	YLR408C	YNL181W	YOR150W	YPL280W	YMR136W	YBR151W	YHL026C	YNR076W	YPR114W	YBL067C	YPR071W	YDL057W	YJL161W	YDR275W	YKR075C	YOL153C	YFR035C	YOR380W	YOR285W	YHR177W	YDL176W	YNL022C	YLR094C	YKL151C	YIL136W
	YOR382W	YLR297W	YHR080C	YBL067C	YKR074W	YKL167C	YER117W	YOR296W	YBL076C	YPR066W	YGR027C	YPL113C	YCL042W	YER025W	YMR146C	YBL059C-A	YPR093C	YLL018C	YNL320W	YOL053W	YPR152C	YKR049C	YIL047C	YMR257C	YPR011C	YER004W	YPL071C	YPL184C	YHR140W	YOR118W	YBR244W	YLR297W	YLR264W	YLL052C	YER128W	YPR196W	YAR062W	YDL177C	YLR159W	YDL136W	YGL231C	YBL087C	YBR184W	YMR291W	YNL035C	YER101C	YKL075C	YLL007C	YDR073W
	YKL069W	YBR268W	YOL053W	YPL109C	YGR117C	YGL056C	YPL260W	YIL090W	YLR446W	YML053C	YGR054W	YAL011W	YPR153W	YMR002W	YNR063W	YGR017W	YLR108C	YJR098C	YFL034W	YPR084W	YOR389W	YHR033W	YMR070W	YGL146C	YPL183W-A	YDR348C	YLL032C	YJL023C	YHR213W	YDR374C	YIL137C	YOL057W	YER025W	YPL056C	YER184C	YJR030C	YMR233W	YPL168W	YOR296W	YAL028W	YGR150C	YMR310C	YPL184C	YKR021W	YNL176C	YNL196C	YLR351C	YKL075C	YKR084C
	YBR056W	YDR248C	YKR010C	YHR207C	YMR107W	YOR357C	YGL231C	YBL104C	YNL056W	YLR407W	YKR084C	YDR520C	YKL167C	YFL067W	YLR287C-A	YKR075C	YHR140W	YNL168C	YGR234W	YPL148C	YKR011C	YMR317W	YER030W	YPR157W	YJL163C	YML083C	YFR031C-A	YLR247C	YBR163W	YHR045W	YGR196C	YLL014W	YER101C	YOL070C	YJR115W	YEL005C	YML133C	YJL200C	YDR109C	YBR203W	YJL221C	YOL153C	YGL164C	YGL189C	YDR119W	YPL260W	YOR086C	YOR391C	YJR014W
	YNL056W	YGR220C	YAL064C-A	YBR063C	YLL052C	YBL029W	YBR125C	YDL156W	YGR093W	YIR024C	YMR111C	YPR152C	YPR063C	YDR520C	YOL161C	YMR187C	YAR061W	YBR141C	YPR013C	YNL295W	YDL211C	YJR100C	YHR071W	YBR028C	YIR024C	YHL010C	YHR179W	YMR118C	YCR054C	YOR091W	YKR011C	YMR257C	YFR016C	YLR392C	YMR121C	YOL024W	YPR096C	YHR078W	YMR187C	YLR221C	YPL277C	YNR073C	YMR310C	YBR090C	YMR222C	YLR187W	YJL043W	YLR012C	YIL130W
	YDL202W	YGR068C	YIL077C	YDR229W	YBR009C	YLR281C	YNL269W	YBR028C	YER025W	YMR310C	YMR130W	YLR218C	YPR089W	YKL026C	YBL010C	YJL149W	YDL038C	YOL023W	YHR131C	YLR218C	YML020W	YPR114W	YLR063W	YHR151C	YPL099C	YLR297W	YPL108W	YOR052C	YLR125W	YHL026C	YKL075C	YGR283C	YDR367W	YFR018C	YER056C-A	YPR003C	YGR043C	YDL001W	YBR079C	YPL184C	YNL301C	YGR196C	YBR242W	YDR132C	YNL168C	YER128W	YDR367W	YIL055C	YLR326W
	YLR392C	YKR011C	YMR181C	YMR097C	YPR117W	YAL064C-A	YHR146W	YML025C	YDR304C	YHR213W	YMR003W	YKL180W	YOR006C	YGL060W	YDR367W	YGL031C	YHR127W	YKL161C	YNL237W	YOR165W	YHR151C	YOR167C	YIL064W	YCR072C	YER080W	YDR257C	YLR460C	YIR003W	YDL156W	YPR096C	YMR098C	YGL015C	YKL137W	YOR186W	YAL067C	YDR532C	YDR197W	YHL012W	YOL084W	YGL036W	YMR321C	YBR204C	YDR237W	YDR450W	YER057C	YML050W	YPL141C	YIL077C	YKL026C
	YNR066C	YDL146W	YBL089W	YGR042W	YGL185C	YER101C	YLR278C	YBR063C	YOR167C	YLL007C	YPL245W	YLR441C	YPR117W	YMR282C	YHR199C	YEL070W	YER175C	YFR049W	YOR052C	YPL229W	YNR018W	YDR034C-A	YMR269W	YOL053W	YJR134C	YGL147C	YDL186W	YCR023C	YFL020C	YKR104W	YLR057W	YNL176C	YDL121C	YBR225W	YMR244W	YJR101W	YEL049W	YHR182W	YIL169C	YNL165W	YBR225W	YDL072C	YPL263C	YDR447C	YKL006W	YDL070W	YDR073W	YGL146C	YBL027W
	YOL070C	YFR048W	YMR044W	YDR438W	YDL025C	YGR042W	YAR062W	YLR437C	YBL072C	YJL213W	YCR082W	YKR017C	YMR066W	YKL187C	YGR127W	YBL060W	YMR310C	YKL183W	YDR438W	YPL279C	YJR115W	YMR147W	YOR289W	YLL067C	YKR018C	YHR199C	YGR043C	YKR093W	YBR033W	YDR134C	YLL052C	YNR066C	YML096W	YKR093W	YKR023W	YPL196W	YDL110C	YMR195W	YIL047C	YDR179W-A	YGR220C	YNL336W	YMR321C	YNL249C	YOR291W	YDL127W	YNL077W	YLR048W	YGL258W
	YJL136C	YGR106C	YLR108C	YBL066C	YFR057W	YOR365C	YLR072W	YIR036C	YLR375W	YBR261C	YMR187C	YPR109W	YNL295W	YGR281W	YJL097W	YHL004W	YDL167C	YDR462W	YOR017W	YAR064W	YJR161C	YBR204C	YOR337W	YBR203W	YCL047C	YLR061W	YLR392C	YGL085W	YML081W	YLR143W	YBR053C	YDL129W	YOL103W	YOR165W	YMR171C	YGL085W	YML125C	YNL187W	YNL144C	YNR070W	YCL036W	YJR107W	YER056C-A	YML050W	YKR006C	YHR021C	YOR350C	YNL181W	YBL072C
	YLR397C	YDL206W	YPR063C	YOR365C	YNL320W	YPR152C	YJL221C	YLR397C	YER186C	YPL068C	YPR011C	YBL059W	YMR146C	YOR167C	YGR236C	YLR408C	YKL072W	YDL193W	YEL005C	YJL123C	YGR017W	YNL018C	YER087W	YFL061W	YML125C	YLR375W	YIL069C	YNL125C	YMR157C	YPR015C	YPR045C	YNR063W	YJL123C	YEL054C	YNL074C	YER004W	YBR033W	YHR076W	YPR089W	YDR322W	YGR266W	YCL049C	YDR041W	YOL047C	YJL176C	YBR013C	YGL176C	YPR045C	YOL057W
	YCR100C	YDL018C	YMR097C	YDR267C	YPL278C	YML056C	YMR136W	YMR102C	YHL015W	YJL055W	YKL056C	YDR056C	YER080W	YEL044W	YLR177W	YER066W	YLR326W	YPR013C	YCL056C	YBR301W	YML018C	YFR032C-A	YLR050C	YPL109C	YPL070W	YMR310C	YJR054W	YHR202W	YDR438W	YDR462W	YBR216C	YCR100C	YBR137W	YJL131C	YDR319C	YKL071W	YJR124C	YGR236C	YER137C	YLR414C	YDR109C	YOR062C	YDR444W	YML026C	YOR393W	YJL149W	YIL093C	YIL133C	YPR152C
	YHL017W	YMR111C	YLR408C	YPR063C	YGL160W	YOR165W	YBR244W	YOR380W	YFL046W	YPL183W-A	YNL024C	YOR165W	YBL029W	YDR119W	YLR065C	YGR054W	YDR089W	YLR049C	YOL159C	YBR141C	YJL123C	YGL138C	YCL045C	YER034W	YJR124C	YDR337W	YLL046C	YOR022C	YMR258C	YKR096W	YDR532C	YMR074C	YMR066W	YJR012C	YDL075W	YKR096W	YOR387C	YBR033W	YMR147W	YJR101W	YNR029C	YMR171C	YNL115C	YJR134C	YBR046C	YBL059W	YLR448W	YOR063W	YKL167C
	YPL107W	YOL023W	YGR068C	YOR369C	YAL065C	YGL146C	YDL199C	YLR312C	YIL096C	YML100W-A	YDL069C	YOR324C	YLR108C	YGL258W	YDL027C	YDL057W	YJL200C	YMR090W	YLR177W	YHL029C	YNL023C	YHR035W	YLR262C-A	YGR236C	YER071C	YLR247C	YMR323W	YAL064C-A	YOL107W	YPL109C	YKR103W	YOR010C	YKL132C	YOR369C	YKL026C	YBR063C	YER041W	YJR067C	YDR505C	YDR067C	YIL047C	YJR161C	YDL045W-A	YOR292C	YKL026C	YCR072C	YPL103C	YBL081W	YLR187W
	YJL177W	YMR044W	YJR100C	YKR016W	YLR312W-A	YDL133C-A	YOL024W	YDL110C	YCR024C	YMR097C	YPL225W	YPL229W	YNL035C	YDR536W	YPR045C	YFR049W	YJL149W	YPL226W	YCR030C	YMR215W	YKL026C	YKL077W	YPR063C	YBR146W	YMR111C	YMR111C	YER101C	YHR009C	YHR210C	YOR042W	YPR129W	YJR003C	YBL104C	YOR042W	YOR165W	YDR536W	YDR322W	YMR181C	YCL068C	YDR282C	YER158C	YGL231C	YHR126C	YNL255C	YER113C	YPR022C	YCL073C	YLR187W	YDR186C
	YOR215C	YLR408C	YBL029W	YMR146C	YBL107C	YJL147C	YBL059W	YBR137W	YPL113C	YFL013C	YDR239C	YIL001W	YPL148C	YLR177W	YML101C	YBR197C	YJL082W	YGR015C	YJL132W	YDR291W	YNL152W	YDR257C	YDR012W	YPL226W	YPL282C	YDR064W	YLR326W	YDL218W	YLR297W	YIL011W	YGR012W	YPL143W	YLL052C	YPL220W	YIL110W	YNL237W	YFR043C	YBR301W	YDL202W	YGR021W	YOR305W	YHR202W	YGL129C	YDR111C	YLR225C	YLL007C	YDL069C	YGR106C	YDR336W
	YKR044W	YNL284C	YML053C	YMR086W	YBL049W	YGR220C	YOR383C	YOL092W	YGL147C	YIL169C	YGL082W	YGL164C	YER158C	YGR196C	YJL160C	YNR073C	YEL023C	YOR234C	YLL052C	YML100W-A	YPL109C	YML018C	YGR283C	YGL015C	YOR272W	YLR392C	YGL056C	YBL112C	YMR252C	YIL137C	YFR038W	YMR196W	YMR230W	YHR151C	YKL065C	YLR344W	YNL035C	YOL114C	YIL001W	YOL030W	YBR251W	YGL258W	YGL135W	YBR191W	YER092W	YGL220W	YHR003C	YBR284W	YKR070W
	YGL231C	YGR205W	YMR279C	YPR102C	YLL018C	YHL017W	YNR004W	YDL146W	YMR206W	YBL066C	YDR482C	YBR284W	YFR048W	YMR309C	YDR462W	YDL069C	YKR103W	YFR017C	YPL077C	YLR108C	YLR164W	YER101C	YER042W	YHR049W	YHR049W	YMR244C-A	YDR233C	YNL168C	YGL064C	YKR016W	YOR271C	YOR164C	YKR011C	YBL086C	YJR094W-A	YAR064W	YOL057W	YKR045C	YGR187C	YMR024W	YGR196C	YNR018W	YMR185W	YPR117W	YLL010C	YNR061C	YAL061W	YMR144W	YKL006W
	YKL061W	YNL099C	YOR390W	YGR043C	YHR097C	YPL107W	YMR187C	YPL184C	YPL030W	YFL061W	YCL042W	YHL029C	YGR106C	YNR014W	YBL029W	YNL132W	YLR408C	YPL163C	YIL174W	YOL162W	YBR181C	YPL104W	YBR181C	YDL089W	YDL156W	YOR006C	YJL147C	YDR475C	YKR010C	YDR169C	YGL164C	YDR441C	YDR304C	YNL095C	YJR129C	YGR066C	YPR204W	YHR122W	YHR049W	YCR071C	YGR017W	YNL305C	YLR351C	YJL213W	YFR043C	YNL125C	YER056C-A	YLR075W	YIR012W
	YMR187C	YMR146C	YLL007C	YJL123C	YPL260W	YPR048W	YJL046W	YDL141W	YAL036C	YLR408C	YPL109C	YLR108C	YPL109C	YDR033W	YOR063W	YGR235C	YGL059W	YBR181C	YGL196W	YPL131W	YML025C	YER060W	YGR150C	YER048C	YPL225W	YBL086C	YCR100C	YPL141C	YPR157W	YBR079C	YGL082W	YLR440C	YLR392C	YNR065C	YHR141C	YBL112C	YDL057W	YDL110C	YHR131C	YIL158W	YDR505C	YGR084C	YBR138C	YGR162W	YDR185C	YOR167C	YDL133W	YMR086W	YBR138C
	YLL049W	YLR061W	YKR017C	Q0140	YOL047C	YPL196W	YDL144C	YER184C	YOR272W	YGR196C	YKL167C	YLR392C	YJL027C	YER010C	YHR156C	YLR065C	YMR321C	YMR136W	YHR033W	YKR103W	YGL085W	YPR093C	YPL103C	YEL072W	YJL197W	YGL085W	YDR506C	YBR137W	YOR264W	YJR124C	YML020W	YMR221C	YGR106C	YKL026C	YCR051W	YDR475C	YGR026W	YPL054W	YML083C	YDL133C-A	YIL001W	YAL028W	YPL168W	YER007C-A	YBR074W	YNL018C	YMR222C	YDR533C	YGR126W
	YML072C	YKR103W	YCR043C	YNL284C	YHR126C	YER034W	YHL026C	YDR482C	YDR267C	YMR115W	YJR008W	YJL216C	YLR426W	YOR154W	YHR198C	YKL063C	YIL071C	YOR012W	YML079W	YMR144W	YGR243W	YJL189W	YOR285W	YMR160W	YFR016C	YPR097W	YDL069C	YPR066W	YPL017C	YDL104C	YOL007C	YNL033W	YFL034C-A	YLR264W	YPL249C-A	YDL025C	YIL130W	YAL019W	YCR015C	YBR150C	YLR151C	YCL056C	YLR012C	YKL075C	YMR178W	YCL001W-A	YER074W	YBL072C	YOR063W
	YBL044W	YKL132C	YPL183W-A	YBL104C	YLR283W	YHR156C	YNR076W	YJR136C	YJR088C	YDL133C-A	YCR043C	YLR312W-A	YMR181C	YLR247C	YLR125W	YGL049C	YAL034C	YBR219C	YBR009C	YDR229W	YKR023W	YPR085C	YGR197C	YFR031C-A	YPL245W	YPL141C	YGL010W	YMR003W	YDL038C	YLR455W	YKL091C	YDR357C	YIR014W	YER101C	YKR017C	YLR187W	YOL084W	YJL189W	YBL107C	YPL280W	YPL054W	YDR319C	YER102W	YBR241C	YPL246C	YOL019W	YLR011W	YPL141C	YCL042W
	YKL075C	YLR030W	YPL109C	YIL136W	YOR182C	YDR337W	YER060W	YLR464W	YLR040C	YNL284C	YAR023C	YKL075C	YMR130W	YOR114W	YLL046C	YNL046W	YGR162W	YPL143W	YGR205W	YBL095W	YER071C	YPR152C	YPL030W	YOL137W	YKR102W	YML018C	YLR445W	YIL001W	YJR085C	YIL136W	YDR438W	YGR197C	YDL018C	YPR096C	YFR049W	YPL041C	YJR100C	YLR156W	YKL183W	YMR269W	YEL005C	YPR071W	YLR065C	YLR455W	YGL129C	YGR054W	YFR017C	YGR197C	YDR319C
	YBR241C	YBL086C	YBR137W	YDR090C	YJL118W	YGR068C	YOR111W	YJR014W	YDR248C	YMR146C	YPL141C	YJL046W	YBR251W	YER060W	YPR129W	YMR279C	YBR074W	YJL049W	YOL153C	YBR007C	YPL013C	YMR155W	YDL224C	YHR076W	YAL046C	YMR010W	YKL091C	YGL117W	YPL277C	YDR506C	YFR032C	YBL089W	YDR337W	YPR045C	YPL070W	YHL035C	YNR073C	YJR080C	YOR311C	YPL090C	YOL047C	YLR040C	YMR010W	YJL181W	YKR074W	YOL131W	YHL049C	YBR141C	YLR143W
	YKL132C	YJR062C	YGR220C	YAL064C-A	YML117W	YIL001W	YML030W	YJL181W	YPR097W	YJL097W	YBR007C	YDR229W	YMR027W	YJL147C	YGR027C	YOL070C	YDR139C	YML072C	YCL001W-A	YIL001W	YML083C	YJL197W	YIL092W	YKR017C	YBL002W	YGL135W	YLR297W	YDR114C	YBR053C	YPL281C	YEL043W	YFR022W	YMR142C	YMR230W	YHR052W	YJL132W	YBR013C	YER175C	YIL091C	YPR093C	YBR268W	YDR222W	YHR155W	YDR061W	YBL076C	YPL257W	YCR030C	YDR014W	YJR154W
	YHR087W	YHL029C	YPL077C	YCL042W	YMR102C	YMR044W	YIR007W	YMR226C	YDL037C	YPR152C	YLR426W	YKL170W	YHR049W	YPL079W	YMR196W	YMR034C	YMR252C	YDL082W	YJL136C	YLR049C	YHR149C	YNL005C	YOL070C	YHR210C	YBR216C	YHL017W	YLR029C	YPL034W	YKL091C	YLR351C	YGR148C	YLR090W	YEL044W	YHL010C	YGL261C	YFR026C	YPL237W	YCL056C	YER030W	YOR016C	YMR114C	YKL161C	YLR441C	YGR281W	YPL183W-A	YJR124C	YLR283W	YBL089W	YJR008W
	YDL057W	YLR312W-A	YDR109C	YKL132C	YLR271W	YHR207C	YGL196W	YAR028W	YJR062C	YBL029W	YLR247C	YJL162C	YHR210C	YMR265C	YER113C	YPL272C	YGR201C	YER137C	YLR344W	YDR197W	YNL050C	YLR460C	YLR082C	YPL280W	YGR079W	YDL156W	YDR525W-A	YGL138C	YBR225W	YLR012C	YBL086C	YKL027W	YDL146W	YDR304C	YOL107W	YIL175W	YOR042W	YIL169C	YJL197W	YGL164C	YPL013C	YDR348C	YBR235W	YLR094C	YBL060W	YGL135W	YCR100C	YPL109C	YEL049W
	YJL097W	YAL061W	YNL168C	YLR108C	YBR285W	YPL033C	YNR061C	YGR270W	YNL067W	YPR071W	YER004W	YML101C	YPR147C	YHR080C	YDR541C	YGR220C	YHR122W	YDL144C	YGL059W	YPR147C	YLR404W	YDR042C	YKL128C	YGR068C	YGR196C	YLR049C	YNL146W	YOR227W	YLR108C	YOR292C	YOR390W	YOR361C	YKL167C	YDL206W	YMR286W	YJL136C	YHR117W	YJL161W	YGR270W	YOL052C-A	YOR324C	YBR163W	YJL123C	YDR014W	YKR103W	YFR016C	YLR040C	YGR150C	YLR243W
	YFR043C	YBR033W	YMR178W	YIL024C	YIL108W	YNL195C	YGR205W	YJL131C	YHL010C	YPL282C	YKL168C	YBR137W	YBR120C	YBR151W	YML100W-A	YDL129W	YDR504C	YJR079W	YHR122W	YPR117W	YLR397C	YPR091C	YOL022C	YPR153W	YNL115C	YGR196C	YJR161C	YNL034W	YNL265C	YLR065C	YPL013C	YDL127W	YLR049C	YML100W-A	YDR458C	YIL093C	YCR095C	YGL059W	YFR032C	YMR160W	YBR235W	YGL085W	YER050C	YPL260W	YBR007C	YOR012W	YNL024C	YFR013W	YNL033W
	YNL215W	YMR010W	YPL196W	YKL167C	YGR016W	YLR108C	YLL010C	YDL086W	YOR012W	YOR369C	YPL196W	YPR117W	YMR310C	YHR052W	YHR032W	YPL236C	YHR159W	YIL158W	YGR026W	YPL108W	YHL010C	YKR006C	YDL206W	YOR059C	YKR096W	YAL064C-A	YJL193W	YLR152C	YLR253W	YPL208W	YHR151C	YKR023W	YML083C	YIL158W	YNL168C	YJL218W	YDL048C	YDL123W	YMR310C	YPL131W	YGL164C	YDR333C	YDR532C	YLR083C	YKL065C	YEL072W	YIR024C	YNL056W	YGL039W
	YIL067C	YPL229W	YJL097W	YOL137W	YDR504C	YDR438W	YLR077W	YCR016W	YNL215W	YBR137W	YIR012W	YLR297W	YLL007C	YAL065C	YDR242W	YJL027C	YMR225C	YLR312W-A	YMR107W	YBL060W	YAL014C	YAL065C	YBR031W	YOR021C	YLR464W	YKL075C	YER153C	YER101C	YCL001W-A	YPR045C	YML101C	YGL258W	YBR191W	YML083C	YIR012W	YIL041W	YEL070W	YOR391C	YGR017W	YKL026C	YHR076W	YGL215W	YGL147C	YGR111W	YJL023C	YBR009C	YHL030W	YFL046W	YML018C
	YHR141C	YPL113C	YGR266W	YMR010W	YNL030W	YBL086C	YLR040C	YML079W	YLR094C	YDL176W	YJL066C	YGR196C	YOR357C	YJR012C	YGL080W	YER007C-A	YNL058C	YGL015C	YOL024W	YPR152C	YOR165W	YKL207W	YPL014W	YIR042C	YPL131W	YJL216C	YKL090W	YOR352W	YGR162W	YPL052W	YGR270W	YIL102C	YGR054W	YDL083C	YIL176C	YNL087W	YKR102W	YDL146W	YNL056W	YMR257C	YHR159W	YBL028C	YPR163C	YER117W	YGL146C	YGR146C	YHR075C	YMR206W	YGL031C
	YMR019W	YFR018C	YPR109W	YLR408C	YBR231C	YLR049C	YOR052C	YER182W	YNL058C	YMR265C	YBL089W	YBL104C	YDL133C-A	YLR408C	YKL132C	YHR209W	YHR045W	YEL049W	YEL049W	YNR022C	YFL013C	YDR476C	YBR146W	YNL077W	YGR270W	YDL053C	YPR096C	YER004W	YOR104W	YNR021W	YOL057W	YDR418W	YLR187W	YPR153W	YHL021C	YMR258C	YKR041W	YJR056C	YGR220C	YER011W	YMR155W	YDR322W	YJL206C	YOR252W	YDR406W	YIL057C	YDR242W	YML053C	YMR132C
	YGR197C	YDL053C	YNL056W	YDR056C	YOL057W	YMR185W	YNR063W	YFR043C	YOR215C	YER101C	YBL107C	YBL086C	YER034W	YPL189W	YDL124W	YOR022C	YFL062W	YNL144C	YLR057W	YML073C	YNL099C	YHR202W	YOL138C	YDL193W	YLR326W	YKL215C	YLR426W	YKR105C	YMR310C	YDL118W	YOL103W	YLR011W	YJL046W	YMR044W	YLL018C	YHR202W	YER037W	YDR374C	YLR454W	YGL263W	YGR125W	YLR031W	YBR062C	YPL184C	YDL144C	YIL088C	YKL168C	YML018C	YBR244W
	YBL066C	YGR043C	YDR210W	YDR210W	YLL014W	YLR095C	YOR205C	YHR179W	YBL095W	YAL064C-A	YLR053C	YMR215W	YHL029C	YPR013C	YKL161C	YMR166C	YBR187W	YER007C-A	YGL049C	YPL077C	YEL043W	YDR541C	YHR038W	YMR102C	YKR074W	YMR191W	YNL196C	YNL249C	YJL037W	YOL098C	YHR168W	YNL244C	YPL056C	YHL033C	YLR464W	YOR111W	YEL047C	YPR196W	YOL120C	YPR040W	YKL063C	YNL320W	YJL149W	YCR090C	YDR532C	YLR107W	YDR438W	YNL024C	YCR054C
	YBR271W	YBL104C	YJL046W	YOR006C	YLR013W	YGR102C	YDL070W	YGL143C	YCR043C	YNL010W	YBL054W	YOL162W	YLR312W-A	YNR069C	YJR161C	YER037W	YGL259W	YER128W	YJR127C	YER101C	YLR013W	YDR500C	YNR024W	YLR262C-A	YFR048W	YIL067C	YJL122W	YKR059W	YDR387C	YBL029W	YKL063C	YBL081W	YOR391C	YJL023C	YNL083W	YDL133C-A	YBR181C	YPL250C	YJL218W	YCR007C	YGR270W	YGL056C	YPR093C	YOR223W	YKL222C	YOR186W	YKR104W	YKL132C	YBL028C
	YDL206W	YLR187W	YOR365C	YPR084W	YML108W	YIL090W	YCL001W-A	YGR266W	YJR138W	YKL215C	YKL100C	YER034W	YPR048W	YNL249C	YGL031C	YMR323W	YBR047W	YER047C	YMR265C	YPL113C	YLR073C	YJL193W	YIL096C	YCL037C	YDL091C	YPR071W	YBR233W	YDR536W	YOR111W	YBR157C	YGR042W	YPR166C	YML100W-A	Q0060	YMR146C	YNR061C	YGR127W	YBR270C	YLR415C	YKL161C	YDL038C	YKL033W	YIL047C	YPR174C	YNL289W	YOR251C	YGR149W	YDR316W	YGR093W
	YPR114W	YGR102C	YMR130W	YLR089C	YPR027C	YKR010C	YPL033C	YNL074C	YJL176C	YPL196W	YBR246W	YDR291W	YPL033C	YLR187W	YFL012W	YLR075W	YDR281C	YGL082W	YGL010W	YGR076C	YHL001W	YCL073C	YML079W	YML117W	YOL087C	YBR007C	YOL098C	YPL143W	YGL036W	YDR282C	YGL108C	YOL131W	YOR384W	YER025W	YFR035C	YMR128W	YDR405W	YIL165C	YCL047C	YPL105C	YCR016W	YAL049C	YLR083C	YOR093C	YER047C	YGL143C	YDR304C	YAL034C	YBR071W
	YLR407W	YMR130W	YAR061W	YBR137W	YLR049C	YPL141C	YJR100C	YGR203W	YIL024C	YMR086W	YOR342C	YPL109C	YOL103W	YBR285W	YNL099C	YJR061W	YBR163W	YDR109C	YKL155C	YJL213W	YMR191W	YCR030C	YJL066C	YIL127C	YDR068W	YMR279C	YBR148W	YBR033W	YJL066C	YGR110W	YGR093W	YDL082W	YHR151C	YDR337W	YNL099C	YHL012W	YDL045W-A	YEL023C	YGR173W	YNL249C	YPL281C	YLR426W	YEL034W	YEL044W	YER137C	YDR418W	YDL110C	YPL009C	YLR013W
	YMR131C	YLR108C	YIL158W	YPL196W	YDL186W	YKR103W	YDR447C	YJL070C	YPL208W	YLR011W	YER041W	YER130C	YOR365C	YER186C	YKR044W	YNL092W	YBR197C	YPL074W	YDL089W	YLR297W	YKL133C	YLR004C	YNL058C	YFR023W	YML079W	YKR010C	YHR033W	YJR101W	YBR197C	YAR023C	YLR297W	YLR061W	YKR010C	YJL027C	YLR125W	YMR325W	YLL066C	YBR147W	YOL022C	YER039C-A	YKL078W	YGR042W	YJR129C	YDR429C	YMR185W	YAR023C	YDR307W	YPL077C	YIL137C
	YLR104W	YPR153W	YPR040W	YNL168C	YPL066W	YBR007C	YHR057C	YDL045W-A	YMR230W	YJR100C	YKL069W	YBR063C	YMR044W	YLR049C	YPL108W	YCR030C	YMR102C	YLR161W	YNL030W	YGL215W	YPL191C	YPL168W	YKR030W	YDR152W	YOL137W	YKL183W	YCL036W	YNR061C	YHR146W	YMR309C	YOR286W	YCR106W	YPL113C	YDL146W	YGR294W	YGL242C	YIL110W	YIL177C	YDL021W	YGL135W	YBR242W	YNR022C	YLR392C	YBR204C	YGR243W	YOR393W	YDR539W	YLR057W	YLR089C
	YOR380W	YBR120C	YLR375W	YMR244C-A	YPL109C	YJR012C	YBR063C	YOL127W	YOR022C	YHR210C	YER048C	YJL123C	YJL084C	YMR118C	YER077C	YMR265C	YPL250C	YOR296W	YGR117C	YGR102C	YPR129W	YGL036W	YKL056C	YGL164C	YKL132C	YBL104C	YGR016W	YFR006W	YGR235C	YEL044W	YNR063W	YJR124C	YBL031W	YHL017W	YPR152C	YGL039W	YLR004C	YOL159C	YOL015W	YJL177W	YGL131C	YDL083C	YGR210C	YDR185C	YFR022W	YHR156C	YLR461W	YPL079W	YKR103W
	YNR018W	YOR271C	YBR251W	YLR454W	YLL010C	YHR038W	YLR185W	YMR084W	YHR182W	YLR031W	YMR191W	YLR057W	YHR087W	YBL049W	YKR105C	YLR064W	YMR136W	YOR063W	YLR091W	YBL104C	YNR062C	YHR021C	YNL260C	YBR220C	YPR003C	YIL096C	YDR533C	YDL048C	YCR104W	YDL001W	YLR464W	YOR192C	YOR186W	YPL118W	YHL046C	YHL044W	YDL119C	YMR132C	YOR285W	YER010C	YNR073C	YNR023W	YIR044C	YER056C-A	YOR342C	YER030W	YDL186W	YDR064W	YER113C
	YER047C	YKL006W	YMR111C	YOR251C	YGR146C	YER130C	YNL033W	YKL061W	YGR106C	YBL090W	YKR096W	YNL095C	YGR068C	YGL056C	YLR440C	YKR084C	YEL035C	YJL082W	YLR327C	YGR042W	YNR076W	YJR062C	YMR147W	YKL132C	YPL054W	YKR023W	YOR227W	YBR062C	YGL049C	YNL301C	YGL131C	YHL021C	YGR102C	YGR136W	YHR213W	YLR221C	YER004W	YMR259C	YHR003C	YNL284C	YML083C	YMR144W	YNR018W	YNL100W	YPL196W	YCL005W	YER113C	YHR214W	YCL036W
	YER101C	YHR100C	YIR014W	YPL183W-A	YPL070W	YHL029C	YDR239C	YPL189W	YGL056C	YGR084C	YDL001W	YPL099C	YKL006W	YKL077W	YNL033W	YLR149C	YOR104W	YPL277C	YDR105C	YNL095C	YMR148W	YGL262W	YNL252C	YHR202W	YFR022W	YDR371W	YML018C	YNL040W	YFL061W	YKL065C	YLR151C	YIL091C	YGR015C	YKL137W	YML079W	YJR142W	YHL018W	YBR225W	YKR102W	YFL054C	YOR097C	YDL038C	YDR169C	YDR336W	YGL159W	YOR091W	YMR147W	YHR017W	YLR415C
	YDR429C	YBR301W	YMR086W	YOR322C	YHR117W	YGL110C	YDR049W	YPL091W	YBR270C	YCL068C	YIR024C	YDL206W	YBL104C	YBR181C	YPR151C	YGR148C	YDR071C	YKL075C	YMR244W	YMR158W	YOR063W	YDR532C	YOR291W	YGL079W	YNL035C	YDL086W	YDL002C	YPL148C	YHR127W	YLR036C	YJR032W	YBL104C	YGR068C	YML073C	YLR406C	YPL034W	YNR061C	YBR269C	YDR101C	YML117W	YDL091C	YHR010W	YLR408C	YJR056C	YBR052C	YDL248W	YNL244C	YMR111C	YKL065C
	YMR155W	YEL049W	YPL282C	YPR048W	YBL089W	YIL067C	YBL028C	YGR210C	YJL055W	Q0060	YGR035C	YNL168C	YER113C	YLR161W	YOR051C	YCL002C	YJL078C	YFR011C	YBL031W	YBL086C	YBR141C	YMR126C	YLR046C	YLR426W	YGR283C	YDR248C	YDL144C	YMR098C	YNL152W	YLR125W	YFL020C	YKR051W	YJR154W	YIL077C	YMR111C	YHL018W	YGR012W	YLR414C	YDL157C	YPL196W	YJL162C	YMR040W	YOR296W	YCR106W	YPL030W	YJL189W	YLR243W	YJR134C	YBR054W
	YDR233C	YPR102C	YMR131C	Q0060	YDR034C-A	YIL011W	YJR007W	YHR110W	YLR061W	YPR045C	YLR464W	YPR147C	YIL158W	YML100W-A	YOR152C	YCL045C	YKR049C	YKR104W	YJL049W	YMR222C	YMR131C	YOL029C	YJL213W	YIL152W	YOR118W	YGL076C	YDR066C	YLL025W	YHR182W	YAL018C	YLR049C	YDR471W	YEL049W	YBL031W	YHR032W	YMR074C	YER128W	YOR291W	YHR052W	YCR095C	YER128W	YER064C	YCL068C	YPR022C	YOR086C	YNL092W	YNL252C	YBL104C	YER085C
	YFR006W	YNL100W	YMR115W	YER004W	YOR166C	YMR090W	YBR251W	YPL173W	YNL181W	YPL054W	YKR023W	YPR045C	YMR131C	YDL091C	YMR003W	YBL090W	YOR052C	YML050W	YLR013W	YLR312W-A	YBR052C	YPR022C	YJR085C	YDR066C	YPL104W	YIL133C	YLR161W	YHL044W	YNL011C	YBR187W	YJL055W	YMR166C	YMR181C	YLR407W	YLR187W	YJL162C	YJL027C	YHR162W	YBR251W	YGL196W	YGL258W	YFR022W	YLR262C-A	YBR163W	YKR102W	YNL108C	YMR102C	YJL027C	YOL019W
	YKR010C	YHR156C	YHR210C	YPR117W	YBR047W	YDL146W	YPL074W	YJR003C	YKR059W	YMR019W	YPL150W	YML053C	YAR064W	YLR091W	YJR014W	YIL108W	YCR051W	YLR439W	YGL117W	YNL168C	YDR051C	YLR118C	YIL136W	YGL076C	YER101C	YER102W	YGR106C	YKR018C	YDR032C	YLR397C	YFR022W	YDL141W	YDR493W	YHR198C	YGR093W	YHR207C	YPL071C	YPR045C	YKR051W	YEL049W	YLR426W	YIR024C	YLR437C	YFR011C	YPL158C	YPL091W	YLR439W	YJR115W	YDR458C
	YEL044W	YLR392C	YER004W	YER101C	YOL070C	YJL016W	YNL249C	YER050C	YLL052C	YOR378W	YDR090C	YDL073W	YOR165W	YDL193W	YEL035C	YIR044C	YBR302C	YGR093W	YGL143C	YIL055C	YDR222W	YDR406W	YJR127C	YDR222W	YGL056C	YLR048W	YDR447C	YOR252W	YPR196W	YKR049C	YPL099C	YDR071C	YPR152C	YLR049C	YMR073C	YNL320W	YNR065C	YDL053C	YPL225W	YOR097C	YNR018W	YJR085C	YKL121W	YJL077C	YPL052W	YDR124W	YBR194W	YOR357C	YGR136W
	YGR281W	YDR337W	YMR066W	YNL295W	YGL056C	YLR030W	YER093C-A	YNL305C	YNR022C	YDR197W	YPR117W	YML100W-A	YPL056C	YDL104C	YJR030C	YHL012W	YJR134C	YCL056C	YFL068W	YBL066C	YDL193W	YFL012W	YER004W	YLR445W	YBL031W	YDR073W	YLR011W	YIL041W	YKL033W	YCL037C	YDR357C	YHR189W	YHL001W	YOR215C	YPL191C	YFL012W	YER060W-A	YHR071W	YAL035W	YPR174C	YLR048W	YNL300W	YFR013W	YMR209C	YGL131C	YKL065C	YOR111W	YMR310C	YDR210W
	YPL220W	YJL216C	YLR094C	YGR196C	YKL061W	YHL033C	YBL092W	YDR405W	YNL176C	YDR073W	YPL107W	YBR301W	YOR150W	YMR128W	YKL224C	YMR111C	YPL208W	YLR040C	YGR153W	YMR066W	YLR094C	YOL047C	YIL029C	YPL067C	YLR454W	YCR072C	YJR088C	YOL075C	YCR095C	YLR173W	YKL077W	YDR371W	YBR096W	YHR038W	YGR149W	YPR097W	YPR148C	YBR047W	YOR166C	YIL077C	YBL090W	YOR018W	YER041W	YKL063C	YMR024W	YPL109C	YCL036W	YBR301W	YJL123C
	YER137C	YER004W	YHR155W	YGL164C	YJL161W	YJR154W	YKR010C	YGR053C	YGR220C	YIL011W	YOR111W	YER113C	YPL183W-A	YOL077C	YOR286W	YPL034W	YIL165C	YBR268W	YOR289W	YKL027W	YJR039W	YHR179W	YDR282C	YCL005W	YIL055C	YPL077C	YPR115W	YGL262W	YDR462W	YKL155C	YFR043C	YMR003W	YHR049W	YHR146W	YJL028W	YPL199C	YOR391C	YNL011C	YOR342C	YPL220W	YMR044W	YGR102C	YHR010W	YFL052W	YJL055W	YKR106W	YMR258C	YMR215W	YGL259W
	YNL284C	YBL029W	YKR103W	YLL018C	YKL037W	YMR310C	YBR255W	YJL055W	YLR161W	YPL225W	YOL137W	YJL027C	YLL052C	YLR188W	YDL129W	YNL252C	YML081W	YDR222W	YER186C	YER034W	YLR440C	YBR270C	YBR261C	YOR311C	YGR027C	YBR301W	YFR011C	YPL041C	YMR102C	YDL083C	YLR125W	YOL052C-A	YER113C	YDR282C	YJL123C	YPL143W	YOR291W	YOR389W	YDR262W	YGL140C	YGR197C	YBR063C	YHL010C	YNL193W	YDR520C	YDR348C	YBR204C	YJL213W	YDR067C
	YOR289W	YNL087W	YBR033W	YML053C	YBR007C	YDL129W	YPL199C	YBR194W	YML053C	YBR225W	YER060W	YBL066C	YER101C	YBL066C	YOR289W	YDR532C	YBR031W	YJL028W	YGR287C	YML053C	YKR051W	YKR096W	YKL121W	YDR132C	YOR016C	YKL132C	YIR039C	YFL066C	YCR011C	YDR447C	YOR186W	YJL161W	YPR153W	YER130C	YLR325C	YMR084W	YLR046C	YMR178W	YJR054W	YBR246W	YHR052W	YDR482C	YDR441C	YMR226C	YOR391C	YIL064W	YMR115W	YLR392C	YDL073W
	YGR031W	YBR251W	YJL123C	YPL107W	YER033C	YHL023C	YDR438W	YIL069C	YGR031W	YNL168C	YNL200C	YHR032W	YAL061W	YJL190C	YHL021C	YBL029W	YNL265C	YOR165W	YOR382W	YHR032W	YBL010C	YPL066W	YLR445W	YOR247W	YHR132W-A	YMR221C	YKR010C	YHL025W	YLR091W	YGL129C	YNL033W	YDL075W	YKR059W	YLR065C	YPL066W	YBR074W	YIR007W	YPL017C	YHR177W	YLL029W	YPR096C	YER093C-A	YLR077W	YHR156C	YMR132C	YOL092W	YBR056W	YDR210W	YJL023C
	YNR037C	YPR045C	YKR016W	YGR102C	YDR494W	Q0140	YPR061C	YOR042W	YPR109W	YNL100W	YHR179W	YJL213W	YBL066C	YJL136C	YJR032W	YML025C	YLR012C	YLL049W	YGR295C	YCR051W	YKR103W	YOL114C	YDR352W	YAR050W	YDL021W	YAR064W	YGR207C	YJR129C	YNR076W	YEL047C	YHR149C	YMR090W	YMR215W	YJR129C	YKR104W	YNL254C	YNL023C	YGR146C	YKR096W	YBR231C	YFR043C	YER034W	YNL335W	YOR322C	YBR062C	YGR110W	YJR007W	YPL198W	YMR194W
	YML050W	YOR086C	YJL216C	YMR178W	YOR059C	YLR264W	YEL001C	YDL129W	YBL081W	YNL295W	YKR010C	YGR042W	YOL137W	YDL183C	YDR064W	YER071C	YJR161C	YDR067C	YMR282C	YEL049W	YKL077W	YPL163C	YPL090C	YPL009C	YIL152W	YHR213W	YCR011C	YBL111C	YHR215W	YDL183C	YHR156C	YIL057C	YLR031W	YOL023W	YNR066C	YJR088C	YKL121W	YFR012W	YKR041W	YBL029W	YPR061C	YDR275W	YNL289W	YJR154W	YOR006C	YLR151C	YDR056C	YHR146W	YGR085C
	YJL028W	YMR066W	YGL146C	YOR357C	YCR083W	YJR115W	YIR043C	YMR034C	YMR144W	YGL146C	YBR141C	YLR061W	YNL010W	YBR268W	YBR056W	YKR074W	YOR238W	YJL118W	YHR126C	YLR011W	YKR010C	YNL144C	YPL263C	YIR007W	YKL061W	YNL284C	YOR293W	YDR320C	YOL138C	YPL278C	YOL019W	YMR222C	YPL068C	YPR152C	YGR197C	YCR015C	YLR040C	YMR160W	YHR110W	YNL058C	YOL087C	YMR102C	YDR266C	YOL138C	YGR012W	YMR066W	YJR014W	YER051W	YLR094C
	YGR131W	YLR446W	YML009C	YKR017C	YPR091C	YOR391C	YKL037W	YIL136W	YPR071W	YNL056W	YMR115W	YIL055C	YDR418W	YNL035C	YBR054W	YBR122C	YFR043C	YGL031C	YOL154W	YNL058C	YGL076C	YEL007W	YDL069C	YBR251W	YKR104W	YOR271C	YKR043C	YCR015C	YDR347W	YGL101W	YLR031W	YCL028W	YML101C	YEL044W	YLL046C	YAL008W	YDR262W	YIL060W	YPL030W	YBR287W	YML117W	YIL024C	YNL284C	YML037C	YPR147C	YJL176C	YFR043C	YGR102C	YGL085W
	YNR048W	YNR022C	YBR261C	YOL103W	YLR072W	YLR464W	YGL242C	YBR146W	YJL046W	YBL089W	YOR285W	YBL060W	YKR103W	YMR098C	YLR013W	YBR187W	YAR050W	YGL039W	YMR070W	YIL077C	YOL137W	YLR419W	YPL071C	YIL166C	YOL019W	YNL215W	YER037W	YNL023C	YNL212W	YGR187C	YLL010C	YNL058C	YGL146C	YOR118W	YDR197W	YPL280W	YLR082C	YPR071W	YPL070W	YLR247C	YLR108C	YLR326W	YMR279C	YDR066C	YDL233W	YBR271W	YKR016W	YLR464W	YBR135W
	YJL193W	YKL056C	YLR011W	YPR147C	YKL090W	YNR014W	YNL077W	YNL155W	YKR104W	YLR306W	YBR146W	YHR087W	YLR283W	YLR445W	YNL058C	YGR066C	YER048C	YHL029C	YHR080C	YIL087C	YJL193W	YBR244W	YHR087W	YPL131W	YMR114C	YJL213W	YKR103W	YDL118W	YBR052C	YOR390W	YFR049W	YPL099C	YGR042W	Q0255	YOR161C	YIL151C	YHR076W	YOR238W	YER138W-A	YNL024C	YLR089C	YLR446W	YPL091W	YNL176C	YLR287C	YMR097C	YLR019W	YJL177W	YDR111C
	YML025C	YNL176C	YGR031W	YPL141C	YFR038W	YGR205W	YDR033W	YNL095C	YHR202W	YMR321C	YOR311C	YKL151C	YJL216C	YPL071C	YNL168C	YLR118C	YBR147W	YLR407W	YIL029C	YLR448W	YLR125W	YOR059C	YOR165W	YER010C	YNL046W	YML101C	YBR052C	YGL164C	YLR326W	YOR044W	YMR128W	YJR055W	YPL229W	YLR187W	YPL277C	YCR023C	YPL191C	YNL265C	YGL101W	YHL033C	YNL023C	YOR223W	YPL222W	YNR071C	YML083C	YLL049W	YGR207C	YHL023C	YMR010W
	YFR049W	YEL025C	YHR131C	YOL053W	YLR407W	YPR117W	YMR018W	YMR206W	YKR084C	YAR023C	YBR233W	YBR007C	YGR266W	YLR013W	YPL277C	YDR012W	YHR162W	YDR348C	YHR059W	YPR045C	YGR085C	YHR087W	YER085C	YJL023C	YOL092W	YOR272W	YHR078W	YOR380W	YIR044C	YGL111W	YFR013W	YNR024W	YBL090W	YMR215W	YBR146W	YHR075C	YKL107W	YGR065C	YIR012W	YNL193W	YFR023W	YGL160W	YNL100W	YLR441C	YML117W	YIL041W	YGL196W	YLR161W	YNL083W
	YHL044W	YGR196C	YDR267C	YJL027C	YEL067C	YGL215W	YLR019W	YMR222C	YKL132C	YML030W	YPR048W	YPL009C	YGR220C	YPL279C	YLR464W	YBL089W	YJR124C	YHR032W	YML108W	YGR068C	YCR104W	YGR136W	YDL202W	YJR123W	YLR426W	YAL034C	YMR126C	YER182W	YEL023C	YOR389W	YKL006W	YKL180W	YDR197W	YPL141C	YLR179C	YBL111C	YNL033W	YFL061W	YER139C	YBR216C	YJR055W	YDR014W	YBR162C	YLL046C	YIR003W	YMR121C	YNL181W	YGL147C	YAL014C
	YBL090W	YMR310C	YNL295W	YBL111C	YNL300W	YPL282C	YIR012W	YOR289W	YMR111C	YAR066W	YDL224C	YMR158W	YIR014W	YPR117W	YPL278C	YMR244C-A	YNL152W	YNL157W	YJR113C	YHR198C	YGR015C	YNL295W	YDR239C	YDR114C	YLR012C	YHR198C	YHR021C	YOL083W	YNL019C	YJR056C	YLR326W	YMR121C	YPR071W	YBR239C	YBL081W	YAL064W-B	YGR042W	YOR264W	YMR160W	YMR180C	YER051W	YPL199C	YIL088C	YDL082W	YHR080C	YEL005C	YJL217W	YPR084W	YDL193W
	YGL110C	YEL044W	YJL055W	YKL033W-A	YFR032C-A	YGR127W	YBL027W	YAL011W	YOR063W	YHR126C	YMR321C	YEL049W	YGR102C	YOL107W	YNL193W	YPR148C	YMR195W	YFR048W	YCR099C	YLR061W	YKL091C	YGR097W	YER101C	YDR051C	YCL056C	YER051W	YFL012W	YER050C	YER093C-A	YAL064C-A	YAL019W	YOR051C	YOL070C	YJR011C	YJL046W	YIL108W	YPR127W	YHR049W	YKL069W	YLR188W	YPL250C	YDL199C	YBL027W	YBR052C	YER066W	YDR222W	YLR333C	YJR014W	YPL066W
	YGR001C	YAR064W	YKL090W	YBR251W	YPL105C	YJL055W	YLR367W	YJL185C	YAL067C	YAL014C	YIL088C	YAL064C-A	YOR186W	YBL031W	YCL042W	YJR039W	YGR065C	YNL162W	YGL250W	YBR120C	YCR015C	YHR210C	YCR106W	YDR012W	YNR028W	YCR003W	YDR266C	YEL005C	YPR097W	YJR138W	YGR001C	YJL136C	YHR198C	YDR316W	YCL002C	YDR248C	YNL056W	YGL082W	YKL222C	YGR127W	YBR246W	YEL020C	YKL063C	YHR182W	YNL244C	YLR225C	YOL075C	YGR042W	YAL027W
	YIL091C	YHR131C	YHR207C	YMR196W	YBL104C	YNL305C	YCR003W	YBR046C	YER101C	YMR111C	YOR186W	YLR011W	YHR155W	YOR091W	YGR131W	YIL067C	YPR045C	YPR091C	YKR074W	YLL052C	YNL249C	YOR296W	YAL019W	YNL295W	YER034W	YML053C	YOR394W	YPL104W	YHR202W	YMR265C	YBL076C	YHL049C	YJR079W	YML101C	YDR418W	YCR050C	YKL026C	YNL058C	YLR108C	YDL045W-A	YDR493W	YPL118W	YOR215C	YBR084C-A	YKL098W	YER034W	YER156C	YER087W	YLR325C
	YPL030W	YBR284W	YPR089W	YGL146C	YNL040W	YAR066W	YAR050W	YOR165W	YIL077C	YPR063C	YBR216C	YIL077C	YDL053C	YKR059W	YDR124W	YNL165W	YNL244C	YBR053C	YLR375W	YPR048W	YNR063W	YNL176C	YJR032W	YLR094C	YMR130W	YHR146W	YMR003W	YMR028W	YOR394W	YGR130C	YPL077C	YLR013W	YDL053C	YGL110C	YJL216C	YPL054W	YIR012W	YLR173W	YJR030C	YOR186W	YOL077C	YDL211C	YML079W	YCR030C	YDR332W	YDR494W	YEL073C	YBR122C	YGL164C
	YMR259C	YBR007C	YPR045C	YOR165W	YLR287C-A	YHR033W	YGL101W	YKL078W	YOR205C	YKL167C	YFR018C	YMR310C	YLR446W	YKR071C	YCR100C	YEL064C	YOR390W	YOR220W	YJL046W	YKL075C	YBR056W	YER034W	YFR006W	YBR031W	YIL001W	YFR013W	YOR012W	YCR054C	YEL057C	YEL067C	YDR185C	YOR312C	YNL087W	YPL282C	YLR073C	YLR030W	YKR023W	YAL018C	YKL100C	YDR239C	YGR102C	YPL281C	YDL073W	YLR012C	YCL036W	YJR116W	YOR383C	YIL102C	YPL109C
	YLR009W	YKL215C	YER130C	YDR533C	YMR126C	YNL295W	YNL058C	YDR497C	YKR103W	YLR061W	YPR172W	YPR048W	YJL046W	YOR306C	YJL118W	YOL024W	YMR221C	YJL027C	YBL107C	YKR017C	YPL041C	YPL103C	YPR106W	YGR214W	YIR012W	YPR102C	YDR186C	YHR177W	YDR441C	YLR287C	YBR239C	YDL118W	YIL011W	YGL159W	YNL033W	YBR125C	YOR059C	YHR213W	YNR029C	YDL091C	YOL075C	YPR097W	YGL103W	YBR014C	YGR111W	YNL031C	YHL042W	YER113C	YPR151C
	YOL056W	YIL087C	YBR007C	YFR048W	YPR106W	YKL033W	YGR035C	YDR438W	YML020W	YOR365C	YGR270W	YMR066W	YDL202W	YNL069C	YBR052C	YOR059C	YKR096W	YPR045C	YDR352W	YOR006C	YIL067C	YBR009C	YKL075C	YCR090C	YBR197C	YMR102C	YNR048W	YNR066C	YJL147C	YLR075W	YOR305W	YHR198C	YDR267C	YIL087C	YJL223C	YFL066C	YNL195C	YOR390W	YPR043W	YML063W	YOR086C	YDR346C	YBR216C	YKR013W	YLR408C	YOR306C	YAL018C	YNL058C	YNL200C
	YMR244C-A	YPL079W	YGR196C	YKL100C	YDR034W-B	YGR196C	YDR322W	YMR251W-A	YDL001W	YOR391C	YIL152W	YGR076C	YLR464W	YPL264C	YKL180W	YKL105C	YOR322C	YAL019W	YLR278C	YPR089W	YLR312W-A	YNR022C	YMR225C	YDL053C	YKL167C	YLR446W	YNR061C	YLR072W	YJR134C	YCR030C	YNL099C	YOR022C	YOR165W	YLR297W	YJR008W	YDL010W	YJR007W	YLR031W	YBR255W	YHR168W	YBR047W	YPR117W	YNL092W	YLR419W	YJL097W	YJL057C	YLL014W	YAL011W	YKL180W
	YER130C	YPL183W-A	YPR048W	YPL009C	YEL070W	YLR392C	YOL057W	YEL007W	YBR137W	YPR102C	YLR108C	YHL033C	YLR297W	YOL048C	YCR054C	YJL171C	YDR494W	YDR532C	YHL030W	YHL023C	YDR429C	YLR225C	YLR448W	YGL083W	YPR071W	YLL052C	YLR461W	YJL218W	YGL015C	YPL039W	YJR062C	YNL074C	YDR185C	YIR014W	YJL097W	YBR137W	YLR440C	YMR315W	YIL057C	YGL157W	YJL057C	YNL265C	YLL046C	YKL003C	YOL114C	YPL189W	YKR018C	YOL087C	YKR043C
	YNL249C	YHR198C	YLR281C	YOR186W	YER004W	YHR214W	YDL224C	YMR194W	YHL014C	YDR014W	YHR054C	YKR010C	YAR061W	YKR043C	YHL026C	YHL014C	YCR015C	YOL103W	YIL165C	YHL010C	YHR126C	YNL306W	YIL067C	YCR051W	YLR161W	YBR216C	YDR450W	YBL031W	YHR045W	YNR069C	YKR023W	YDL110C	YKR093W	YGR220C	YPR172W	YOL107W	YPR004C	YGR102C	YER067W	YGR111W	YOL162W	YJR115W	YMR157C	YDR064W	YGR102C	YDR033W	YFL051C	YJR012C	YNL211C
	YJR085C	YHR146W	YOL103W	YBL112C	YLR375W	YHR127W	YMR027W	YPL162C	YHL017W	YPL109C	YNL087W	YIL087C	YKL100C	YBR227C	YKR011C	YLR104W	YER064C	YLL025W	YDR034W-B	YGR196C	YBR246W	YGR287C	YFL013C	YGL221C	YDR179W-A	YMR144W	YIR007W	YKR096W	YBR187W	YER064C	YLR415C	YKL091C	YKL100C	YDR185C	YFL040W	YJR014W	YJL016W	YCR023C	YNR048W	YOR161C	YHR071W	YAL034C	YIL069C	YLR392C	YJR100C	YCL028W	YOL015W	YJL176C	YGL064C
	YKL026C	YNR023W	YKL006W	YJL216C	YMR265C	YMR146C	YNL115C	YGR127W	YDR371W	YPL103C	YPR078C	YIL090W	YLR083C	YML081W	YDR139C	YBL066C	YNL019C	YFL013C	YOR012W	YJR014W	YDL073W	YPL257W	YLR012C	YOL030W	YLR011W	YOR324C	YNL252C	YPL103C	YCR015C	YPL118W	YDR383C	YKL156W	YBL089W	YNL157W	YLR326W	YDR476C	YCR011C	YEL070W	YMR124W	YIL029C	YIL165C	YJL185C	YOL048C	YPL108W	YBR101C	YAL018C	YNL265C	YDR286C	YFR049W
	YBL092W	YHR207C	YER158C	YML009C	YGR110W	YGR266W	YHR010W	YHR209W	YKR017C	YKR017C	YNR065C	YPR089W	YDL037C	YMR132C	YFR038W	YDR210W	YLR031W	YPR096C	YLR283W	YIL090W	YDL156W	YOL154W	YNL056W	YOR118W	YJR012C	YHR207C	YDR497C	YKL142W	YJR067C	YAR050W	YOR022C	YHR156C	YPL141C	YDR197W	YDL193W	YOR077W	YAR028W	YOR289W	YOL162W	YJL162C	YNR024W	YDL144C	YPL249C-A	YER002W	YMR244C-A	YCR051W	YOR022C	YGR021W	YBL044W
	YJR008W	YIL011W	YJR115W	YDR197W	YML020W	YKL132C	YPL208W	YER010C	YMR044W	YOR357C	YBR262C	YML073C	YJL123C	YJL049W	YJR124C	YNL024C	YDL183C	YDR304C	YKL219W	YBR031W	YNL083W	YNR021W	YBL002W	YOR292C	YDR257C	YLR108C	YLR048W	YJR079W	YLR095C	YHR168W	YOL092W	YOR234C	YML056C	YDL018C	YDR124W	YNL040W	YPR078C	YJL193W	YOR357C	YOR059C	YFR031C-A	YPL216W	YAR068W	YOR008C-A	YMR115W	YLR287C-A	YMR126C	YNR063W	YOR385W
	YLR225C	YDR291W	YNL100W	YNL200C	YMR257C	YOL023W	YPL014W	YDR033W	YOL042W	YDR291W	YER101C	YBL067C	YJL023C	YGL064C	YLR257W	YGL036W	YPL068C	YML020W	YHR021C	YJL162C	YGL220W	YLR241W	YGL082W	YKR018C	YJR055W	YLR057W	YBR162C	YPL113C	YHR076W	YOL047C	YGL129C	YLR057W	YBR225W	YBL104C	YGL103W	YGL164C	YJL132W	YGL186C	YNL011C	YJL221C	YJR062C	YIL087C	YPL208W	YPL163C	YMR003W	YDR387C	YMR044W	YLR441C	YDR124W
	YDL129W	Q0140	YML117W	YBL089W	YJR012C	YKL006W	YIR024C	YMR002W	YJR012C	YLR089C	YML053C	YOR280C	YHR146W	YCL068C	YOL024W	YJL023C	YHR071W	YMR286W	YEL067C	YIL071C	YFR022W	YNL095C	YCL036W	YGR054W	YJR014W	YPL208W	YOR342C	YPL033C	YNL187W	YDL177C	YPL041C	YLR218C	YNR023W	YNL096C	YOL057W	YAL067C	YOR118W	YER153C	YPR117W	YGR106C	YCL037C	YFL061W	YLR460C	YGR236C	YOR111W	YOR042W	YKL222C	YLR061W	YMR111C
	YNL306W	YMR171C	YAR062W	YBR120C	YJR149W	YOR150W	YKL162C	YIR016W	YMR115W	YGR012W	YBR197C	YHL010C	YBL038W	YMR321C	YBL092W	YKL209C	YOR010C	YNL056W	YLR072W	YHR207C	YGL259W	YMR002W	YBR062C	YPR063C	YDR186C	YPL030W	YER076C	YIL055C	YPR174C	YMR044W	YNR065C	YLR065C	YHR038W	YHR207C	YBR062C	YDL073W	YMR132C	YOL007C	YMR209C	YDR387C	YDL206W	YMR282C	YPL148C	YIL029C	YEL043W	YPL199C	YMR132C	YPL099C	YBR120C
	YPL148C	YER158C	YJL213W	YLR030W	YGR207C	YEL044W	YCR015C	YPL158C	YOR324C	YLR094C	YDR497C	YJR115W	YNR023W	YKL183W	YGR016W	YHL035C	YEL044W	YLR225C	YMR118C	YML101C	YNL058C	YKL215C	YLR108C	YBL031W	YMR310C	YBL081W	YOR264W	YOL138C	YHR049W	YDR533C	YKR070W	YOR289W	YPL257W	YPL003W	YBR084C-A	YNR073C	YLR325C	YMR230W	YLR073C	YMR131C	YBR197C	YNL056W	YER071C	YBL087C	YPR048W	YKL090W	YMR024W	YLR011W	YDR197W
	YKL156W	YCL042W	YPL103C	YJL023C	YOR118W	YBR284W	YBL089W	YOR097C	YMR191W	YOL053W	YJR003C	YLL052C	YGL146C	YGR076C	YGL226W	YDR032C	YKL151C	YJR030C	YPR204W	YDR482C	YJR100C	YMR034C	YJR101W	YHR100C	YDL037C	YHR168W	YDL211C	YFR013W	YPL014W	YMR253C	YMR132C	YKL100C	YHL010C	YDL183C	YPR085C	YGR146C	YER113C	YBR203W	YOL036W	YOR003W	YFR039C	YLR375W	YDL180W	YLL025W	YLR161W	YDR541C	YOL007C	YEL049W	YKR010C
	YJL216C	YER113C	YBR197C	YBL029W	YDR073W	YDL121C	YMR252C	YDR525W-A	YLR413W	YDL069C	YER080W	YLR161W	YDR438W	YOR008C-A	YGR295C	YOR292C	YER186C	YIL067C	YEL064C	YBR063C	YJR072C	YOR306C	YBR194W	YCL068C	YOR322C	YMR193W	YER067W	YGR223C	YML002W	YKL105C	YOR393W	YNL162W	YLR426W	YAR064W	YDL086W	YKL162C	YBR090C	YOL042W	YPL281C	YNL095C	YOR342C	YNL176C	YDL072C	YGL231C	YOR285W	YNL058C	YPL054W	YHR198C	YGR149W
	YCL049C	YLR464W	YNR022C	YBR031W	YMR132C	YDR418W	YDR471W	YPL090C	YDL061C	YKL056C	YNL211C	YFR048W	YBL089W	YGL215W	YOR164C	YLR422W	YHR033W	YBR138C	YNL146W	YKL170W	YBR239C	YEL020C	YOL029C	YKL221W	YDR505C	YBR231C	YPL189W	YMR010W	YFR012W	YDR334W	YNL215W	YOR165W	YPL054W	YLR031W	YJL023C	YOR291W	YPL141C	YHR219W	YGR054W	YJL193W	YOR304C-A	YBR162C	YOR021C	YNR024W	YBR151W	YHR146W	YDR338C	YBR216C	YJL161W
	YMR142C	YOR186W	YLR095C	YDR291W	YGR281W	YBL060W	YDR073W	YGR111W	YKL151C	YHR080C	YER067W	YOL092W	YEL025C	YDR117C	YHL015W	YKL065C	YCR095C	YDL129W	YBR231C	YAL061W	YHL026C	YJR024C	YEL048C	YGR220C	YJL027C	YGL064C	YLR036C	YMR111C	YML108W	YHR198C	YPR151C	YDR061W	YPR063C	YPL054W	YLR415C	YBR108W	YGR148C	YDR034W-B	YOR016C	YNL255C	YPL064C	YLL014W	YOL120C	YBL066C	YMR097C	YHL029C	YHL029C	YPL108W	YER102W
	YDR533C	YDR418W	YDR438W	YHR156C	YEL073C	YLR297W	YMR070W	YDR041W	YNL115C	YPL257W	YJR136C	YMR221C	YPL009C	YPL226W	YHR121W	YKL137W	YAL019W	YLR030W	YLR388W	YFL061W	YHR032W	YGL220W	YFR016C	YDR229W	YEL049W	YEL035C	YEL054C	YHR218W	YDL002C	YHR155W	YML100W-A	YMR070W	YGR027C	YDR367W	YCL042W	YOL073C	YNL067W	YKL105C	YBR230C	YNL137C	YHL026C	YOR166C	YGL263W	YPR015C	YBR261C	YGL250W	YLL067C	YMR146C	YHR032W
	YIL041W	YHL010C	YLR031W	YER080W	YIL158W	YEL025C	YKR102W	YBR162C	YJR129C	YOR161C	YMR221C	YIL071C	YPL054W	YNL300W	YBR141C	YJL217W	YLR125W	YIL110W	YGR015C	YLR057W	YLR257W	YMR157C	YBR235W	YNR063W	YDR286C	YOR389W	YLR077W	YJR024C	YHR033W	YER093C-A	YDL124W	YPR013C	YBL086C	YAR066W	YMR066W	YIL176C	YDL089W	YHR215W	YIR024C	YDL123W	YPL183W-A	YCL001W-A	YJL055W	YDL241W	YLR061W	YIR042C	YNL168C	YNL215W	YKR023W
	YDR090C	YKL033W	YER060W-A	YIL158W	YBR157C	YNL157W	YNL176C	YDR320C	YJL107C	YMR130W	YHR032W	YMR111C	Q0060	YDR233C	YDL121C	YLR437C	YDR124W	YMR098C	YOL047C	YPL009C	YMR244C-A	YJL176C	YJL126W	YKR103W	YFR013W	YML100W-A	YFR045W	YDL180W	YPR166C	YER131W	YMR147W	YML118W	YNL033W	YMR142C	YMR010W	YLR325C	YGL081W	YDR494W	YOR051C	YMR282C	YLL045C	YHR057C	YOL019W	YCR004C	YDR357C	YER002W	YJL016W	YIL024C	YDR229W
	YDR458C	YLL052C	YGR102C	YBR284W	YPL014W	YJL161W	YGR102C	YIL108W	YBL066C	YHR155W	YML018C	YPL108W	YOR391C	YOR342C	YDR357C	YBR031W	YML009C	YOR247W	YHL049C	YMR225C	YGL049C	YLR168C	YMR187C	YNR048W	YKL183W	YHL023C	YNL335W	YIR039C	YDR124W	YPL168W	YNL255C	YPR084W	YOL137W	YDR066C	YLR094C	YER002W	YNL176C	YBL002W	YJL023C	YLR327C	YIL088C	YPR166C	YOR052C	YLR367W	YPL107W	YJR094W-A	YBL059W	YPR048W	YJR054W
	YBR150C	YLR049C	YLR061W	YMR090W	YMR178W	YPR089W	YPL077C	YEL025C	YFR013W	YOR390W	YJR115W	YGR068C	YLR049C	YDL061C	YOL083W	YGR136W	YEL047C	YDL146W	YCL005W	YKL128C	YAL019W	YNR062C	YDR387C	YER128W	YHR009C	YPR109W	YGL015C	YER121W	YCR051W	YDR405W	YHR198C	YJL078C	YHR182W	YHR131C	YDL073W	YMR209C	YPL281C	YCR011C	YHR105W	YGR162W	YER137C	YJL163C	YPR013C	YER156C	YHR202W	YCR019W	YBR282W	YHL017W	YLL025W
	YBL027W	YOR357C	YHR087W	YLR046C	YMR128W	YPL054W	YMR282C	YIL152W	YKL006W	YMR066W	YPL099C	YLR464W	YDR337W	YNL269W	YNL215W	YJR107W	YDL121C	YGL135W	YPL066W	YLR464W	YPL226W	YHR049W	YPL009C	YNR004W	YBR122C	YBR063C	YOL024W	YGR281W	YDR307W	YPR091C	YLR179C	YNR028W	YDL133C-A	YEL049W	YBR246W	YDR249C	YJL123C	YEL057C	YKL063C	YPL246C	YDR229W	YCR019W	YML037C	YMR187C	YJR015W	YDL063C	YJL206C	YML117W	YJR039W
	YER060W-A	YMR215W	YPL099C	YJR129C	YPL246C	YPL056C	YGR223C	YMR064W	YER102W	YBR163W	YKR098C	YPR063C	YCR015C	YOL153C	YGL193C	YLR187W	YHR151C	YNR076W	YJR054W	YFR048W	YPR151C	YNL083W	YLR049C	YLR281C	YDL001W	YEL049W	YKL061W	YMR084W	YGL082W	YOR252W	YIL093C	YPL198W	YLR030W	YOR150W	YIL136W	YCR096C	YFR018C	YFL020C	YIL096C	YDR429C	YGL081W	YML079W	YMR111C	YCL042W	YDR267C	YNL122C	YAL064W	YGL049C	YLR164W
	YLR030W	YBL059W	YBR120C	YMR279C	YGR084C	YOR383C	YBR071W	YCL005W	YJL177W	YOR006C	YIL001W	YOR271C	YGR027C	YPL103C	YMR244C-A	YBR007C	YLR091W	YGR270W	YMR098C	YBR282W	YBR071W	YHR009C	YNL134C	YHR177W	YNR065C	YJL046W	YAL065C	YBR219C	YCL068C	YNR004W	YIL029C	YHR141C	YKR015C	YPL090C	YER182W	YJR151C	YEL048C	YJL037W	YDL183C	YNL074C	YGL059W	YNL040W	YPR147C	YJL028W	YLR456W	YER004W	YNL157W	YHR168W	YPL184C
	YGL146C	YPL109C	YDR482C	YHR214W	YER010C	YDR109C	YOR234C	YOR312C	YAR064W	YML086C	YJL027C	YAR064W	YJR129C	YPR148C	YNR065C	YDR348C	YEL020C	YDR352W	YPL108W	YKR010C	YER130C	YCL001W-A	YBR239C	YKL215C	YBR135W	YMR187C	YKL100C	YMR180C	YBR074W	YDR161W	YNL168C	YAL064C-A	YDL073W	YOR018W	YOL019W	YOL075C	YNL022C	YJR062C	YLR009W	YOL083W	YNL083W	YNL067W	YAR062W	YDR304C	YJR072C	YNL030W	YKL094W	YHR032W	YJL028W
	YNL200C	YIL090W	YMR221C	Q0075	YGL262W	YIR014W	YHR207C	YOR385W	YMR222C	YLR095C	YPR148C	YDR014W	YPL068C	YCL001W-A	YHR033W	YOR291W	YGR066C	YJR129C	YBR007C	YMR193W	YJR032W	YBL054W	YDR049W	YPL282C	YGL082W	YPL099C	YGR012W	YOR391C	YDR105C	YOR052C	YNL074C	YGL135W	YHR087W	YGR266W	YPL184C	YOR131C	YLL045C	YPL222W	YPL236C	YFL062W	YDR383C	YIL172C	YGR102C	YLR281C	YGR197C	YMR003W	YML063W	YOR086C	YMR121C
	YOR369C	YOL137W	YBL031W	YOR152C	YCR095C	YDR267C	YER041W	YNL115C	YJR154W	YJL084C	YNL035C	YNR063W	YHR192W	YGL079W	YIL067C	YLR077W	YBL112C	YNL092W	YER175C	YOR238W	YCR054C	YOR118W	YPL056C	YLR289W	YER048C	YJL176C	YFR013W	YGR031W	YKL151C	YDR114C	YBR062C	YPL245W	YDL157C	YLR448W	YMR325W	YJR080C	YDR020C	YIL108W	YBL067C	YDL069C	YJR123W	YOR158W	YCR051W	YML081W	YOR059C	YOR152C	YHR033W	YGR031W	YPL226W
	YHR117W	YKL100C	YIL093C	YMR115W	YDR186C	YLL032C	YDR222W	YKR102W	YDL193W	YKR071C	YKR102W	YJR129C	YPL229W	YBR009C	YJR098C	YPL158C	YOR394W	YDR438W	YML056C	YJR129C	YNL215W	YIL137C	YMR114C	YDL045W-A	YPR117W	YDL206W	YOR296W	YHL029C	YHR131C	YFL046W	YAL067C	YDR064W	YER158C	YPR117W	YBL092W	YCR054C	YDR316W	YOL163W	YMR325W	YLR448W	YHR177W	YPL260W	YFR022W	YNL313C	YLR108C	YGL129C	YDL127W	YML101C	YOR111W
	YPL222W	YOL103W	YBR225W	YHL029C	YBR074W	YDR197W	YML119W	YGL129C	YDR109C	YBR251W	YDR014W	YBL095W	YLR011W	YEL005C	YOL029C	YDL199C	YPL191C	YJL151C	YMR187C	YGR136W	YKL006W	YHL023C	YKL006W	YNL035C	YOR018W	YML056C	YPL079W	YNL320W	YGL081W	YPR004C	YJR014W	YOL014W	YPL282C	YDR119W	YJR014W	YNL077W	YER079W	YDL118W	YKL078W	YPR004C	YCR083W	YLR077W	YFL062W	YLR414C	YPL191C	YBR222C	YOR183W	YKR096W	YAR064W
	YBR096W	YGL159W	YLR283W	YAR061W	YJL037W	YJL107C	YFL051C	YNR004W	YNL096C	YGR102C	YDR444W	YHR146W	YPL113C	YGR131W	YBR120C	YLR325C	YGL186C	YER113C	YFL013C	YOR280C	YBR053C	YKR075C	YDR267C	YJL037W	YBR163W	YLR077W	YBR231C	YDR089W	YAL018C	YDR494W	YJL097W	YER002W	YCL042W	YGR027C	YAR064W	YAL061W	YCR007C	YLR327C	YOR238W	YNR045W	YHR078W	YJL084C	YDR064W	YNL086W	YMR147W	YPL237W	YOR262W	YER080W	YOR161C
	YGL259W	YJR136C	YGR027C	YPR045C	YNL249C	YLR094C	YJR008W	YDR267C	YIL018W	YHR117W	YBL059W	YKR103W	YPL282C	YCL073C	YPL226W	YHR131C	YGR235C	YGL085W	YNL217W	YJL027C	YML053C	YLR312W-A	YDR063W	YFR016C	YER128W	YJL027C	YER047C	YHL014C	YHR203C	YMR230W	YJL023C	YDR090C	YGR205W	YKR011C	YKR070W	YPR078C	YHL042W	YDR476C	YOR304C-A	YLR312W-A	YOL137W	YJL097W	YOL077C	YER113C	YKR051W	YGL064C	YFR042W	YJR129C	YOL107W
	YKR105C	YGL056C	YPL033C	YLR049C	YOL131W	YGL131C	YKL039W	YPL168W	YNL144C	YIL077C	YPR158W	YIL024C	YBL086C	YDL186W	YGL057C	YNR028W	YGL146C	YHR149C	YJR100C	YDR014W	YGR131W	YOL014W	YPR078C	YDR476C	YHR177W	YPL104W	YPL009C	YOR044W	YIL177C	YOR164C	YER085C	YNL249C	YLR297W	YDR493W	YOR312C	YHR059W	YMR196W	YDL179W	YCL028W	YOL131W	YER060W-A	YER051W	YPR109W	YAR062W	YBR301W	YOL024W	YLR188W	YKL180W	YPR071W
	YOR152C	YML009C	YLR426W	YFL066C	YDR532C	YHR192W	YPR115W	YDL184C	YGL076C	YPL077C	YFL034W	YKL047W	YNL099C	YOR059C	YOR369C	YPR093C	YHR182W	YER153C	YDR338C	YMR233W	YLR264W	YLR448W	YDR438W	YLR108C	YFL034W	YDR267C	YOR086C	YHR121W	YJL189W	YIL090W	YLR161W	YGR001C	YOR322C	YBR137W	YDR064W	YDR438W	YPL282C	YIL041W	YFL051C	YPR078C	YER175C	YHR035W	YPL041C	YGR146C	YDR458C	YJR151C	YCR071C	YLR247C	YJR129C
	YMR317W	YPR117W	YER101C	YAL061W	YKL183W	YAR064W	YPL118W	YPR174C	YNL100W	YER034W	YHR003C	YDR500C	YGL131C	YGR117C	YIL071C	YDR338C	YKR011C	YHR210C	YLR049C	YER060W-A	YBR163W	YHR022C	YNL211C	YIL055C	YHR045W	YPR152C	YMR282C	YOL073C	YFR013W	YHL013C	YKL168C	YLR164W	YBL060W	YOR205C	YNL162W	YNL269W	YNR018W	YPL104W	YDL176W	YDL021W	YIL169C	YCR069W	YBL107C	YNL305C	YGL056C	YBR007C	YPR093C	YGL031C	YJR127C
	YDR337W	YOR165W	YMR244C-A	YMR310C	YBR194W	YMR102C	YBR062C	YDR090C	YLR283W	YER158C	YOR086C	YHR198C	YCL068C	YGR236C	YJR072C	YJL078C	YBL113C	YOR167C	YHR057C	YHR202W	YJL023C	YOR393W	YLR089C	YGR117C	YOR311C	YPR084W	YIL011W	YBR047W	YGR052W	YMR221C	YDL193W	YBL072C	YMR233W	YGR205W	YDR542W	YNL005C	YGR220C	YJR111C	YCR090C	YGL056C	YPR109W	YGL143C	YPR172W	YAL035W	YBR122C	YNR022C	YBR063C	YJL123C	YPL191C
	YPR172W	YPL108W	YLL052C	YEL049W	YGR210C	YOR393W	YGL010W	YMR178W	YFL020C	YPR153W	YAL049C	YCL042W	YBR033W	YKL137W	YBR157C	YBR259W	YPR027C	YER060W	YNL269W	YDL073W	YMR132C	YPL282C	YBR150C	YOL070C	YCR076C	YLR075W	YBR053C	YKL050C	YIL092W	YKL222C	YML018C	YDL119C	YGL159W	YGL193C	YJR127C	YNL196C	YKL071W	YLR046C	YOR252W	YNL335W	YBR220C	YPL282C	YMR044W	YKR011C	YLR179C	YKR093W	YGL143C	YPR109W	YOL161C
	YHR162W	YHR192W	YPR153W	YER113C	YOR271C	YMR279C	YOL154W	YOR324C	YDL053C	YHR207C	YPR071W	YKR096W	YOR042W	YOR006C	YLR161W	YIL024C	YIR043C	YGR068C	YGL140C	YKR096W	YNL034W	YFL067W	YCR007C	YOR018W	YDL133C-A	YLR441C	YLR440C	YIL151C	YER066W	YKR015C	YOR227W	YGR079W	YMR158W	YHR155W	YOR154W	YKL167C	YOL159C	YCR007C	YDL136W	YJR134C	YJL132W	YBL029W	YLR239C	YNR063W	YKL183W	Q0140	YBL067C	YDR134C	YHR054C
	YDR444W	YDR185C	YPR117W	YLR464W	YPL173W	YHR155W	YOL019W	YMR181C	YBR187W	YKL100C	YER025W	YLR247C	YKL056C	YPL068C	YBR235W	YJL055W	YGL215W	YMR258C	YGR084C	YKL180W	YIL087C	YKR106W	YHR054C	YIL161W	YBL059W	YDL157C	YLL007C	YER128W	YDR132C	YGR266W	YDL211C	YBR135W	YOR264W	YFR032C	YKL170W	YPR066W	YCR099C	YGL036W	YPL077C	YBR204C	YPL280W	YOR096W	YER010C	YKL209C	YPR071W	YOL022C	YDR105C	YDL206W	YHR207C
	YBL095W	YKR010C	Q0060	YIL055C	YNL005C	YDR291W	YHR202W	YGR287C	YDL048C	YBL086C	YIL136W	YLR089C	YLR392C	YLR149C	YPR152C	YML050W	YPR166C	YCR054C	YJR154W	YNL099C	YJR098C	YNL152W	YLR461W	YNL083W	YLR108C	YPL198W	YGL128C	YNL260C	YKR066C	YOR063W	YGR149W	YML003W	YNL099C	YPL229W	YMR132C	YOR019W	YOL120C	YPL141C	YOR021C	YHR156C	YOR118W	YMR185W	YLR264W	YMR252C	YFL020C	YCL068C	YOR391C	YML100W-A	YBL029W
	YDR316W	YMR178W	YAR064W	YDL167C	YNL134C	YOR289W	YGL143C	YNL069C	YPL099C	YBR031W	YJR134C	YDR533C	YDR248C	YDL089W	YDL119C	YBR264C	YKL037W	YLR187W	YHL042W	YCR015C	YGR149W	YNR061C	YBR225W	YGR015C	YML056C	YBR120C	YLR408C	YPL066W	YLR156W	YER071C	YGR197C	YPR040W	YMR044W	YBR216C	YBR244W	YBL031W	YGR034W	YLR290C	YNR065C	YKL183W	YLR094C	YJL176C	YLR464W	YLR271W	YMR233W	YHL030W	YMR196W	YNL115C	YBR251W
	YNL152W	YLR011W	YMR185W	YLR407W	YLR031W	YCL068C	YHL025W	YMR019W	YKL050C	YMR131C	YML056C	YHL023C	YPR045C	YKL037W	YOR383C	YPR071W	YGL015C	YJR072C	YJR149W	YPL191C	YOL019W	YOL057W	YBR147W	YDR109C	YLR075W	YPR089W	YBL104C	YGL083W	YJR154W	YLR367W	YGL056C	YNL165W	YLR108C	YHR168W	YMR074C	YOR385W	YGR215W	YJL078C	YER039C-A	YER076C	YPR114W	YFR057W	YHL015W	YMR185W	YMR196W	YGL101W	YGL262W	YGR068C	YLR257W
	YPL113C	YBL060W	YER113C	YMR221C	YNR021W	YOR223W	YEL064C	YDL010W	YBR063C	Q0140	YBR225W	YCR051W	YMR244C-A	YGL002W	YLR143W	YJL185C	YCL036W	YER060W-A	YMR278W	YHL033C	YOL057W	YPL165C	YGL031C	YGL002W	YLR031W	YGL159W	YCR054C	YBR227C	YJL193W	YIL091C	YEL064C	YDR161W	YDR014W	YLR108C	YMR019W	YLL007C	YIL172C	YLR019W	YJL132W	YGR243W	YDR111C	YOR215C	YDR346C	YGR237C	YNL252C	YDR034C-A	YAL014C	YGR136W	YFR022W
	YMR146C	YIL077C	YER034W	YNR022C	YGR236C	YJL126W	YOL047C	YJL177W	YLL032C	YMR185W	YDR374C	YKL006W	YLR094C	YOR289W	YLR164W	YIL130W	YER011W	YMR010W	YNL040W	YIL024C	YKL090W	YCR011C	YDR367W	YLR161W	YDR291W	YNL024C	YLR004C	YPL236C	YHR017W	YOR304C-A	YLR439W	YHR155W	YMR121C	YIL011W	YHR214W	YCR069W	YDR450W	YGR027C	YDR519W	YPL278C	YDR438W	YGL079W	YLR297W	YNL035C	YHR121W	YER187W	YJL193W	YDL073W	YDR304C
	YER076C	YOL052C-A	YJR136C	YPL103C	YMR187C	YHL010C	YEL044W	YOR292C	YLR048W	YMR244C-A	YGL056C	YDR482C	YDR109C	YIL110W	YDL061C	YER064C	YCR023C	YGR012W	YLR312W-A	YPL099C	YAL027W	YFL040W	YPL196W	YOR154W	YDL193W	YBL095W	YMR102C	YJL049W	YGL242C	YIR016W	YJR054W	YKR104W	YHR146W	YIR035C	YPR066W	YHR132W-A	YOR238W	YOL161C	YLR327C	YHL026C	YER048C	YJR129C	YAL063C	YDR475C	YLR151C	YLR407W	YLR211C	YNL234W	YDL053C
	YBR074W	YPR089W	YHR100C	YLR188W	YDR497C	YFL034C-A	YDR014W	YCL056C	YCR051W	YMR279C	YPL247C	YOR322C	YJR136C	YIR012W	YIL057C	YDR482C	YJL147C	YOR052C	YMR074C	YEL035C	YPR013C	YIL057C	YDR304C	YNR045W	YBR259W	YDR014W	YJR107W	YBR301W	YLR408C	YDL156W	YJR072C	YAL036C	YLR440C	YDL037C	YGL064C	YBR151W	YIL047C	YHR202W	YDR281C	YMR144W	YOR012W	YCR015C	YJL177W	YHL014C	YJR062C	YBL089W	YNL087W	YPR063C	YLR040C
	YLR137W	YLR407W	YHR213W	YBL059W	YPL143W	YIL077C	YGL083W	YPL198W	YJR134C	YOR118W	YNL181W	YNL058C	YHL010C	YDR540C	YNL036W	YLR460C	YDR462W	YCR071C	YOL107W	YDR012W	YGR016W	YLR125W	YGR234W	YKL063C	YNL019C	YKL050C	YPL074W	YMR085W	YEL064C	YKL132C	YDL010W	YLR464W	YBR216C	YMR146C	YHR207C	YBR056W	YOR150W	YPR116W	YDL204W	YLR413W	YIL096C	YDR105C	YJL084C	YBR269C	YGR223C	YLR397C	YDR034C-A	YOR271C	YMR074C
	YGL164C	YBR137W	YDR090C	YOR337W	YDR348C	YDL018C	YJL149W	YPR109W	YGR197C	YHR168W	YER060W-A	YNL100W	YER130C	YMR010W	YHL033C	YOR393W	YBL111C	YHL023C	YDR186C	YOR324C	YDR132C	YMR143W	YPR048W	YGL185C	YNL011C	YDL193W	YBR220C	YPL282C	YJR142W	YNR070W	YNL289W	YIL071C	YHR155W	YDL053C	YOR387C	YGL056C	YNL046W	YKR011C	YJL181W	YFR031C-A	YGL049C	YBR120C	YIR014W	YOL052C-A	YNL306W	YGR266W	YGL258W	YBL067C	YPR066W
	YDR534C	YPR048W	YHR126C	YBL060W	YDR357C	YGR027C	YFR032C	YDR186C	YEL007W	YGL060W	YML118W	YAL061W	YGR043C	YMR209C	YDL211C	YAR050W	YGL196W	YBL092W	YGL080W	YKL006W	YPR091C	YCL036W	YGL186C	YBL002W	YBR251W	YDR134C	YMR128W	YIL152W	YPL191C	YJL123C	YPR013C	YDR111C	YMR146C	YBL060W	YDL048C	YBR233W	YOL042W	YNR065C	YAL037W	YKR096W	YOL083W	YOR312C	YIL101C	YBL092W	YOR271C	YDR506C	YGL110C	YEL007W	YDL061C
	YPL249C-A	YOR152C	YAR066W	YHR198C	YHL046C	YLR446W	YDR539W	YGR146C	YHR207C	YKL090W	YDR332W	YOR251C	YCR024C	YPL148C	YHR038W	YGL039W	YJR111C	YCR069W	YLR271W	YBR135W	YBR216C	YER042W	YLL018C	YOL087C	YBL054W	YHR087W	YPL193W	YGR126W	YLR012C	YKR017C	YGR243W	YNL187W	YKL033W	YDR520C	YGL164C	YGL185C	YDL086W	YDR089W	YHR117W	YLR187W	YHR122W	YDL069C	YER025W	YEL049W	YNL193W	YPL245W	YBR033W	YKR104W	YKL075C
	YJR094W-A	YDR267C	YKL056C	YBR270C	YDR139C	YLR312W-A	YOR393W	YGL064C	YBR120C	YBR120C	YBL111C	YAR062W	YHR100C	YLR095C	YDR090C	YBR120C	YLL064C	YLL007C	YHR035W	YBR054W	YIR003W	YDR281C	YLR095C	YER158C	YML083C	YJR113C	YCR024C	YFR049W	YJR161C	YER140W	YBR120C	YKL006W	YBR184W	YNL099C	YBL029W	YPL208W	YIL060W	YHL050C	YHR080C	YOR238W	YDL204W	YLR057W	YOR091W	YDR266C	YDL204W	YOR154W	YOR390W	YOR324C	YLR264W
	YOL098C	YGL228W	YBL059W	YLR247C	YDR346C	YML101C	YDR105C	YDR185C	YGR042W	YDR286C	YER087W	YBL029W	YGL159W	YFR043C	YDR011W	YDR090C	YBR125C	YIR007W	YCR083W	YOL137W	YCR051W	YLR188W	YPR045C	YIL024C	YMR097C	YGR031W	YJR008W	YOR077W	YPL141C	YPL189W	YNL244C	YHL010C	YER080W	YLR030W	YCR024C	YGL036W	YMR251W-A	YOR010C	YGL076C	YML073C	YPL070W	YDL224C	YIL093C	YOL029C	YDR071C	YOL075C	YPL052W	YBL029W	YOR165W
	YDR089W	YOR322C	YLR297W	YPL099C	YIL093C	YBL089W	YML108W	YKR006C	YGR130C	YDR438W	YPL165C	YOR086C	YOR205C	YLR312W-A	YNL181W	YJR007W	YJL151C	YBL066C	YER051W	YCL042W	YOR022C	YGL085W	YDR458C	YDL037C	YOR285W	YKR104W	YNL234W	YBR225W	YGR071C	YDR185C	YKR084C	YHR168W	YLR283W	YDL073W	YPL003W	YDR462W	YNL031C	YDR262W	YDL063C	YHR126C	YNL155W	YJR051W	YNR004W	YMR194W	YLL014W	YKL078W	YNL269W	YBL066C	YBR246W
	YJR003C	YIL071C	YOL162W	YLR281C	YJR062C	YOR369C	YCR099C	YPR152C	YFL061W	YKR016W	YOL007C	YGR031W	YLR031W	YDR441C	YJR062C	YFL067W	YEL073C	YBR120C	YDR070C	YGL085W	YBR157C	YPL113C	YJL163C	YPL277C	YDR281C	YKR084C	YPR091C	YBL049W	YJR094W-A	YCR096C	YPL109C	YBL054W	YGR266W	YBL066C	YDL183C	YBL066C	YDL204W	YER064C	YNL083W	YMR279C	YKL050C	YPR152C	YOR361C	YJL161W	YKR005C	YCR015C	YOR152C	YKL027W	YAR062W
	YLR063W	YER101C	YHR156C	YHR100C	YMR098C	YDR134C	YGL103W	YML101C	YDR119W	YLR090W	YDR262W	YDL069C	YDR286C	YPR152C	YJL028W	YLR053C	YOL015W	YPR151C	YDR117C	YDL157C	YMR142C	YMR187C	YPR147C	YOR342C	YHR078W	YNR022C	YEL034W	YHR049W	YML101C	YOR361C	YOL083W	YNL115C	YGR220C	YJR079W	YDR304C	YDR242W	YKL155C	YDR391C	YBL090W	YML017W	YPL165C	YDL061C	YPR091C	YNR065C	YIL093C	YHR147C	YMR124W	YDR267C	YMR066W
	YML073C	YBL067C	YMR206W	YNR023W	YIL057C	YOR271C	YPR027C	YGL226W	YHR127W	YGR043C	YJL046W	YLR448W	YML101C	YGR031W	YNL083W	YML108W	YDR347W	YKL170W	YKL183W	YLL007C	YDR124W	YHR131C	YDL233W	YMR002W	YER067W	YGR015C	YFL052W	YPR091C	YIR007W	YAL049C	YJL051W	YDL037C	YMR310C	YMR090W	YHR054C	YPL148C	YKL100C	YIR014W	YAL049C	YPR109W	YPR022C	YKL168C	YJR136C	YHR149C	YHR151C	YNR040W	YLR162W	YNL176C	YHL001W
	YPL104W	YLR173W	YHL010C	YPR089W	YDL018C	YMR158W	YJR047C	YGL250W	YOR059C	YNL211C	YHR218W	YLL007C	YMR121C	YOR086C	YBR246W	YJR129C	YBR239C	YCL049C	YPL260W	YER130C	YDR185C	YJR061W	YLR159W	YGL263W	YBR225W	YFL061W	YOL056W	YBR090C	YML133C	YJR007W	YLR257W	YBL092W	YLR104W	YNL146W	YDL127W	YDR332W	YFR039C	YBR239C	YBR242W	YDL176W	YGL128C	YDR041W	YDL010W	YHL013C	YGR136W	YDL133C-A	YDL021W	YML056C	YKL100C
	YNR022C	YDL193W	YDR014W	YMR019W	YOR227W	YPL108W	YIL174W	YAL027W	YDR541C	YGR068C	YPL104W	YNL099C	YJL131C	YOR227W	YML037C	YOR042W	YKL061W	YLR415C	YLL010C	YNL211C	YDR534C	YDR383C	YGR117C	YLL045C	YOR152C	YLR046C	YLR030W	YIL077C	YLR440C	YPR163C	YMR317W	YMR317W	YJL027C	YKL132C	YPR151C	YFR006W	YLR344W	YNL023C	YPR063C	YPL041C	YOL070C	YDR063W	YKL078W	YHL010C	YIL057C	YPR013C	YDR458C	YHR156C	YOR059C
	YMR258C	YMR244C-A	YOR391C	YMR206W	YKL187C	YHR168W	YJL176C	YPL107W	YMR225C	YER130C	YMR244C-A	YDR418W	YLR407W	YMR136W	YDL193W	YDL002C	YJR098C	YDL027C	YGL015C	YOR251C	YML100W-A	YMR244W	YNL152W	YFL010C	YBL107C	YOL019W	YHR151C	YMR193W	YPL168W	YPR102C	YGR236C	YDR367W	YNL010W	YMR310C	YGR049W	YMR187C	YGR201C	YLR090W	YOL077C	YKR098C	YIL064W	YHR076W	YKR098C	YNL050C	YJR115W	YEL007W	YLR247C	YDL053C	YDR032C
	YEL067C	YHL026C	YCL068C	YKR010C	YMR085W	YBR225W	YML056C	YGR150C	YLR247C	YMR027W	YBR251W	YOR186W	YKR104W	YFL068W	YDR441C	YNL289W	YCR045C	YNL335W	YIR042C	YJR154W	YLR218C	YNL196C	YOR369C	YKR023W	YPL165C	YDR418W	YKL026C	YER060W	YDL053C	YBR009C	YML037C	YJL037W	YPL191C	YDR014W	YDR068W	YIL089W	YOR019W	YMR040W	YDR322W	YPR163C	YNL260C	YDR169C	YMR260C	YFR031C-A	YGR273C	YFL040W	YOL114C	YFR048W	YMR260C
	YJR030C	YKL026C	YOL023W	YPL229W	YGL117W	YOR086C	YPR127W	YLR053C	YGR281W	YOR165W	YJR129C	YIL067C	YNL087W	YLR407W	YDR471W	YER025W	YDL179W	YLR151C	YEL076C-A	YMR111C	YGR173W	YMR148W	YNL187W	YAL049C	YGL221C	YNL096C	YKL155C	YER048C	YMR166C	YPR040W	YGL039W	YAR064W	YPL079W	YBL089W	YGR136W	YLR312W-A	YLR327C	YDR281C	YJL126W	YJL016W	YOR006C	YLR211C	YER131W	YDL075W	YGR093W	YLR063W	YDL124W	YOR042W	YCR024C
	YGR076C	YER130C	YDR286C	YGL056C	YNR022C	YHL021C	YNL320W	YHL042W	YLL018C	YOR152C	YEL070W	YPL131W	YMR225C	YOL047C	YBR239C	YDR371W	YGR027C	YKL222C	YAL014C	YHR192W	YNL040W	YPR117W	YHR149C	YIL001W	YOR059C	YFL020C	YER092W	YER134C	YER048C	YKL183W	YLR218C	YPL279C	YHR131C	YJL051W	YDR067C	YPL033C	YJR161C	YNR021W	YHR035W	YIL057C	YAL037W	YLL023C	YNR062C	YPR097W	YLL046C	YBR014C	YPL191C	YLR159W	YGR001C
	YOL103W	YGL215W	YHR198C	YMR144W	YPL013C	YPL229W	YOR150W	YDR114C	YHR168W	YDR012W	YIL077C	YDL157C	YER060W-A	YKR074W	YER064C	YOR387C	YCL042W	YHR209W	YOR252W	YGR126W	YDR536W	YNL030W	YGL215W	YPR117W	YOR086C	YPL090C	YMR155W	YKL078W	YAL061W	YGR034W	YNL095C	YIL052C	YBL066C	YKL056C	YHR156C	YIL001W	YGR052W	YKL037W	YGR168C	YPL263C	YHR179W	YDR049W	YOL014W	YIL069C	YHR214W	YJL206C	YGL160W	YJL055W	YNL152W
	YLR406C	YJL213W	YOR152C	YOR271C	YDR534C	YBR184W	YKL090W	YBR244W	YCR072C	YNL069C	YOR006C	YGR043C	YBR225W	YJR032W	YLR289W	YOR227W	YJR062C	YOL083W	YJL118W	YML020W	YBR054W	YJR101W	YBR259W	YMR010W	YMR291W	YMR044W	YJL176C	YCR090C	YMR121C	YGL135W	YPL226W	YDR320C	YDR520C	YPL017C	YPL245W	YOR227W	YIL089W	YKL023W	YDR152W	YML009C	YOR161C	YMR027W	YMR230W	YER037W	YJR054W	YMR279C	YBR219C	YLR408C	YML125C
	YPR157W	YAL064C-A	YLR247C	YOR118W	YOL073C	YML020W	YLR030W	YLR290C	YAL027W	YJL046W	YHR155W	YDR267C	YMR028W	YFL052W	YFR048W	YOL014W	YGL039W	YML018C	YDR374C	YLR161W	YDR352W	YCR007C	YDR186C	YOR006C	YHR003C	YLR439W	YER113C	YBR135W	YCL036W	YKL078W	YFR006W	YJL066C	YBL010C	YDL121C	YPR078C	YJL197W	YBR255W	YDR012W	YFR023W	YOR158W	YCL028W	YJL190C	YHR156C	YER152C	YPR091C	YJR134C	YOR268C	YNL100W	YCL002C
	YDR117C	YBL066C	YJL107C	YER034W	YHR127W	YDL037C	YOR018W	YOL103W	YGL135W	YPL099C	YML117W	YMR206W	YMR178W	YLR040C	YLR218C	YDL089W	YKL105C	YNL040W	YFR038W	YOR086C	YER128W	YJR138W	YMR018W	YDL091C	YBR233W	YBR187W	YFL034C-A	YGL057C	YEL047C	YLR333C	YCR104W	YBR054W	YMR027W	YGL176C	YLR461W	YDL180W	YLR445W	YEL035C	YPL272C	YJL023C	YGL146C	YJL223C	YPL034W	YGR287C	YJR079W	YBR261C	YLR012C	YBR054W	YMR073C
	YBR062C	YHL023C	YBL086C	YBR135W	YMR225C	YOL162W	YMR171C	YNL215W	YOR389W	YAR062W	YDR320C	YHR182W	YDR520C	YLR019W	YNL237W	YMR315W	YJL213W	YOR394W	YIL060W	YPL220W	YHR168W	YNL056W	YNL284C	YDL183C	YCR082W	YJR014W	YOR131C	YLR283W	YKR102W	YLR419W	YBR157C	YMR233W	YER130C	YKL033W	YLR064W	YOL083W	YKL056C	YER011W	YJL057C	YNL195C	YJL023C	YEL067C	YFR031C-A	YMR310C	YNR065C	YFL062W	YPL033C	YJR062C	YGL131C
	YBR301W	YCR015C	YMR027W	YMR130W	YIL041W	YJL023C	YOR166C	YMR040W	YBR071W	YPR078C	YJL176C	YMR132C	YOL162W	YJL096W	YBR150C	YOL107W	YIL152W	YLR156W	YNL249C	YHR087W	YMR286W	YPL054W	YOR154W	YDR262W	YOL103W	YPL108W	YER140W	YMR252C	YGL146C	YFL062W	YOL153C	YDL073W	YOR150W	YOR258W	YAL064C-A	YDR114C	YPL246C	YCR096C	YJL216C	YAR023C	YNL115C	YLR107W	YCR090C	YPR089W	YLR218C	YGL263W	YGR273C	YDR500C	YNR028W
	YDL027C	YNL010W	YDR291W	YHR218W	YDR374C	YBR096W	YBR163W	YKL094W	YHR032W	YNL019C	YMR265C	YOR264W	YDR014W	YGL230C	YEL043W	YOR063W	YNL187W	YKL132C	YMR157C	YML072C	YMR070W	YDR101C	YDL012C	YJR011C	YOL084W	YBL072C	YAL034C	YDR532C	YKL072W	YLR326W	YPL191C	YGR015C	YOR352W	YPL191C	YJL206C	YDR071C	YOR096W	YDL054C	YMR146C	YPL165C	YBR241C	YBR203W	YIL064W	YML024W	YDL211C	YJL213W	YGR071C	YKL183W	YDL048C
	YAL049C	YNL168C	YKL100C	YLR392C	YBR191W	YDR520C	YFL013C	YIL078W	YPR152C	YPR117W	YOR322C	YHR213W	YER004W	YKR070W	YBR191W	YHR219W	YLR327C	YDR064W	YLL014W	YOL092W	YPL014W	YDR347W	YER076C	YGR235C	YKL100C	YML072C	YPR109W	YNL083W	YKR103W	YOL083W	YIL057C	YDR067C	YPR045C	YML096W	YMR260C	YBR062C	YHR189W	YNR076W	YPL263C	YDR185C	YPL196W	YNL249C	YOR183W	YGL083W	YDR026C	YDR257C	YGL015C	YNL096C	YPR091C
	YGR203W	YBL089W	YPL257W	YLR446W	YKL094W	YBR216C	YDR497C	YGR067C	YDR111C	YDR210W	YFR022W	YMR244C-A	YPL108W	YML009C	YJL046W	YDL118W	YPL104W	YER102W	YGR236C	YGR197C	YPL104W	YBR007C	YPR117W	YGR016W	YKL069W	YNL100W	YLL052C	YHR127W	YOR223W	YOL154W	YCL042W	YBR120C	YGR043C	YNL033W	YJR039W	YHR105W	YLR415C	YHL035C	YEL057C	YGL076C	YNL144C	YNL069C	YMR187C	YGL215W	YML020W	YLL045C	YLR125W	YLL045C	YOR322C
	YLR188W	YOR118W	YGR197C	YNL100W	YHR122W	YGL085W	YPR097W	YFL052W	YDR014W	YKL128C	YHR017W	YBR054W	YOR271C	YDL121C	YLR151C	YCR072C	YGL242C	YKL077W	YGR016W	YPL003W	YJL218W	YJR054W	YDR444W	YMR098C	YIL077C	YDL129W	YMR233W	YDR304C	YGL039W	YAR020C	YLR164W	YDR352W	YDR248C	YBR007C	YGL176C	YOR238W	YLR061W	YER156C	YNL260C	YBR187W	YLR397C	YDR462W	YOR150W	YKL132C	YNL187W	YOR059C	YDL211C	YLL067C	YMR098C
	YLR036C	YOR258W	YOR118W	YEL070W	YGL059W	YGL193C	YPR098C	YER137C	YMR158W	YJL107C	YPL282C	YMR187C	YJR062C	YKR066C	YLR072W	YOL073C	YER010C	YOR086C	YLR407W	YFR032C	YEL072W	YDL202W	YPL113C	YKR075C	YER047C	YGR126W	YPL278C	YJL162C	YPL208W	YOR291W	YHR207C	YLR461W	YPR117W	YJL055W	YGR295C	YCR099C	YJR080C	YOL015W	YJR136C	YDL183C	YBL067C	YIL060W	YDL063C	YDR051C	YGR196C	YKL187C	YPL017C	YCR043C	YML117W
	YEL064C	YIR014W	YKL033W	YJL213W	YDL089W	YBR033W	YGR234W	YOL015W	YAL034C	YLR161W	YDL129W	YER080W	YMR279C	YLR419W	YOR385W	YOL015W	YPR194C	YBR033W	YHR127W	YOR322C	YLR464W	YLL010C	YER034W	YOL077C	YDR169C	YKL170W	YGL064C	YMR148W	YJL122W	YKL180W	YDR541C	YMR310C	YLR253W	YCL042W	YNR018W	YIL158W	YNL152W	YML108W	YLR287C	YIL101C	YLR412W	YDR132C	YDL224C	YHR211W	YCR004C	YOR097C	YDR415C	YIL071C	YKL224C
	YNL134C	YDR348C	YCR024C	YKL006W	YBR187W	YHR198C	YBR184W	YIR037W	YNL234W	YKL069W	YER128W	YHR192W	YOR118W	YGR283C	YNL023C	YDR505C	YDR540C	YJR113C	YMR209C	YGR031W	YOR252W	YOR387C	YHR080C	YPR091C	YBR187W	YER113C	YOR182C	YOR271C	YCR045C	YHR203C	YNR066C	YNR065C	YLR013W	YBL059W	YLL064C	YEL070W	YEL076C-A	YAR050W	YLR151C	YOR010C	YEL044W	YGL242C	YDR374C	YLR375W	YNR069C	YNL269W	YJL216C	YBL095W	YHR049W
	YPR152C	YHR168W	YBR031W	YAR064W	YOR215C	YNL099C	YJR088C	YOR280C	YMR102C	YOR086C	YBL112C	YML117W	YDR291W	YEL023C	YLR089C	YAR023C	YDR441C	YPR152C	YDR333C	YOR271C	YKL224C	YDR111C	YBR197C	YOR016C	YDR229W	YER064C	YHR054C	YBR125C	YFR043C	YDL002C	YKL061W	YCR051W	YLR446W	YMR131C	YDL037C	YIL172C	YJL055W	YKL033W-A	YDL133W	YLR312C	YKL033W-A	YKL098W	YKL069W	YMR144W	YNL058C	YBR052C	YMR074C	YDL176W	YDR248C
	YNL237W	YIL093C	YGL060W	YLR031W	YNL244C	YMR225C	YMR166C	YOR238W	YLR075W	YPL033C	YER163C	YMR130W	YNL100W	YOR063W	YGR130C	YBR111C	YCR104W	YDL091C	YLR326W	YNL100W	YMR098C	Q0075	YPL131W	YHR078W	YPR153W	YMR206W	YLR177W	YDR073W	YJR008W	YOL015W	YOR165W	YJR039W	YFR032C	YPL108W	YLR037C	YBL090W	YBL010C	YDR139C	YNL108C	YHL012W	YDR519W	YMR242C	YPR166C	YKL161C	YPL109C	YPL054W	YPL272C	YKR103W	YLR407W
	YHR140W	YER080W	YDL037C	YNL211C	YMR209C	YKR093W	YHR049W	YOL007C	YER184C	YHR156C	YMR160W	YHR156C	YGR197C	YOL157C	YDR320C	YER137C	YFL066C	YHR156C	YHR117W	YHR168W	YLR441C	YAL067C	YMR064W	YBR187W	YOR006C	YLR089C	YFR043C	YCR024C	YIL060W	YLR287C-A	YAL027W	YAR023C	YOR215C	YGL147C	YCR015C	YMR118C	YHR038W	YDR370C	YDR336W	YFL061W	YER039C-A	YHL010C	YHR059W	YER158C	YLR089C	Q0255	YPL108W	YPL279C	YLR179C
	YKL077W	YHR202W	Q0140	YGL228W	YIL067C	YHR100C	YGR287C	YDR275W	YAL011W	YJR134C	YJR085C	YMR115W	YGL083W	YNL306W	YBL072C	YPL216W	YMR166C	YIL093C	YJL037W	YKL056C	YGL147C	YDL063C	YGL231C	YOR161C	YGR236C	YOR369C	YPL113C	YJL206C	YML117W	YGR017W	YOR342C	YOL092W	YOR205C	YNL058C	YNL249C	YLR042C	YDR520C	YJL122W	YIR013C	YLR239C	YNL215W	YJL189W	YLR445W	YNL099C	YLR326W	YBR137W	YCR104W	YLR440C	YDL127W
	YKR030W	YMR279C	YPL054W	YKR096W	YMR002W	YOR205C	YOR158W	YLR446W	YMR090W	YFL010C	YLR161W	YFL061W	YGL049C	YGL262W	YJR100C	YJL160C	YOR342C	YOR251C	YOR166C	YPR063C	YOR342C	YBR014C	YBR271W	YOR357C	YDR533C	YBR071W	YJR129C	YDL169C	YPR091C	YHR052W	YNL181W	YPR089W	YLR464W	YHR033W	YJR138W	YML024W	YJL190C	YGR201C	YML125C	YKR049C	YPL074W	YNR048W	YDR032C	YBR079C	YJL123C	YOR131C	YIR007W	YNL095C	YML053C
	YLL010C	YGR031W	YGR042W	YLR011W	YNL237W	YLR011W	YDR051C	YLR406C	YNL168C	YOL023W	YMR310C	YJR134C	YNL033W	YJR094W-A	YKR106W	YDR068W	YDL054C	YKL137W	YER050C	YKL183W	YPR045C	YMR196W	YJR051W	YKL077W	YDR067C	YLL045C	YFL051C	YNL212W	YGL259W	YDR514C	YGL258W	YOR251C	YJR136C	YBR096W	YJR054W	YGR085C	YOR012W	YPR093C	YIL161W	YNR036C	YHR155W	YOR228C	YML083C	YML118W	YPR027C	YBR028C	YBR225W	YMR066W	YFR048W
	YGL128C	YJR154W	YGL085W	YIL087C	YER034W	YHL001W	YPR066W	YLR107W	YOL036W	YBR148W	YFR048W	YLR013W	YLR253W	YNL265C	YML072C	YOR093C	YLR090W	YMR323W	YOR182C	YKL047W	YMR028W	YER047C	YJL037W	YCR011C	YAL049C	YPL068C	YLR225C	YDR107C	YOL114C	YLR073C	YNL237W	YBL010C	YGL193C	YLL032C	YBR251W	YBL107C	YOR272W	YLR125W	YGR214W	YJL149W	YHR131C	YEL005C	YDR429C	YFL012W	YML118W	YOL114C	YIR043C	YMR010W	YJL027C
	YPL229W	YJL046W	YFR018C	YKR005C	YKR023W	YPL099C	YCR054C	YOR223W	YMR310C	YMR187C	YMR323W	YGL085W	YAR066W	YOR291W	YAL019W	YKL056C	YJR154W	YMR142C	YPL052W	YJL097W	YDL141W	YEL023C	YOL161C	YJL162C	YMR191W	YDL001W	YPL191C	YML083C	YOL131W	YPL099C	YNL023C	YDR304C	YBR033W	YOR264W	YMR102C	YKL156W	YMR253C	YPL165C	YHL012W	YLR065C	YPL148C	YPL034W	YDL129W	YLR152C	YOL083W	YJR101W	YNL249C	YAL061W	YGR130C
	YDR031W	YDR090C	YJL084C	YKL151C	YDL218W	YLR046C	YGL157W	YNL056W	YJL162C	YML009C	YJR055W	YNR023W	YLL032C	YIR037W	YPR106W	YLR173W	YAL061W	YDR322W	YOR384W	YMR206W	YER034W	YJR142W	YDR026C	YGR076C	YOR161C	YJL177W	YMR178W	YPL109C	YKR045C	YOL163W	YCR054C	YAL011W	YLR289W	YMR027W	YOR009W	YIR039C	YBL087C	YCL036W	YFL013C	YOL023W	YMR160W	YLR312C	YOR063W	YBL107C	YLR188W	YJR047C	YJL037W	YMR187C	YGR015C
	YDR387C	YOL162W	YNL019C	YML100W-A	YHR207C	YLR247C	YOR019W	YCL073C	YPL191C	YOR271C	YDR505C	YLL032C	YPL257W	YKR049C	YNL092W	YOR062C	YJR115W	YDR320C	YIL158W	YLR426W	YOR393W	YPL041C	YPL220W	YDR444W	YOL162W	YMR158W	YOL163W	YJR062C	YCR096C	YBR216C	YML117W	YNL175C	YJL023C	YKR104W	YKL100C	YML026C	YKR013W	YFR026C	YOR118W	YPR071W	YLR454W	YHR100C	YGR214W	YDL012C	YER076C	YCR016W	YFL040W	YOR322C	YER184C
	YDL048C	YER060W-A	YKL128C	YOR042W	YER002W	YJL123C	YKL215C	YBL081W	YNL083W	YIL087C	YDR032C	YML072C	YMR233W	YER071C	YGR136W	YML083C	YDR307W	YBL072C	YBR285W	YNL176C	YER152C	YLR107W	YNL155W	YNR066C	YIL047C	YJL055W	YKL050C	YNL252C	YKL061W	YFL052W	YCR024C	YOL047C	YPR013C	YKR010C	YKL075C	YER175C	YPL272C	YBL113C	YGR102C	YIL011W	YKR104W	YIR043C	YOR312C	YDL072C	YJL221C	YPL131W	YDR031W	YOR165W	YMR131C
	YGR149W	YBR270C	YBR262C	YJL097W	YFR013W	YPR172W	YIR016W	YLR239C	YGL049C	YCL028W	YMR097C	YGR197C	YBL059C-A	YKL215C	YMR291W	YML009C	YAR028W	YBR282W	YBL112C	YLL032C	YDR248C	YGR076C	YOL137W	YCL047C	YBR241C	YGR042W	YGL143C	YGL260W	YOR350C	YOR097C	YLR271W	YER131W	YPL108W	YHR100C	YER130C	YOR044W	YOR271C	YER080W	YDR438W	YPL103C	YBL107C	YHL025W	YPL103C	YOR238W	YKR010C	YLR464W	YMR286W	YPL090C	YPR097W
	YOR111W	YLR031W	YPL104W	YDR383C	YLR218C	YBL038W	YOR280C	YPR078C	YNL152W	YKL006W	YER047C	YGL159W	YMR215W	YDR291W	YOR387C	YJR012C	YLR440C	YKL061W	YKR098C	YBR216C	YIL071C	YLR415C	YMR002W	YBR255W	YLR289W	YGR149W	YCR051W	YDR248C	YGR125W	YER156C	YOL162W	YMR131C	YPL099C	YDR248C	YDL053C	YMR282C	YDL083C	YJL149W	YDR117C	YCL002C	YER010C	YML100W-A	YBR287W	YLR072W	YNR076W	YJL097W	YDR333C	YIL087C	YLR218C
	YIR007W	YNR063W	YKR084C	YGR068C	YKL063C	YNL100W	YBR053C	YBR013C	YBL038W	YHR214W	YKL132C	YMR193W	Q0255	YDL169C	YMR279C	YBR137W	YNR071C	YDR337W	YMR148W	YLR031W	YOL161C	YLR257W	YCR054C	YOL092W	YDR374C	YPL279C	YDR026C	YLR151C	YBL002W	YDL063C	YPL108W	YLR271W	YOL075C	YGR076C	YDR229W	YBR227C	YKL162C	YHR151C	YLR412W	YIL166C	YMR244C-A	YJR008W	YAL027W	YER140W	YGL039W	YLR009W	YPR043W	YIL093C	YJR100C
	YIL078W	YGR015C	YJL023C	YLR173W	YPL148C	YBR191W	YIL137C	YLL049W	YNL099C	YDR090C	YGL129C	YMR222C	YIL087C	YOR238W	YOL131W	YHR177W	YPR196W	YLR441C	YBR251W	YMR130W	YER050C	YBR216C	YKL050C	YJR080C	YNR063W	YLL010C	YLR456W	YAL064W-B	YPR116W	YEL020C	YLR440C	YHR032W	YHR168W	YHR182W	YBL027W	YHR049W	YBR271W	YKR049C	YLR243W	YLR422W	YGL076C	YLR257W	YNL046W	YML108W	YHR198C	YGR015C	YBR096W	YLL052C	YML037C
	YGL258W	YLR440C	YGR012W	YLR061W	YHR121W	YAR061W	YDR063W	YPL263C	YIL064W	YJL176C	YAL046C	YOR389W	YNL168C	YIL175W	YGL128C	YOL153C	YEL064C	YLR352W	YPR115W	YFL020C	YOL083W	YBR137W	YJL217W	YOR166C	YDR262W	YPR048W	YGR084C	YJR154W	YOL007C	YEL064C	YBR071W	YER071C	YFR035C	YOL075C	YGR001C	YLR046C	YGR187C	YLR375W	YMR132C	YDR026C	YER034W	YBR148W	YMR242C	YDR532C	YNL217W	YKR010C	YLR050C	YCL042W	YAR050W
	YDR169C	YIL158W	YBR062C	YMR215W	YDR450W	YDR525W-A	YJL122W	YDR034W-B	YMR066W	YIL024C	YBR111C	YGL049C	YPL099C	YIL029C	YGL085W	YDR056C	YHR076W	YGR079W	YGL164C	YHR213W	YLL014W	YNL284C	YPL229W	YMR130W	YMR147W	YBR141C	YDR462W	YPR129W	YDL211C	YHR054C	YLR188W	YBR233W	YDR066C	YEL025C	YKR010C	YJR079W	YGL263W	YAL049C	YPL165C	YLR326W	YEL034W	YLR455W	YPR117W	YBR013C	YOR227W	YJR100C	YJR047C	YBR146W	YNL181W
	YJR054W	YFL046W	YHL029C	YMR044W	YMR097C	YPR153W	YKL069W	YPL143W	YPR048W	YOL103W	YNL077W	YOL137W	YIL077C	YNL100W	YNR062C	YOR252W	YER080W	YGL220W	YJR072C	YMR132C	YPL220W	YPL279C	YHL017W	YLR415C	YNL024C	YNL115C	YOR289W	YMR187C	YPR071W	YER117W	YDR124W	YGL039W	YGL131C	YBR191W	YNL050C	YIL164C	YGL230C	YOR322C	YBR264C	YDR338C	YGR210C	YLR187W	YFL061W	YMR143W	YJL027C	YNL249C	YGR146C	YHL014C	YBR062C
	YDR107C	YJR134C	YNL087W	YBL086C	YPL034W	YIL136W	YDR169C	YFL062W	YPR116W	YGR042W	YAR066W	YER158C	YBL060W	YNR036C	YKR023W	YEL020C	YMR278W	YDR073W	YOR280C	YOR059C	YOR289W	YML056C	YBL081W	YOL047C	YFR039C	YOR165W	YDR441C	YJL046W	YMR226C	YLR422W	YOR385W	YMR010W	YGL228W	YJR115W	YDL061C	YDR185C	YLR367W	YPR158W	YGL235W	YGL129C	YBR147W	YER025W	YOL030W	YHR100C	YHR168W	YOR164C	YFL061W	YNL033W	YER130C
	YDR374C	YJL055W	YDL069C	YOL162W	YLR445W	YLR031W	YDR132C	YOR205C	YBR141C	YLR281C	YPL074W	YJR154W	YDR090C	YMR121C	YDR536W	YFL046W	YPL168W	YGR016W	YBR222C	YJL055W	YJL118W	YER131W	YOL042W	YOL103W	YGR054W	YLR188W	YJL038C	YKL167C	YEL044W	YLR407W	YER060W	YIR012W	YDR316W	YBR301W	YOR111W	YDR336W	YOR293W	YCR051W	YGR150C	YGL146C	YLR243W	YGR207C	YNR045W	YNL132W	YKR070W	YDR105C	YDR347W	YER130C	YDR371W
	YIR016W	YDR533C	YAL014C	YLR297W	YNL265C	YJR011C	YCR061W	YJL149W	YLR012C	YJR012C	YNR073C	YBR135W	YGL176C	YDR534C	YDR109C	YDR539W	YHL035C	YNR062C	YDR316W	YDL069C	YML125C	YKL209C	YBR108W	YML018C	YLR306W	YER184C	YDR458C	YNL269W	YER010C	YDR497C	YDR429C	YJR094W-A	YDL037C	YJR136C	YHL001W	YER093C-A	YHR179W	YDR134C	YIL110W	YBR138C	YPL263C	YNL162W	YIL136W	YLR036C	YHR199C	YEL048C	YHR141C	YPL208W	YDR068W
	YLR156W	YDL037C	YHR127W	YBR147W	YNR063W	YAL061W	YHL044W	YMR291W	YMR317W	YOR384W	YDL021W	YGL056C	YJR115W	YPL090C	YOR234C	YLR419W	YDR256C	YOL131W	YDL218W	YDR267C	YEL049W	YPR158W	YOR283W	YML125C	YGL146C	YKL180W	YCR072C	YCL073C	YGR012W	YBR220C	YFL051C	YKR070W	YKL056C	YLR061W	YHR022C	YLR019W	YPL003W	YMR107W	YAL036C	YHR131C	YPL246C	YBR084C-A	YPL278C	YCR082W	YFR017C	YCR045C	YOL163W	YCR024C	YBL081W
	YPR166C	YKL107W	YNL211C	YOL052C-A	YKR057W	YCR015C	YLR455W	YLR408C	YAR066W	YLL052C	YPR066W	YHR202W	YJR012C	YMR252C	YBL076C	YPL148C	YHR179W	YER039C-A	YDL186W	YHR156C	YMR257C	YIL001W	YER186C	YHR214W	YKL056C	YDR304C	YNL134C	YAR027W	YPR048W	YIL069C	YEL035C	YER039C-A	YMR144W	YBR184W	YGL193C	YBL010C	YKR018C	YGL081W	YBR235W	YMR209C	YLR327C	YJR080C	YCR016W	YGL159W	YGL196W	YIL091C	YJL123C	YMR222C	YFR035C
	YKL091C	YMR206W	YDR337W	YKL026C	YJL163C	YNL087W	YCR096C	YPL030W	YMR130W	YOR220W	YDL183C	YOR022C	YFR018C	YPL014W	YDR504C	YPR147C	YDL118W	YOL107W	YJL200C	YPL104W	YKR084C	YKR044W	YER071C	YKR051W	YHL017W	YKL027W	YLR075W	YLR173W	YDR482C	YDL180W	YPR071W	YHR033W	YKL142W	YNL168C	YNL157W	YNL146W	YCL005W	YDL018C	YKR017C	YLR048W	YOR017W	YJL151C	YDR438W	YKL121W	YLR446W	YFL012W	YDR117C	YJL046W	YPL198W
	YJR055W	YMR196W	YOR161C	YNL115C	YHR132W-A	YKR104W	YMR148W	YJL197W	YPL198W	YLR415C	YFL061W	YNL144C	YOR258W	YFL034W	YNL162W	YOR097C	YMR121C	YAL034C	YDR011W	YAL064C-A	YPL277C	YBR074W	YPR084W	YML100W-A	YDR066C	YKR017C	YMR221C	YLR156W	YNL165W	YBL104C	YNL234W	YPL278C	YGL176C	YLR046C	YAR020C	YCR011C	YBL044W	YJL082W	YMR024W	YKR044W	YPL272C	YNR061C	YDR497C	YNL300W	YGR015C	YPL113C	YKL162C	YPL168W	YNR018W
	YJL161W	YNL058C	YJL078C	YDR012W	YLL032C	YNL211C	YDL057W	YAR064W	YHL026C	YIL158W	YDR462W	YJL176C	YOR378W	YGR015C	YAR062W	YJL105W	YML002W	YGL147C	YOR342C	YBL029W	YLR151C	YHR168W	YKR084C	YPL165C	YJR115W	YMR115W	YOR165W	YMR310C	YHL049C	YNL284C	YKL132C	YMR028W	YJR011C	YFL034C-A	YBL072C	YDR374C	YOR158W	YJR098C	YHR076W	YBR096W	YNL019C	YDR109C	YMR136W	YFR032C	YMR160W	YFL068W	YDL146W	YOR059C	YOR394W
	YLR108C	YDR014W	YBR216C	YHL010C	YNL056W	YPL017C	YAL061W	YDR011W	YGR076C	YPL009C	YEL005C	YJL023C	YGR136W	YLR422W	YNL244C	YOL056W	YLR375W	YDR505C	YGL160W	YMR187C	YDR462W	YLR046C	YCL056C	YGL143C	YHR032W	YLR464W	YMR136W	YPL208W	YDL177C	YCR095C	YHR127W	YER067W	YBR301W	YMR222C	YGR085C	YOR271C	YDR275W	YMR019W	YBL104C	YBR074W	YLR221C	YDR070C	YBL092W	YKL086W	YKL063C	YKR045C	YHR211W	YOR264W	YGL135W
	YLR287C	YLR057W	YAL061W	YGL117W	YFR039C	YER060W-A	YEL076C-A	YJR015W	YOR280C	YJL216C	YBR162C	YLR408C	YGL193C	YKL155C	YPL109C	YGR266W	YLR019W	YBR150C	YPR106W	YCR024C	YJR154W	YDL010W	YNL175C	YMR111C	YNL295W	YJR134C	YFR032C-A	YLR221C	YDR034C-A	YMR262W	YNR076W	YHR214W	YJR129C	YJL126W	YDR132C	YML072C	YCR087C-A	YBR031W	YER007C-A	YGR027C	YBL104C	YHR033W	YLR290C	YJR030C	YOL107W	YNR028W	YHR126C	YLR326W	YKL107W
	YPL041C	YHR213W	YJR134C	YHR213W	YBR242W	YIL055C	YJR061W	YCR100C	YKL107W	YGL085W	YOL087C	YDL053C	YBL031W	YMR003W	YHL049C	YJR080C	YKR102W	YER071C	YKL061W	YNL087W	YNL289W	YLR009W	YPR172W	YJR007W	YOR289W	YGL031C	YKL006W	YMR074C	YOL161C	YJR113C	YKR051W	YNL035C	YDL193W	YNL100W	YDL206W	YER010C	YOL022C	YMR166C	YIL127C	YPL030W	YML018C	YPL013C	YBR163W	YKR093W	YMR028W	YGR283C	YDR262W	YGR126W	YPL260W
	YNL144C	YGL085W	YDR066C	YLR426W	YFL040W	YKL056C	YLR029C	YMR131C	YGR136W	YLR247C	YDR169C	YJL055W	YDR185C	YBR120C	YHR179W	YFR043C	YMR258C	YIL133C	YGR110W	YBR157C	YDL157C	YHL025W	YHL042W	YHL013C	YPL017C	YDR229W	YGL160W	YCR096C	YPR027C	YAL035W	YER080W	YHL033C	YGL083W	YER113C	YOR380W	YOR152C	YLR211C	YLR408C	YGL015C	YIR016W	YOR357C	YLR072W	YGL189C	YJL225C	YOR052C	YOL073C	YPL003W	YMR244C-A	YML030W
	YHR179W	YPR116W	YKR104W	YKR103W	YJL221C	YDR493W	YFR026C	YPL279C	YMR233W	YDR482C	YFR039C	YFR032C	YHR214W	YKL170W	YOR342C	YOR214C	YMR073C	YKR013W	YBL089W	YBL031W	YGR197C	YLR278C	YIL087C	YKR096W	YOR017W	YDR111C	YGR196C	YLR344W	YLR090W	YNL031C	YJL028W	YIL064W	YGL049C	YHR214W	YDL211C	YOR059C	YPR048W	YAR062W	YFL067W	YBR241C	YMR073C	YLR262C-A	YHR080C	YDR109C	YLR049C	YOL153C	YDR066C	YFL020C	YPR089W
	YBL081W	YLR094C	YBR163W	YDL176W	YMR136W	YMR215W	YDR444W	YPL079W	YER113C	YPL184C	YJR054W	YDL129W	YNL144C	YLR344W	YOR042W	YHR156C	YKR075C	YPL066W	YLR089C	YJR136C	YDR348C	YER128W	YMR265C	YDR197W	YER139C	YDL048C	YPR071W	YKL063C	YNL336W	YLR281C	YHR192W	YML053C	YNL035C	YGL085W	YPL017C	YHR177W	YCR100C	YNL137C	YNL046W	YOR357C	YGR012W	YHR146W	YKR084C	YGL235W	YPL199C	YOR387C	YOR305W	YGL110C	YIL093C
	YDR541C	YJL023C	YGR015C	YDR111C	YOR393W	YPL079W	YNL087W	YER130C	YDL069C	YNL099C	YPL039W	YOR012W	YBL059W	YKL221W	YOL014W	YJL161W	YOR223W	YFR032C	YFR032C-A	YER080W	YHR198C	YOR042W	YAL011W	YBR157C	YMR226C	YHR032W	YJL057C	YHR059W	YBR230C	YKL063C	YJL123C	YHL039W	YJR138W	YHL021C	YML030W	YMR124W	YLR297W	YER158C	YFR039C	YLR179C	Q0140	YML063W	YFL042C	YDR101C	YCL042W	YDR011W	YGR049W	YGR012W	YJL206C
	YIL158W	YMR147W	YLR030W	YMR066W	YPL033C	YBR137W	YJR113C	YJR098C	YDR064W	YCR024C	YHR126C	YFL020C	YMR144W	YPL191C	YJL023C	YEL043W	YML100W-A	YBL107C	YBR191W	YMR115W	YBR063C	YDL119C	YDL144C	YNR065C	YHR210C	YHL026C	YDR124W	YIL136W	YOR304C-A	YDL186W	YBR052C	YOR252W	YCR003W	YPL257W	YNR062C	YDL199C	YPR147C	YCL042W	YDR429C	YOR262W	YBR271W	YIL001W	YNR029C	YOR264W	YDR462W	YLR011W	YML073C	YBR184W	YMR148W
	YMR098C	YBL038W	YDR493W	YPR153W	YBR251W	YKR096W	YBR137W	YBR157C	YDL218W	YBL059W	YOR161C	YER060W-A	YBR301W	YOR384W	YIR039C	YJR113C	YOR008C-A	YMR146C	YNL056W	YIL067C	YNR066C	YDR519W	YGR012W	YJL197W	YOL036W	YOR280C	YDR020C	YDR034C-A	YAL049C	YLR278C	YLR013W	YPL041C	YJL107C	YGL221C	YLR164W	YOR365C	YAL037W	YOL030W	YKR104W	YPR003C	YKL056C	YHR141C	YDR304C	YPL257W	YBL107C	YGL081W	YKL063C	YDR063W	YKR093W
	YLR164W	YPL257W	YOR280C	YOR324C	YPL079W	YPR147C	YMR260C	YAR062W	YGL085W	YGR197C	YGR146C	YGR136W	YBR270C	YMR084W	YOR062C	YLR082C	YBL002W	YBR204C	YFL051C	YJL023C	YJR149W	YNL099C	YLR173W	YJL218W	YDR248C	YOR215C	YDR119W	YER010C	YJR115W	YDL136W	YPR091C	YML002W	YNL100W	YMR233W	YNL152W	YNL023C	YJL162C	YEL073C	YLL046C	YKR084C	YAL019W	YGL147C	YIL164C	YPL099C	YDL053C	YHR198C	YNR022C	YDR169C	YGR295C
	YPL279C	YDR286C	YNL069C	YJL200C	YDR316W	YPL103C	YDL002C	YNL193W	YHR022C	YHL010C	YAL034C	YKL056C	YLR061W	YJL046W	YNL152W	YOL057W	YJR067C	YLR083C	YLR287C-A	YLR440C	YMR066W	YBR220C	YBL090W	YDL176W	YBL067C	YDL073W	YPR148C	YJL136C	YAR028W	YFR038W	YKL098W	YER060W	YAR066W	YGL056C	YOR152C	YJL046W	YLR173W	YGR066C	YNR028W	YGR001C	YOR384W	YGL110C	YBL072C	YNL217W	YCL056C	YIL029C	YER039C	YOR012W	YLL014W
	YOR383C	YJL123C	YHR168W	YOR086C	YPR115W	YGL159W	YJR151C	YGL085W	YPL109C	YGL215W	YNL019C	YHR168W	YLR440C	YFR006W	YBR062C	YKL100C	YLR290C	YEL073C	YHR097C	YOR042W	YLL045C	YPL245W	YNL069C	YFL034W	YPL237W	YJL162C	YKL047W	YKL071W	YJR080C	YFR043C	YNL217W	YML096W	YBR284W	YJR062C	YLR312W-A	YOR390W	YFL034C-A	YNL122C	YNL035C	YIR024C	YJR014W	YHL018W	YGR187C	YJR015W	YHR156C	YML096W	YCR099C	YOR010C	YCR090C
	YML086C	YER064C	YIL024C	YNL035C	YLR187W	YBR259W	YOR077W	YJR100C	YFR032C	YPL039W	YLR046C	YKL128C	YDR304C	YMR107W	YER034W	YNL031C	YDR525W-A	YPL090C	YBR157C	YMR244C-A	YJR054W	YGL081W	YKL069W	YEL048C	YJR136C	YHL014C	YPL183W-A	YBR251W	YMR178W	YOL036W	YGR136W	YGL164C	YFR018C	YHL001W	YMR148W	YHR156C	YGR111W	YOR044W	YMR295C	YHL010C	YDR267C	YBR062C	YER039C-A	YML072C	YAL067C	YJR003C	YDL072C	YPL191C	YOR380W
	YAR027W	YML072C	YLR161W	YGR197C	YBR219C	YPL257W	YNL165W	YDR415C	YIL090W	YDR533C	YIL057C	YPL208W	YHR168W	YOR385W	YER085C	YPR102C	YDR109C	YLR440C	YBR194W	YLR408C	YBL044W	YGR210C	YBL060W	YIL047C	YKR075C	YBR157C	YKR093W	YER175C	YIL169C	YDL110C	YMR221C	YHR117W	YDR132C	YNL010W	YDL173W	YKL107W	YDR090C	YPR027C	YLR239C	YDR068W	YMR074C	YLR441C	YMR215W	YBR063C	YOR286W	YPR157W	YLR440C	YJL162C	YMR102C
	YIL133C	YKR104W	YGR236C	YGL221C	YLR439W	Q0060	YLR264W	YMR027W	YOR264W	YLL046C	YOL036W	YNL024C	YJR154W	YCR054C	YER130C	YCR096C	YDR132C	YHL001W	YBL111C	YGR015C	YDL119C	YAL036C	YKL168C	YMR259C	YGR125W	YCR104W	YGL049C	YFR017C	YKR075C	YMR028W	YOR152C	YJR012C	YAL064W-B	YJL123C	YBR141C	YGL083W	YHL030W	YFL062W	YIL077C	YDR304C	YBR151W	YBR184W	YMR034C	YKL100C	YLR030W	YBR264C	YPL279C	YLR446W	YJL097W
	YBL029W	YFR032C	YOR378W	YIR014W	YOR311C	YLR083C	YIL001W	YDL082W	YGR168C	YNR022C	YJR014W	YNL176C	YOR152C	YCR004C	YOR161C	YMR258C	YNL165W	YLR179C	YKL090W	YDR316W	YPR148C	YDR304C	YLR426W	YPR096C	YMR010W	YDR066C	YMR187C	YNR065C	YPL150W	YPL056C	YIL110W	YBR052C	YJL051W	YDL157C	YML125C	YFR057W	YDL053C	YNL099C	YPR061C	YLR077W	YCR023C	YFR035C	YML002W	YGR127W	YOR022C	YPL034W	YGL235W	YKR010C	YNL215W
	YIR012W	YMR222C	YDL176W	YLL052C	YKL077W	YCR024C	YLR333C	YML050W	YIL102C	YPL091W	YLR326W	YPL220W	YKL107W	YAR068W	YNL134C	YBL059W	YPL165C	YOR164C	YPL281C	YDR500C	YPR071W	YKR017C	YPR097W	YPL263C	YPL247C	YKR005C	YLR287C-A	YFL020C	YNL099C	YOL077C	YHL021C	YLR063W	YOR042W	YDR533C	YGR015C	YJL038C	YPL079W	YMR225C	YDR222W	YAL014C	YDL157C	YPL168W	YMR084W	YJL057C	YDR124W	YNL083W	YMR253C	YDR441C	YNR066C
	YIR024C	YDR482C	YGR043C	YBL095W	YGR027C	YLL052C	YJR012C	YGR015C	YOR006C	YPR148C	YEL077C	YML020W	YFR032C	YHR131C	YER067W	YJL181W	YKR043C	YOR114W	YNL023C	YCL028W	YDL053C	YGR283C	YPL165C	YPL225W	YGR102C	YHR202W	YOR042W	YLR042C	YER037W	YGL128C	YGL259W	YPR152C	YJR151C	YBR150C	YNL087W	YLL064C	YJL023C	YOR304C-A	YPR114W	YKL094W	YNL046W	YAL065C	YBR151W	YJL126W	YGR270W	YBR284W	YER010C	YCL028W	YOL015W
	YKR104W	YHR033W	YNL099C	YDR520C	YGR034W	YER079W	YOL075C	YPL070W	YNR076W	YBR187W	YBL067C	YDR316W	YGL228W	YGL226W	YGL082W	YPR109W	YER158C	YOR380W	YOR271C	YGL056C	YLR289W	YDR497C	YER048C	YNL011C	YER025W	YLR211C	YPL034W	YNL046W	YPL165C	YPL226W	YJR129C	YDR134C	YIL087C	YOR289W	YBL044W	YMR028W	YOR104W	YPL216W	YDR494W	YKL133C	YNR045W	YKL094W	YER093C-A	YDR476C	YGR049W	YDR034W-B	YOR365C	YKL056C	YHR052W
	YLR448W	YFL061W	YJR012C	YLL007C	YGR196C	YIL158W	YLR049C	YMR124W	YIL093C	YLR030W	YFL066C	YPL257W	YNL157W	YCR083W	YOR393W	YKR041W	YGR052W	YHR202W	YHR177W	YKL151C	YBL028C	YGR085C	YDR068W	YGR146C	YHR126C	YDL069C	YDR169C	YBL066C	YMR131C	YOR305W	YGR187C	YIL176C	YHR214W	YMR185W	YLR257W	YMR130W	YDR034C-A	YEL020C	YPR066W	YER067W	YGL221C	YFL062W	YHL039W	YHR213W	YIL087C	YCL036W	YDL118W	YOR369C	YNL050C
	YOL083W	YAL014C	YKR096W	YOR393W	YBL029W	YCR003W	YIL093C	YHR210C	YGR126W	YCL047C	YDL073W	YKR104W	YGR130C	YJL097W	YPL249C-A	YML125C	YML101C	YIL041W	YLL018C	YDR533C	YPL099C	YPL105C	YMR206W	YHR159W	YPL041C	YDR405W	YHL015W	YDL057W	YGR031W	YDR266C	YLR437C	YER050C	YIR035C	YLR439W	YOR059C	YCR045C	YOR289W	YNL244C	YKL121W	YOR246C	YNR040W	YPL074W	YLL029W	YHR121W	YKR011C	YHR210C	YML118W	YJL023C	YNL087W
	YBR242W	YNL234W	YFL061W	YPL104W	YMR130W	YBL066C	YGR026W	YLR177W	YML125C	YJR079W	YHR087W	YJL097W	YNL165W	YMR181C	YPL099C	YGR102C	YKL023W	YHL033C	YIL089W	YLR247C	YOR251C	YML096W	YDR185C	YGR173W	YDL183C	YER163C	YDR105C	YBL010C	YDL018C	YMR155W	YGR017W	YFL034C-A	YOL052C-A	YKL107W	YKR093W	YBR251W	YMR323W	YBR090C	YCR051W	YDL001W	YHR127W	YMR136W	YHR097C	YNL115C	YHR177W	YOR296W	YNL187W	YMR191W	YMR244W
	YML101C	YAR066W	YNR063W	YBR187W	YNL033W	YNL010W	YDR462W	YDR233C	YDR134C	YNL152W	YER051W	YBR216C	YOR215C	YMR244C-A	YMR102C	YML100W-A	YLR030W	YMR130W	YKR057W	YDR066C	YKL168C	YDR352W	YPR013C	YNL175C	YKR017C	YJR055W	YML086C	YLR125W	YPR063C	YNL100W	YHR052W	YER056C-A	YGR236C	YNL087W	YDR352W	YPR022C	YOL153C	YDR536W	YBR146W	YBR071W	YNR004W	YPL277C	YDR262W	YDR033W	YCR046C	YDL173W	YBL086C	YNL168C	YPL277C
	YLR306W	YML101C	YJR129C	YDR032C	YIL177C	YBL059W	YHR038W	YJR080C	YLR278C	YMR196W	YOR042W	YOL023W	YFL046W	YER102W	YKR043C	YDR061W	YPL056C	YOR215C	YPR097W	YOR389W	YDR500C	YPL216W	YJR003C	YML083C	YGR146C	YBL029W	YBR261C	YDL186W	YKR096W	YML081W	YBR056W	YOR285W	YGL110C	YJL206C	YLR439W	YOR352W	YOR186W	YPL158C	YKL105C	YBR264C	YKL047W	YIL069C	YER030W	YLR143W	YJR032W	YFR048W	YER047C	YBR071W	YBL076C
	YAL067C	YOR238W	YHR214W	YDL129W	YIL151C	YHR131C	YNL018C	YBR163W	YMR028W	YPR147C	YDL124W	YJR136C	YDR282C	YML118W	YDR532C	YNR048W	YLR156W	YML125C	YPR157W	YCR104W	YPR166C	YCR072C	YOR042W	YDL133C-A	YKR023W	YOR247W	YDL038C	YER002W	YNL058C	YNL083W	YOL107W	YFR026C	YNL265C	YKL142W	YPL039W	YPR151C	YLR073C	YNL115C	YDR415C	YPL056C	YOR385W	YHR207C	YOR292C	YOR220W	YGL259W	YDR337W	YPL009C	YKL006W	YOR012W
	YFR045W	YJL097W	YDL053C	YOR378W	YML024W	YDR316W	YGL110C	YOL077C	YPR172W	YIL055C	YDR383C	YOR042W	YJL107C	YGR043C	YPR153W	YMR171C	YNL252C	YNL134C	YDR450W	YJL176C	YLR407W	YOL131W	YOR246C	YPL017C	YLR415C	YER085C	YPL013C	YOR166C	YDL123W	YMR027W	YMR148W	YNL255C	YDR041W	YGL228W	YML108W	YEL047C	YAR027W	YDR109C	YML018C	YNR023W	YPR117W	YNL155W	YCR072C	YNL095C	YBL044W	YPR078C	YDR444W	YPL104W	YJL216C
	YKL180W	YPL003W	YKL215C	YEL077C	YAR028W	YFR018C	YDL211C	YKR059W	YLL007C	YBR270C	YJR113C	YGR012W	YOR012W	YDL167C	YGR031W	YOR215C	YDL177C	YJR154W	YBR063C	YJR115W	YMR136W	YJR014W	YDR320C	YBL104C	YLR253W	YBL031W	YKL121W	YBR216C	YGR102C	YLR063W	YGR015C	YDR248C	YPL184C	YJR138W	YGR243W	YNL255C	YPL186C	YFR032C	YHR156C	YBR181C	YEL023C	YJR149W	YGR085C	YDL027C	YMR027W	YIL018W	YDR405W	YJR011C	YBR141C
	YCR030C	YML020W	YOR012W	YDR337W	YGR085C	YAL014C	YPL191C	YAL061W	YBR255W	YDL193W	YPR040W	YMR233W	YBR007C	YDR450W	YDR497C	YDR441C	YDR497C	YHR179W	YMR097C	YEL007W	YDR482C	YDL021W	YLR053C	YPL054W	YHR054C	YAR066W	YMR180C	YNL200C	YJL161W	YOR051C	YBR141C	YDL211C	YKR104W	YBR284W	YGL049C	YDL018C	YIR014W	YGL196W	YEL034W	YOR215C	YKL100C	YGR110W	YKR051W	YGL056C	YKR023W	YNL077W	YER093C-A	YCR015C	YLR271W
	YLR118C	YBL031W	YNL144C	YMR147W	YML026C	YBR301W	YKL033W	YLR009W	YPL257W	YBR062C	YML083C	Q0140	YDR482C	YBR261C	YMR111C	YAL011W	YKR066C	YMR196W	YMR160W	YOR012W	YKR005C	YER187W	YIL011W	YOR086C	YHR155W	YGL056C	YOR280C	YDR185C	YNL024C	YLR177W	YBL044W	YJL051W	YLR094C	YHR192W	YJR149W	YAR062W	YMR166C	YGR212W	YPL226W	YBR194W	YPL003W	YDR444W	YGR017W	YOL098C	YBR111C	YEL070W	YDR068W	YDL069C	YBR204C
	YOR042W	YNL069C	YLR046C	YDL156W	YKL156W	YDR304C	YLR271W	YHR162W	YJR055W	YLL018C	YGL064C	YKL100C	YJL126W	YHR132W-A	YHR151C	YMR251W-A	YOL131W	YJL123C	YPR158W	YAR062W	YHR075C	YLR040C	YGR052W	YIL064W	YOL053W	YDR169C	YLR356W	YDR179W-A	YEL070W	YHR010W	YML053C	YLR315W	YPR109W	YCR050C	YPR091C	YDL037C	YFL034W	YFR043C	YMR130W	YGR042W	YER002W	YLR327C	YBL028C	YIL110W	YHR117W	YDL012C	YMR148W	YPR147C	YGL049C
	YCL056C	YLL032C	YGL064C	YKL033W	YJL162C	YNL168C	YNR048W	YLR315W	YNL284C	YMR044W	YDR441C	YDR304C	YPR109W	YJR113C	YIL176C	YGL064C	YHR017W	YHR168W	YHR132W-A	YJR134C	YBR244W	YIL089W	YIL041W	YBL067C	YBR141C	YNR023W	YJR062C	YBR138C	YJR138W	YDR291W	YDR348C	YDL206W	YPR147C	YOR322C	YOR289W	YDR073W	YMR317W	YJL131C	YDL206W	YBL107C	YLR168C	YDL124W	YGR012W	YBR301W	YGR084C	YNR021W	YPR115W	YKR017C	YDL119C
	YJR113C	YKR096W	YGR076C	YIL093C	YIL089W	YJL078C	YPR166C	YOR361C	YOL023W	YPR109W	YOL023W	YCR015C	YGL215W	YDL069C	YDR073W	YGL242C	YOR044W	YDR316W	YHR207C	YDL053C	YNL168C	YGR153W	YJR107W	YJR149W	YOR022C	YGR012W	YIL136W	YIL175W	YMR181C	YLR408C	YNL249C	YJL206C	YOR097C	YDL133W	YJL161W	YER131W	YGL039W	YER060W	YNL234W	YIL024C	YLR063W	YFL034C-A	YGL056C	YLR404W	YOR305W	YDR320C	YKL006W	YGL015C	YPL041C
	YBR063C	YDR304C	YPR157W	YBR007C	YOR086C	YJR079W	YPL034W	YMR003W	YJR136C	YPL070W	YJL084C	YBR282W	YBR284W	YLR094C	YFR026C	YMR028W	YHL049C	YPL030W	YGL036W	YER158C	YLR064W	YBL029W	YJL078C	YDL038C	YPR089W	YNL086W	YOR369C	YDL018C	YOR342C	YDR101C	YJL027C	YNL195C	YKL107W	YBR262C	YNL200C	YFR023W	YJL197W	YLL064C	YNL115C	YPL148C	YPL225W	YDL177C	YDR152W	YDL169C	YOR165W	YLR440C	YIL057C	YCR104W	YIL027C
	YCR072C	YJL131C	YNL152W	YJR012C	YKR016W	YKL107W	YDR032C	YNL255C	YCR104W	YMR010W	YGR031W	YMR090W	YGR031W	YNL005C	YJR154W	YDR014W	YER037W	YBL027W	YBL029W	YOL023W	YAL034C	YJR161C	YJR072C	YMR148W	YMR086W	YML020W	YNL005C	YDL104C	YBR125C	YEL054C	YNL152W	YCR015C	YBR122C	YFR012W	YIL027C	YLR151C	YOR062C	YBR261C	YGL049C	YJL181W	YLR073C	YLR049C	YGR203W	YEL047C	YFR042W	YBR074W	YMR269W	YAR064W	YMR130W
	YJL123C	YOR389W	YLR392C	Q0255	YHR075C	YJL213W	YOR131C	YDR064W	YMR131C	YBR231C	YDL193W	YGR015C	YLR046C	YFL046W	YKL075C	YOR271C	YJL131C	YDR405W	YKR066C	YHL026C	YCL042W	YDL173W	YGR266W	YPR071W	YNR066C	YPL257W	YMR146C	YHR192W	YLR046C	YNL260C	YPL104W	YDR462W	YOR118W	YPL184C	YIL127C	YER121W	YNL284C	YKR075C	YJR055W	YGL031C	YDR497C	YLR445W	YNL200C	YJL043W	YPR022C	YAL036C	YMR317W	YML072C	YOR283W
	YOR017W	YNL157W	YCR015C	YCR051W	YMR010W	YGR076C	YDR114C	YKR016W	YJL028W	YOL162W	YML079W	YDL037C	YDR533C	YJR051W	YDL072C	YJL162C	YGR125W	YMR073C	YDR494W	YLR179C	YMR130W	YKL061W	YKR066C	YLR456W	YKL221W	YKL006W	YPR157W	YCR045C	YDR117C	YDL018C	YGR079W	YJL223C	YOR324C	YPR116W	YER121W	YGL262W	YKR106W	YJR094W-A	YNL058C	YGL081W	YLR312C	YJR061W	YDL248W	YMR070W	YLR415C	YPL118W	YEL057C	YOL092W	YIL127C
	YNL217W	YKR084C	YPL108W	YGL159W	YER051W	YDL053C	YBR227C	YHR213W	YKL170W	YBR284W	YGL146C	YDR248C	YOR238W	YDL063C	YBR135W	YDR109C	YDR134C	YER034W	YNL033W	YFL046W	YOR385W	YPL226W	YMR221C	YJL027C	YKR010C	YJL023C	YJR085C	YLR325C	YKL006W	YDR450W	YLR243W	YGL189C	YDL069C	YOR384W	YER158C	YLR326W	YIL174W	YKL033W	YKL037W	YER077C	YMR010W	YBL010C	YOL022C	YJR007W	YBR146W	YGL138C	YKR096W	YBR135W	YGR243W
	YHR151C	YAR061W	YJR079W	YKR044W	YHL023C	YLR187W	YKL091C	YLR287C	YGR079W	YIL136W	YMR086W	YJR011C	YHR182W	YHL044W	YKL098W	YDL146W	YLL049W	YKL086W	YBR219C	YAR066W	YAL063C	YJR003C	YMR157C	YML081W	YMR024W	YGR068C	YBR163W	YHL012W	YPL109C	YCR016W	YHR117W	YJL132W	YNL024C	YPR013C	YNL217W	YGR287C	YLR185W	YBR230C	YNL165W	YLR356W	YDL133C-A	YER056C-A	YGL111W	YHR003C	YHL023C	YER050C	YBR062C	YDR111C	YBR181C
	YMR195W	YBR216C	Q0075	YHR192W	YIL165C	YFL046W	YKR006C	YOR378W	YOR385W	YLR392C	YGR043C	YBR157C	YJL051W	YGL135W	YHR141C	YHR017W	YPR091C	YCL036W	YJR012C	YHR214W	YIR007W	YJR151C	YIR037W	YKR044W	YGR235C	YJR062C	YML101C	YOR385W	YFL012W	YNL265C	YPR152C	YHL014C	YNL146W	YOR393W	YLL007C	YPL066W	YNR040W	YBR302C	YDR248C	YPL107W	YGR146C	YDR316W	YJL046W	YBR007C	YBR241C	YLR036C	YLR445W	YPR172W	YER080W
	YOR389W	YMR144W	YPL091W	YHL023C	YOR051C	YDR476C	YHR151C	YPL074W	YGL039W	YKR096W	YLR375W	YEL035C	YBR216C	YER085C	YDL001W	YBR013C	YJL161W	YEL070W	YIL093C	YOR022C	YNL087W	YER030W	YML050W	YCR087C-A	YIR014W	YDR441C	YHL014C	YIL089W	YNR021W	YMR143W	YDL121C	YOR114W	YPL003W	YDL069C	YPL257W	YPL257W	YPL091W	YHR032W	YOR062C	YIL096C	YJR012C	YDR114C	YBL049W	YIL152W	YBR270C	YMR206W	YHR177W	YAR062W	YML108W
	YOR304C-A	YDL129W	YAR023C	YNL195C	YJR142W	YBR197C	YLR156W	YOL024W	YGL193C	YDL037C	YNL134C	YDL193W	YGR015C	YOR324C	YNL096C	YDR383C	YPR097W	YGR130C	YFL066C	YER184C	YLR143W	YBR187W	YGL059W	YIR044C	YDL224C	YOR223W	YLR107W	YOR012W	YIL041W	YLR009W	YJR100C	YDR541C	YBR007C	YDR132C	YNR022C	YKR066C	YJR055W	YDR071C	YCR083W	YNL336W	YDR286C	YLL025W	YIL078W	YIL172C	YFR032C	YHL021C	YDR281C	YMR142C	YOR289W
	YKL215C	YJL126W	YCR003W	YGL085W	YGL060W	YGL221C	YDR406W	YER077C	YML056C	YHL029C	YNL100W	YHR214W	YBR184W	YLL029W	YJL216C	YDL157C	YMR019W	YBR063C	YDR346C	YHR182W	YPL070W	YFL054C	YLR187W	YER004W	YPR172W	YGR079W	YMR121C	YDL133C-A	YIL152W	YFL061W	YLR089C	YMR191W	YER039C	YCL068C	YGR130C	YFL013C	YJR062C	YML117W	YJL171C	YLR426W	YKR018C	YDL082W	YKL128C	YOR022C	YMR018W	YLR042C	YLL025W	YJL078C	YNL195C
	YGL189C	YDR132C	YMR321C	YDL037C	YDL133C-A	YJL097W	YHR097C	YIL067C	YLR089C	YLL067C	YOL053W	YCR104W	YPR013C	YCR095C	YHR057C	YIR024C	YHL021C	YER087W	YGR243W	YOR215C	YAL067C	YGR001C	YGR149W	YNR040W	YGL085W	YLR408C	YGR042W	YMR282C	YNR065C	YNL058C	YGR131W	YHR035W	YPR116W	YPR109W	YHL015W	YPL014W	YKL207W	YJL151C	YLR125W	YEL043W	YKL027W	YJR030C	YKL091C	YLR031W	YIL029C	YKL023W	YPL099C	YNL087W	YMR286W
	YLR125W	YPL033C	YMR166C	YPL257W	YPL189W	YNL234W	YLL052C	YOL022C	YDL173W	YHR179W	YKR104W	YOR059C	YOL052C-A	YBL095W	YOR322C	YDL204W	YFL012W	YOR008C-A	YMR233W	YDL193W	YDR210W	YPR102C	YMR027W	YNL086W	YPR040W	YMR166C	YFR049W	YGL140C	YLL032C	YDR248C	YIL130W	YDR319C	YOR258W	YIL136W	YFL046W	YGL160W	YER074W	YPR129W	YIR035C	YCL056C	YPR063C	YHR147C	YKR105C	YJL079C	YLR460C	YHR059W	YPL091W	YMR132C	YOR251C
	YDR068W	YGL193C	YOR220W	YOR289W	YGL036W	YDR185C	YDR185C	YJR154W	YPR147C	YJL123C	YMR147W	YEL007W	YIL071C	YIL057C	YPR061C	YCR046C	YPR066W	YOL092W	YDL180W	YNR023W	YML117W	YOR097C	YOR391C	YDR374C	YBR220C	YOR086C	YDR536W	YOL161C	YBL010C	YGR076C	YDR229W	YLR151C	YBR062C	YOR086C	YDR476C	YDL012C	YPR066W	YOR394W	YHL030W	YGR125W	YMR257C	YEL001C	YER033C	YJR072C	YHR155W	YML030W	YCR054C	YFL061W	YDL211C
	YPR013C	YIL024C	YGL131C	YAL067C	YGL164C	YDR505C	YCR050C	YNL033W	YNL157W	YLR297W	YNL217W	YCR024C	YCR003W	YPL034W	YMR121C	YBR222C	YPL280W	YPL196W	YDL018C	YLR094C	YBR184W	YGR243W	YNL215W	YOR152C	YIL057C	YDR500C	YMR114C	YGR085C	YOL019W	YLL029W	YBR235W	YLR149C	YLR061W	YMR279C	YBR138C	YEL044W	YGR131W	YLR030W	YGR146C	YLR177W	YMR171C	YOL127W	YLR075W	YDR032C	YIL101C	YOL137W	YIL151C	YCR051W	YKR044W
	YPL108W	YBR187W	YOR042W	YPL165C	YPL281C	YBR122C	YER051W	YMR166C	YDR476C	YDR134C	YBR259W	YLL067C	YJR011C	YDL218W	YLR404W	YDR334W	YNL024C	YGL131C	YGL060W	YOL103W	YJR080C	Q0140	YIL078W	YKL100C	YFL013C	YLR159W	YDR132C	YML024W	YEL007W	YOR111W	YNL195C	YMR115W	YLR407W	YNL195C	YDR248C	YPL216W	YJL221C	YGL129C	YER002W	YDL237W	YPL208W	YGR015C	YOR385W	YMR222C	YFR013W	YBR151W	YOR384W	YDR248C	YJL218W
	YNL033W	YOR286W	YOR384W	YER130C	YHR035W	YBR146W	YJL181W	YDL193W	YLR211C	YBR216C	YHR198C	YBR262C	YJL055W	YPL030W	YLR090W	YIL093C	YLL032C	YAR062W	YIL151C	YKR104W	YJR062C	YBR084C-A	YKL138C	YOL075C	YDR197W	YDL176W	YAR068W	YGL101W	YER187W	YPL193W	YJL218W	YKL069W	YOR152C	YMR158W	YPR089W	YPR071W	YMR258C	YHR203C	YLR137W	YFR049W	YIL130W	YDR504C	YDL206W	YOL073C	Q0140	YOR019W	YIR012W	YFR032C	YHR156C
	YOR164C	YJR138W	YOR238W	YAR066W	YER025W	YOR324C	YOR342C	YDR370C	YLR441C	YGR031W	YOR357C	YOL103W	YDL193W	YMR315W	YIR007W	YMR226C	YBR233W	YLR437C	YDL167C	YMR191W	YGR001C	YLR001C	YLR325C	YNL074C	YML117W	YCR024C	YMR070W	YLR312W-A	YPL280W	YJL190C	YDR262W	YER102W	YGR076C	YPR147C	YLR352W	YGR281W	YKL003C	YEL001C	YGL128C	YMR124W	YCR082W	YKR006C	YPL257W	YJL066C	YDR304C	YMR142C	YNL115C	YMR131C	YPL070W
	YDR152W	YLR247C	YOR264W	YJL078C	YLR312C	YBL031W	YLR446W	YKR103W	YER130C	YAL061W	YKL033W-A	YMR010W	YOR264W	YNL211C	YGR153W	YPL186C	YGR012W	YBR101C	YPL079W	YKR084C	YLL025W	YPR013C	YBR163W	YDR179W-A	YNL077W	YOL087C	YOR383C	YKL156W	YAR027W	YLR344W	YOR394W	YIR016W	YNL249C	YOR223W	YOL015W	YMR252C	YLR439W	YGL242C	YOL053W	YDL038C	YOL119C	YDL173W	YGR125W	YKL105C	YBR239C	YPR153W	YHL012W	YDR444W	YDR132C
	YOR311C	YJR011C	YLR049C	YDR014W	YBR151W	YMR178W	YJR079W	YGR283C	YGL060W	YOR111W	YGL079W	YAR066W	YHR127W	YGL036W	YGR015C	YPR117W	YIL092W	YGR110W	YOR161C	YLR013W	YLR225C	YDR256C	YCR087C-A	YHL023C	YER051W	YKR103W	YIL067C	YML026C	YGR196C	YGL242C	YKR010C	YBR101C	YMR279C	YDR031W	YLR264W	YMR131C	YDR471W	YNR071C	YHR198C	YOR111W	YKL215C	YGL083W	YHR207C	YOR012W	YDR444W	YHR076W	YBL089W	YNL144C	YOL103W
	YIR037W	YHR127W	YOR324C	YPL108W	YKL039W	YLR061W	YJL097W	YEL020C	YGL064C	YGL221C	YBR241C	YIL102C	YLR057W	YDR348C	YDL075W	YOL087C	YOL030W	YNL074C	YJR111C	YMR221C	YER060W-A	YER184C	YGR237C	YCR101C	YEL070W	YNR076W	YMR259C	YNR036C	YDR370C	YER130C	YPL014W	YMR291W	YDR111C	YDR134C	YJR100C	YGR223C	YIR042C	YDL183C	YCR016W	YBR151W	YER066W	YLR156W	YLR151C	YDR505C	YKL061W	YOR018W	YJR011C	YBR259W	YDR441C
	YCR051W	YOR215C	YBR284W	YGR015C	YER060W	YOR258W	YJR014W	YPL257W	YLL025W	YMR215W	YBR122C	YER184C	YCR050C	YGL196W	YDR337W	YPR097W	YLR413W	YGR001C	YGR034W	YNL144C	YLR439W	YIL175W	YDL021W	YOR285W	YKR006C	YGR043C	YGR215W	YJL216C	YNL252C	YNL030W	YBR146W	YPL249C-A	YIL077C	YJR127C	YMR194W	YNL033W	YOR063W	YOR131C	YNL215W	YGL085W	YLR143W	YKL091C	YLR072W	YLR352W	YAR066W	YNR062C	YJL070C	YNL265C	YLR064W
	YGR093W	YIL055C	YOR059C	YIL067C	YDR033W	YLR440C	YGL079W	YOR118W	YOR223W	YCR051W	YEL049W	YPL279C	YLR161W	YJL070C	YNL087W	YLR151C	YPR071W	YOL162W	YLR031W	YLR089C	YCL002C	YDR337W	YNL208W	YER007C-A	YGL185C	YMR090W	YLR073C	YLR004C	YML018C	YNL035C	YNL157W	YIL067C	YHR100C	YDR169C	YPR174C	YOR205C	YLR077W	YBR187W	YNR024W	YBL076C	YMR310C	YNL077W	YJR107W	YDL083C	YPL013C	YGR084C	YDL119C	YLR173W	YHR022C
	YHR147C	YCR051W	YGL159W	YOR389W	YBR063C	YJR136C	YFR035C	YJR047C	YLR013W	YER113C	YPL216W	YDR109C	YDL129W	YOR361C	YBR053C	YOR016C	YDR229W	YFR035C	YFR023W	YJR062C	YOL131W	YJR124C	YKL027W	YIR024C	YDR493W	YOR022C	YMR019W	YDR447C	YAR062W	YHL017W	YDL233W	YOL161C	YJL176C	YNR014W	YIL093C	YHL042W	YJR072C	YMR265C	YJR007W	YHL015W	YNL035C	YJR088C	YJR115W	YPL056C	YJL028W	YOL047C	YOR342C	YNR040W	YER158C
	YNL168C	YGR027C	YGL215W	YNL087W	YJL126W	YJL046W	YBR233W	YJR055W	YGR015C	YKR043C	YFL013C	YHR017W	YER184C	YNL115C	YOR220W	YDR111C	YBR122C	YBL059C-A	YBR147W	YNR076W	YDR066C	YAR064W	YMR257C	YLR225C	YPL277C	YAL061W	YOR017W	YGR035C	YER152C	YDL233W	YMR259C	YKL224C	YDR291W	YJL097W	YNL034W	YLR156W	YNL010W	YGR130C	YAL019W	YDR334W	YMR147W	YKL100C	YLR104W	YJR051W	YNL033W	YKL056C	YKR066C	YHL033C	YPR085C
	YAL027W	YGL131C	YGR035C	YJR134C	YPR157W	YBR270C	YNL265C	YPL141C	YPR085C	YPL229W	YPL017C	YLR094C	YMR158W	YDR128W	YHL046C	YPL107W	YKL033W-A	YOR289W	YLR218C	YNL234W	YDR229W	YMR209C	YGL164C	YGR196C	YIR044C	YPR147C	YDR073W	YDL073W	YDR073W	YBR063C	YBR219C	YGL103W	YLR161W	YER080W	YML053C	YDR482C	YDR347W	YHL017W	YLR221C	YKL077W	YPR091C	YBR181C	YPR003C	YLR168C	YOR394W	YNR024W	YPL104W	YOR186W	YCR015C
	YHR192W	YPL068C	YBL038W	YBR301W	YPL003W	YHR146W	YLR031W	YLR050C	YOL087C	YCR015C	YDR210W	YJR062C	YCR043C	YAL011W	YIL029C	YOR111W	YPR129W	YLR414C	YKL100C	YDL129W	YMR323W	YEL072W	YDL124W	YNL115C	YJL066C	YMR131C	YNL265C	YLR094C	YOL048C	YGL049C	YDR090C	YFR035C	YMR225C	YLR464W	YBR148W	YNL115C	YCR015C	YDR229W	YDR282C	YOR391C	YER007C-A	YJR151C	YLR048W	YDR406W	YFR006W	YMR040W	YGL039W	YHR182W	YGR131W
	YNL095C	YGL110C	YDL157C	YJL046W	YDR114C	YPR109W	YNL056W	YAR020C	YGL131C	YKR103W	YDR229W	YLR281C	YDR493W	YBL067C	YPL198W	YKL094W	YPL150W	YMR084W	YCR095C	YHR146W	YGL261C	YKL221W	YGR146C	YLR048W	YER004W	YLL018C	YDR014W	YMR131C	YHL017W	YOL087C	YNR018W	YOR111W	YKR084C	YPL068C	YAL064W	YGR294W	YIL166C	YGL215W	YOR154W	YKL209C	YPR089W	YGR243W	YOR097C	YNL181W	YPL014W	YOL154W	YER071C	YMR233W	YNL289W
	YJL096W	YCR104W	YBR259W	YJL055W	YEL020C	YPL009C	YPL263C	YGR001C	YHR087W	YFL040W	YIL067C	YBR184W	YIL067C	YHR219W	YNL108C	YDR367W	YER156C	YPL104W	YAR028W	YGR043C	YGR136W	YMR090W	YER041W	YDL156W	YDR117C	YMR185W	YBL092W	YHR032W	YDL118W	YKR051W	YIL158W	YGL261C	YNL168C	YIL071C	YLR218C	YDL144C	YHR033W	YDR540C	YNR040W	YDL002C	YJL126W	YDR032C	YPR085C	YBR233W	YKL133C	YBL090W	YNR036C	YPL257W	YDR185C
	YIR036C	YPL099C	YLL046C	YHR168W	YPR172W	YJR138W	YKL168C	YLR164W	YBL029W	YKL033W	YOR152C	YLR426W	YKL137W	YNL033W	YMR019W	YMR115W	YDR107C	YAL014C	YJR142W	YNL033W	YJR129C	YCR015C	YCR051W	YKL047W	YLR053C	YLL007C	YPL143W	YPR003C	YER156C	YNL010W	YDR534C	YGL110C	YGR136W	YGR031W	YOR114W	YLR271W	YOR268C	YGL259W	YPR022C	YER156C	YBR230C	YGR236C	YMR222C	YIL169C	YOL030W	YHR049W	YNR066C	YNL086W	YDL173W
	YOL042W	YGR012W	YJR011C	YKL107W	YCR015C	YOR251C	YGL260W	YKR013W	YPL003W	YBR262C	YML009C	YGR126W	YKL026C	YGR012W	YJL131C	YOR394W	YER071C	YFL052W	YNL196C	YLR281C	YEL073C	YJL096W	YLR077W	YDR186C	YBR235W	YOR264W	YDL204W	YNR029C	YFR032C	YDL082W	YEL049W	YIL096C	YML037C	YDR291W	YML117W	YMR244W	YKL105C	YPR174C	YPL054W	YEL005C	YLL046C	YGL189C	YOR378W	YNL056W	YHR179W	YCR050C	YHL023C	YML020W	YJR138W
	YOR018W	YHR199C	YNL024C	YGR012W	YNR028W	YOR215C	YDR352W	YOR114W	YJL023C	YLR426W	YPL257W	YLR440C	YDL157C	YDR374C	YHR117W	YPL068C	YPL158C	YLR257W	YPL143W	YGL015C	YGR027C	YEL054C	YKL183W	YFL051C	YAL037W	YMR142C	YKR005C	YER093C-A	YER060W	YML087C	YIL101C	YDR185C	YGL060W	YHL026C	YBR268W	YDL048C	YOR152C	YEL007W	YHR126C	YAL036C	YLR408C	YLR406C	YMR180C	YGL157W	YGL226W	YDR475C	YFL062W	YKL107W	YLR151C
	YBR053C	YNL195C	YBR150C	YPL208W	YMR027W	YDR169C	YHR076W	YKR106W	YNL265C	YPL104W	YER034W	YGL110C	YBR255W	YHR182W	YJL223C	YHR155W	YLR464W	YNL269W	YHL023C	YDR304C	YLR253W	YLR297W	YIL165C	YGR079W	YDR441C	YLL032C	YNL035C	YAR068W	YHR032W	YBL031W	YLR278C	Q0060	YFL067W	YML056C	YFL052W	YFL061W	YPR157W	YCR004C	YJL221C	YFR038W	YGL186C	YER074W	YBR251W	YDL053C	YJR055W	YML025C	YPL105C	YGL129C	YPL003W
	YDR011W	YBR146W	YCR051W	YJR136C	YGR243W	YKL069W	YLR441C	YKL156W	YJR115W	YOR393W	YHR076W	YBR187W	YNL024C	YOL087C	YER080W	YJR151C	YJR030C	YMR132C	YOR086C	YBR071W	YMR147W	YHR127W	YJR151C	YGR203W	YHR198C	YOR010C	YNL099C	YPL277C	YIR012W	YEL025C	YDR111C	YMR279C	YJR127C	YKR084C	YKL078W	YFR013W	YML026C	YHR052W	YDR504C	YBR125C	YHL017W	YPL196W	YHL044W	YDL133W	YIR007W	YLR162W	YLR413W	YHR219W	YMR257C
	YDL180W	YMR233W	YGL049C	YFL061W	YLR351C	YOR062C	YPL280W	YDL176W	YGL015C	YHL026C	YDL037C	YPL191C	YJL213W	YGL147C	YFL051C	YER002W	YDL053C	YDL063C	YLR439W	YGR012W	YAR062W	YOR286W	YOR006C	YJL163C	YIL169C	YMR132C	YLR137W	YFR032C	YHL018W	YGR097W	YDR337W	YMR148W	YDR031W	YCR051W	YBR135W	YGL138C	YNR028W	YMR278W	YGR016W	YGR031W	YLR179C	YLL010C	YHR162W	YNL289W	YHL029C	YBL010C	YLR030W	YLL032C	YBR146W
	YAL028W	YPL009C	YHR017W	YHR033W	YOR390W	YGR012W	YIL077C	YDL054C	YPR084W	YJL023C	YGR076C	YDR111C	YOR086C	YKR084C	YLR439W	YML053C	YGR031W	YKR023W	YER039C-A	YOR186W	YBL090W	YGL164C	YMR019W	YOR097C	YNL074C	YOL057W	YJR094W-A	YHR182W	YGL117W	YKR102W	YNL306W	YOL007C	YDR134C	YMR144W	YPR084W	YEL020C	YGR110W	YGR125W	YLL052C	YOR385W	YCR072C	YPR172W	YOR003W	YLR327C	YDL119C	YDR462W	YOL162W	YOL073C	YMR221C
	YDR067C	YLR281C	YCL047C	YNL099C	YPL216W	YJL131C	YGL015C	YCR004C	YPL068C	YOL052C-A	YER064C	YLR168C	YMR196W	YGL160W	YPR204W	YNR037C	YGR071C	YGL128C	YKR016W	YDR248C	YGR126W	YNL033W	YKR023W	YIL077C	YIL136W	YHR182W	YPL198W	YLR367W	YNL018C	YAL046C	YOL023W	YBR197C	YCL068C	YBR033W	YDL119C	YBL089W	YGR126W	YDR256C	YCR072C	YDL053C	YMR325W	YBR053C	YHR168W	YGR270W	YPL104W	YCL002C	YHR078W	YML073C	YPL017C
	YKL063C	YBL095W	YOR271C	YER158C	YCR090C	YMR221C	YDL083C	YMR111C	YOR161C	YBR197C	YGR125W	YNL033W	YOR384W	YGL076C	YDL048C	YBR151W	YNL011C	YKR091W	YCR045C	YML117W	YIL130W	YOR391C	YDR056C	YML053C	YOR186W	YJL066C	YML079W	YNL033W	YIR014W	YFR031C-A	YLL025W	YPL257W	YOR086C	YLR446W	YLR040C	YHR218W	YNL095C	YLR413W	YDR169C	YDR060W	YPR048W	YPL030W	YGR148C	YPL226W	YOR008C-A	YMR158W	YDR319C	YKR084C	YHL021C
	YHR211W	YNR062C	YDR520C	YOR384W	YIR012W	YNL237W	YKL155C	YGL189C	YAL061W	YKR084C	YJL200C	YFL046W	YMR206W	YOR097C	YKL156W	YOR165W	YJR142W	YPR153W	YDR169C	YGL049C	YPR066W	YIL052C	YLR042C	YGL039W	YOR357C	YBR259W	YGR068C	YCR104W	YJL078C	YER134C	YGL049C	YBR251W	YKL026C	YPL079W	YPL165C	YLR437C	YML030W	YDL025C	YOR361C	YIL136W	YJR136C	YPL208W	YPL071C	YLR042C	YBR120C	YKL100C	YIR039C	YNL152W	YDR348C
	YGL049C	YHR126C	YDR476C	YGL049C	YMR031C	YMR321C	YML118W	YOR390W	YOR165W	YDL156W	YAL014C	YPL068C	YNR063W	YGR027C	YJR138W	YCR043C	YOL114C	YNL249C	YNR022C	YIL102C	YGL164C	YHL029C	YKL167C	YDR267C	YHR199C	YHR126C	YDR033W	YNL152W	YPR158W	YOR093C	YDR051C	YKL090W	YOR161C	YKR096W	YPR097W	YML108W	YOL092W	YDR107C	YGL146C	YCR106W	YML100W-A	YFR006W	YKL100C	YPL247C	YPR129W	YMR278W	YHL013C	YPL260W	YKR051W
	YDR348C	YDR066C	YMR010W	YML133C	YOL024W	YNL200C	YCR069W	YPL009C	YHR017W	YPR089W	YLR151C	YNL157W	YMR090W	YGR243W	YGR126W	YIL166C	YGL129C	YOR393W	YGR065C	YNL152W	YDR371W	YER048C	YLR456W	YPL272C	YIR007W	YNL234W	YPR174C	YER117W	YOR010C	YML026C	YIL071C	YGL220W	YDR124W	YOL015W	YAL027W	YMR144W	YGL103W	YKL061W	YKR018C	YJL185C	YKL162C	YLR162W	YNL157W	YPR043W	YHR100C	YNL056W	YGR187C	YOR389W	YOR114W
	YMR073C	YMR090W	YBR096W	YJR154W	YDL012C	YPL104W	YGR220C	YDL001W	YHR214W	YBL010C	YBR163W	YNL211C	YBL010C	YIL078W	YBR216C	YJL151C	YDR197W	YOR264W	YNL265C	YOR205C	YIL133C	YER113C	YDR051C	YPR152C	YBL104C	YJR136C	YBL010C	YHR076W	YOR322C	YMR010W	YHR214W	YHR075C	YBR148W	YOR324C	YHL012W	YFL034W	YKR057W	YGL039W	YFL010C	YMR111C	YDR179W-A	YKL075C	YBL104C	YOR104W	YEL073C	YMR215W	YDL038C	YLR104W	YKL098W
	YLL053C	YDR111C	YPR147C	YIL071C	YOR365C	YDR070C	YPR196W	YDR429C	YLR179C	YDR337W	YHL010C	YBR259W	YFR012W	YNL030W	YGL129C	YDL045W-A	YOR350C	YLR406C	YMR002W	YMR102C	YHR054C	YOL163W	YIL137C	YHR199C	YMR244C-A	YOR161C	YHL033C	YDR471W	YER011W	YPL104W	YER071C	YNL087W	YJR062C	YER004W	YAR023C	YGL226W	YKL033W	YLR464W	YLR225C	YML101C	YER138W-A	YGR153W	YBR014C	YIL096C	YER071C	YBL029W	YBL060W	YCR071C	YNL208W
	YLR326W	YNL033W	YLR415C	YDL193W	YKR103W	YIL071C	YKL142W	YGR066C	YCL028W	YHR219W	YIL169C	YPR153W	YGL110C	YJL160C	YML050W	YPL013C	YIL177C	YDR476C	YFR013W	YLL010C	YPR116W	YGL031C	YHR003C	YJR115W	YDR320C	YPL003W	YNR004W	YDR336W	YER175C	YGR071C	YKL183W	YML100W-A	YPR157W	YOL084W	YNL215W	YJR012C	YMR143W	YDR383C	YMR171C	YMR028W	YJR007W	YOR111W	YKL133C	YGR220C	YPR045C	YGR042W	YLR013W	YNL306W	YNL157W
	YML118W	YDL069C	YKL183W	YHR202W	YDL069C	YDL157C	YGL039W	YPL220W	YBR282W	YPL108W	YGL242C	YBR062C	YPL191C	YJR101W	YDL037C	YOR091W	YKR045C	YLR072W	YNL005C	YDL037C	YGL176C	YNL249C	YAL034C	YML108W	YER060W	YHR127W	YPL249C-A	YDR332W	YIL071C	YKL207W	YDR071C	YDR482C	YPL103C	YGL083W	YGL031C	YEL067C	YML063W	YNL031C	YFL034W	YJR072C	YHR045W	YOL048C	YHR003C	YDL146W	YCL049C	YBR146W	YOL013W-A	YGL085W	YFR012W
	YHR080C	YHR182W	YBR148W	YFR032C	YNL255C	YNL144C	YPR152C	YIL101C	YJR127C	YNR071C	YEL007W	YMR131C	YOR324C	YDL082W	YNL195C	YJL176C	YDR304C	YNR066C	YNL155W	YOR357C	YGR187C	YOR251C	YBR204C	YCL028W	YOL007C	YOR059C	YLR281C	YML108W	YGL059W	YIL130W	YDR493W	YLR412W	YJR134C	YLR104W	YDR056C	YGR084C	YFR011C	YMR309C	YPR151C	YPL068C	YFL013C	YPR158W	YDR347W	YNL036W	YDR348C	YLR289W	YBL049W	YDR012W	YLR278C
	YMR148W	YDR316W	YMR158W	YBR262C	YKR098C	YIL024C	YDL177C	YLR125W	YPL017C	YLR440C	YDR338C	YLR283W	YLR013W	YDL070W	YOL052C-A	YLR046C	YDL157C	YPL191C	YDR139C	YOL073C	YPL090C	YFL062W	YLR464W	YPR013C	YHR156C	YER130C	YPL245W	YGL056C	YHR122W	YMR084W	YHR100C	YGR126W	YHR192W	YER158C	YLR137W	YCL037C	YDL224C	YEL067C	YML108W	YLL049W	YMR102C	YDL075W	YJL051W	YKL047W	YLR278C	YNL289W	YGL081W	YHR087W	YAR027W
	YML100W-A	YBR231C	YBR270C	YJR008W	YER131W	YGL049C	YHR100C	YPR045C	YMR132C	YPL165C	YML030W	YOR238W	YJL176C	YHL013C	YGR250C	YER158C	YFR013W	YKL090W	YOR059C	YNL024C	YJL216C	YCR019W	YOR365C	YIR014W	YNL200C	YCL042W	YHL010C	YOR019W	YKR011C	YER152C	YBR241C	YDR257C	YDR109C	YGL242C	YDR371W	YPR157W	YHR155W	YDR197W	YMR206W	YGL064C	YLR445W	YIR042C	YJR149W	YMR066W	YBR163W	YHR168W	YNL018C	YLR164W	YNR062C
	YDR032C	YBL059C-A	YDL193W	YGR031W	YBR148W	YOR059C	YJL151C	YDL070W	YEL035C	YDR114C	YMR028W	YKL183W	YHL023C	YHR035W	YBR241C	YHL042W	YCR106W	YJR107W	YGR017W	YKL107W	YDR068W	YOR369C	YOR183W	YHR003C	YLR364W	YOR385W	YNL162W	YNR076W	YPL091W	YGR001C	YGL085W	YLR326W	YMR178W	YLR440C	YJL218W	YKL142W	YPL131W	YOR104W	YLR445W	YLR419W	YIR024C	YOR369C	YMR171C	YOR152C	YBR141C	YML100W-A	YGL193C	YDR493W	YNL237W
	YDR525W-A	YJL176C	YPL017C	YCR015C	YGL085W	YDL193W	YMR090W	YER042W	YDR132C	YJR136C	YGR102C	YOR215C	YDL069C	YHR210C	YML125C	YJL038C	YPR116W	YOR305W	YDL119C	YGR130C	YBR135W	YKR070W	YBL029W	YPL168W	YMR221C	YNL157W	YKL077W	YML072C	YML100W-A	YPR152C	YDR248C	YOR286W	YNL152W	YLR247C	YDR185C	YER041W	YOR304C-A	YOR091W	YOR205C	YML086C	YOR378W	YER187W	YJR124C	YBR138C	YPL279C	YGR012W	YLR164W	YPR040W	YNL249C
	YBR014C	YJR012C	YDR012W	YML101C	YEL047C	YBR262C	YGR042W	YKL187C	YKL027W	YBL095W	YHR156C	YPL003W	YNL265C	YHR155W	YJR094W-A	YKR104W	YKL121W	YLR177W	YNL095C	YNL086W	YER064C	YEL025C	YLR151C	YER064C	YOL023W	YPR172W	YNL152W	YAR029W	YNL115C	YMR258C	YIR044C	YLR406C	YLR137W	YHR127W	YKL107W	YNR004W	YGL176C	YGR012W	YGR210C	YNL086W	YDR476C	YMR180C	YOR389W	YGL135W	YNL077W	YPR043W	YIL011W	YAL067C	YNL217W
	YIL101C	YIL067C	YMR132C	YDL157C	YPR097W	YDR282C	YAR064W	YJL123C	YDR169C	YBR150C	YGR015C	YOR205C	YDR066C	YHR087W	YLR073C	YLR397C	YOL057W	YOR227W	YPL034W	YPL257W	YJL027C	YLR325C	YJR134C	YMR044W	YHL004W	YOR322C	YFR032C	YNL255C	YBR047W	YNL050C	YFL052W	YGL079W	YLR312W-A	YDL129W	YOL023W	YBR090C	YBR230C	YJL213W	YLR048W	YCR045C	YCL033C	YMR244C-A	YMR257C	YPL103C	YKL047W	YBL031W	YFR032C	YMR090W	YLR352W
	YMR130W	YMR187C	YMR144W	YPL017C	YNL018C	Q0075	YDR519W	YMR126C	YAR062W	YLR253W	YBR231C	YMR121C	YGL085W	YOL070C	YMR130W	YLR057W	YER128W	YKL078W	YIL057C	YDL048C	YDR336W	YLR262C-A	YDR090C	YJR124C	YMR295C	YJL078C	YHR149C	YLR057W	YJL200C	YJL136C	YFR035C	YNR062C	YDR063W	YDR117C	YAL011W	YLR177W	YNR021W	YML100W-A	YGR207C	YMR258C	YOR238W	YPL090C	YJL151C	YOR077W	YKL168C	YDR504C	YGL083W	YJR154W	YGL129C
	YGR126W	YOR205C	YIL087C	YMR185W	YMR244C-A	YHR213W	YMR253C	YLR267W	YNL024C	YER004W	YBL104C	YKR084C	YBR148W	YLR441C	YEL049W	YPL099C	YFR032C	YMR148W	YDR532C	YER004W	YMR325W	YIL091C	YML072C	YMR147W	YHR017W	YHR214W	YDR064W	YKR074W	YCL042W	YDL248W	YOR008C-A	YER079W	YPL070W	YLR289W	YER002W	YIR012W	YNL265C	YDR471W	YFR031C-A	YCR019W	YDL156W	YDR064W	YDL091C	YDR525W-A	YBR235W	YMR136W	YLR375W	YOR118W	YIL101C
	YHL023C	YGL176C	YJL131C	YFL046W	YMR286W	YOR012W	YMR323W	YLR149C	YML117W	YLR049C	YOL084W	YNR076W	YDR348C	YMR158W	YAL034C	YCR011C	YKL006W	YGL103W	YER025W	YBR187W	YKL105C	YGL159W	YCL042W	YJR030C	YNL087W	YJL206C	YIL087C	YOR234C	YDL167C	YCL073C	YMR257C	YBR148W	YIL071C	YLR161W	YLR090W	YOR166C	YMR147W	YBL076C	YBL086C	YOR352W	YJR039W	YIL077C	YLR448W	YDL193W	YDL193W	YDL069C	YLL029W	YAR023C	YER060W
	YCR003W	YBR054W	YGL221C	YCR050C	YLR221C	YDR111C	YOR086C	YGR125W	YLL010C	YLR046C	YER079W	YOR357C	YOR251C	YKR098C	YGL108C	YGL263W	YDL211C	YDR482C	YKL187C	YAL067C	YBR219C	YJR116W	YBL031W	YHR211W	YML100W-A	YPL260W	YPR166C	YLR271W	YHR162W	YPR147C	YKR074W	YNL096C	YPR027C	YLR094C	YCL047C	YDR034C-A	YML108W	YKR043C	YGR196C	YIL151C	YJR111C	YOR384W	YOL103W	YHR155W	YGR187C	YJL046W	YPL281C	YBR262C	YLR439W
	YIL174W	YPL191C	YAL046C	YKL183W	YOR291W	YOL015W	YLR013W	YER163C	YNL095C	Q0075	YLR281C	YKL107W	YML072C	YIL011W	YDL206W	YGL259W	YIR012W	YOR062C	YLR019W	YHR017W	YLR243W	YKR045C	YKL162C	YOL019W	YHR179W	YJR154W	YOR312C	YNL005C	YDL010W	YDL119C	YLR287C	YML101C	YOL162W	YBR146W	YOR283W	YKL132C	YIL078W	YLR239C	YPL118W	Q0060	YNL175C	YKR015C	YOL137W	YNL074C	YER060W-A	YKL167C	YER186C	YDL193W	YFR006W
	YDL127W	YOR059C	YIL067C	YCR024C	YPL184C	YBL095W	YKL094W	YDR471W	YPR148C	YKL033W-A	YNR040W	YAL034C	YKR093W	YBL002W	YLL064C	YER067W	YER184C	YBR222C	YMR257C	YHR100C	YJL097W	YLR089C	YDR441C	YLR364W	YGR035C	YLR352W	YOL015W	YER131W	YPL250C	YDR371W	YKL090W	YJL216C	YLR083C	YOR161C	YML037C	YGR102C	YJR088C	YPL162C	YDL070W	YAL011W	YGR168C	YIL093C	YKL222C	YLR049C	YER087W	YDL218W	YPL186C	YBR157C	YOR387C
	YGL085W	YOR264W	YJL176C	YNL058C	YJL070C	YBR150C	YPL003W	YCL047C	YBL067C	YJR030C	YDL176W	YIR014W	YJR079W	YER140W	YDL082W	YDR222W	YHR054C	YIR012W	YLR187W	YAL034C	YOL107W	YOR365C	YIR003W	YMR295C	YPL074W	YLL025W	YBL072C	YBL107C	YBR239C	YGL147C	YNL305C	YGL131C	YDR418W	YMR102C	YAL036C	YML079W	YBR242W	YPL150W	YIL130W	YPL013C	YGL015C	YJR079W	YNL040W	YOR258W	YLR289W	YAR064W	YGR110W	YDR418W	YBR056W
	YPR106W	YCR024C	YOR205C	YDR304C	YMR252C	YOR378W	YNR021W	YNR040W	YDL156W	YDR248C	YIR003W	YKL026C	YDR476C	YOR283W	YER007C-A	YOR161C	YPL039W	YOR387C	YGR207C	YDR109C	YMR073C	YGL039W	YIL164C	YHR189W	YMR323W	YPR063C	YGL103W	YHR038W	YIL165C	YDR042C	YNL035C	YOR369C	YJL055W	YKL138C	YOR394W	YHR009C	YDL038C	YPR066W	YDR061W	YDL057W	YOR311C	YIL090W	YLR004C	YNL058C	YKR084C	YEL020C	YNL056W	YOR258W	YBR241C
	YJR098C	YFL020C	YOR215C	YAL014C	YHR057C	YMR131C	YCR082W	YLR351C	YMR221C	YIL041W	YMR090W	YLR173W	YNL152W	YBL059C-A	YMR131C	YNL019C	YER066W	YLR013W	YBR151W	YDR418W	YIR014W	YDL177C	YHL026C	YBL107C	YIR035C	YNL211C	YAR050W	YGL231C	YGR065C	YGR234W	YOL161C	YFL046W	YGR012W	YNR063W	YDL118W	YER051W	YHL035C	YML009C	YJR151C	YOL107W	YER071C	YDR034C-A	YNL137C	YPR061C	YNL152W	YDR101C	YBR284W	YMR166C	YER002W
	YBR135W	YOR324C	YDR185C	YBR216C	YER071C	YGR015C	YLR177W	YDL025C	YLR426W	YNL200C	YOL073C	YHL026C	YLR289W	YJR138W	YLR064W	YIL161W	YNL144C	YIL064W	YIL177C	YMR121C	YMR111C	YML100W-A	YBR028C	YHL004W	YER039C-A	YBR163W	YLR211C	YHR105W	YJR051W	YOR312C	YGL064C	YBR184W	YCR024C	YNL234W	YJL027C	YCL056C	YEL034W	YKL151C	YGR079W	YPR151C	YDR281C	YLR089C	YHR182W	YKL091C	YBR071W	YGL131C	YML086C	YER158C	YJR161C
	YLL018C	YLR013W	YMR196W	YDL053C	YDL073W	YGR031W	YDL069C	YIR014W	YDR124W	YHR162W	YJL023C	YCL028W	YDR316W	YHR147C	YMR257C	YKL224C	YML117W	YMR066W	YPR045C	YMR128W	YPR085C	YPR106W	YIL077C	YDL001W	YIR013C	YGL228W	YML083C	YGR207C	YMR321C	YGR126W	YMR102C	YGL176C	YER060W-A	YKL098W	YGL189C	YEL001C	YMR044W	YER060W-A	YLR061W	YPR102C	YIL127C	YOR150W	YPL173W	YNR014W	YFL042C	YER048C	YNL011C	YAL064C-A	YOL022C
	YLR408C	YGR197C	YMR187C	YOL073C	YMR084W	YMR191W	YOL159C	YOL153C	YER060W-A	YMR323W	YNL295W	YNL087W	YOR286W	YHR198C	YAR050W	YPR116W	YNL108C	YHR009C	YAR064W	YPL208W	YOR322C	YLR011W	YPL033C	YBR233W	YBL095W	YMR066W	YNL305C	YBR233W	YNR071C	YGL076C	YJR098C	YOR384W	YBL059W	YPL103C	YMR242C	YNL260C	YPL245W	YHR021C	YPL163C	YGR071C	YKR017C	YJL218W	YBL066C	YPL074W	YKL039W	YER042W	YHR189W	YHR202W	YJR149W
	YAR062W	YPL017C	YBL095W	YER064C	YER039C	YFR032C	YMR295C	YPL109C	YHR146W	YDR444W	YPL277C	YPL033C	YNL069C	YFR032C	YLL025W	YLR267W	YNL023C	YMR070W	YHL018W	YDR132C	YLR283W	YOR012W	YBR262C	YMR024W	YER066W	YER060W-A	YIR044C	YMR209C	YDR071C	YKL221W	YGR126W	YOR393W	YGL085W	YLR013W	YOL022C	YOR393W	YPL279C	YOL047C	YOL056W	YJL223C	YJL181W	YGR076C	YNL050C	YNL125C	YER067W	YKL209C	YER064C	YOR158W	YFL012W
	YER007C-A	Q0060	YGR136W	YKR104W	YHR211W	YOR384W	YLR107W	YKL065C	YOR042W	YGR027C	YLR089C	YLR179C	YGR236C	YPL229W	YPL104W	YER010C	YDR332W	YDR248C	YML119W	YGL110C	YGR168C	YIL067C	YPR148C	YDR169C	YIL166C	YMR121C	YHR057C	YGR287C	YBR147W	YLR185W	YOR059C	YCL049C	YLR168C	YOL162W	YHR182W	YDR542W	YMR187C	YBL087C	YML002W	YBR137W	YBR284W	YHL001W	YLR243W	YGR234W	YJR098C	YOR272W	YHR121W	YLR415C	YKL170W
	YLR312C	YLR083C	YMR090W	YMR323W	YML118W	YBL010C	YKR013W	YEL048C	YDR534C	YAL049C	YMR206W	YJL131C	YBL095W	YER187W	YOR238W	YHR054C	YNL005C	YGR076C	YKL063C	YLR439W	YDR067C	YLR364W	YDR505C	YJL066C	YPR066W	YHR022C	YPL148C	YHR156C	YER080W	YLL010C	YPR153W	YMR073C	YBL095W	YNL024C	YHR075C	YDR063W	YDL073W	YOR342C	YGR250C	YBL038W	YHR049W	YMR143W	YJL028W	YKL027W	YJR014W	YEL001C	YNL336W	YLL010C	YGL193C
	YBL107C	YMR132C	YBR231C	YDR185C	YNR073C	YMR206W	YPR045C	YOR227W	YBR135W	YAL065C	YBR096W	YNL035C	YHL026C	YBR282W	YHL035C	YAL008W	YIL060W	YOR152C	YEL044W	YJR138W	YOR380W	YOR150W	YCL037C	YKR043C	YNR073C	YOL107W	YOL083W	YDL144C	YDR139C	YGL226W	YKL224C	YDL121C	YER004W	YBR259W	YKR043C	YER060W	YPL090C	YAR027W	YER064C	YBL066C	YJR124C	YDL121C	YKL155C	YDL063C	YMR114C	YBR269C	YDL037C	YFR012W	YER121W
	YLR161W	YJL051W	YGL110C	YJR085C	YMR193W	YHL026C	YNL196C	YDR347W	YNL087W	YKL026C	YBR120C	YOL087C	YKL142W	YNL181W	YLR388W	YCR003W	YDL002C	YML009C	YMR031C	YPL068C	YKR105C	YIR036C	YNL010W	YHR032W	YDL176W	YLR237W	YKR070W	YJR012C	YNL046W	YNL134C	Q0140	YAR020C	YMR171C	YNL265C	YCR090C	YNL152W	YDL061C	YDR117C	YLL010C	YJL097W	YPL077C	YAR062W	YPL077C	YGR131W	YGR042W	YNL010W	YHL039W	YER060W-A	YNL034W
	YOR390W	YGL221C	YOR393W	YLR462W	YBR162C	YLR057W	YNL146W	YOL047C	YCR015C	YDR111C	YMR291W	YNL152W	YBR062C	YER041W	YOR312C	YBR231C	YOR019W	YOR312C	YNL244C	YLL025W	YOR227W	YLR253W	YEL034W	YLL046C	YMR206W	YMR147W	YKL180W	YOR003W	YGL193C	YKL077W	YNL034W	YBL027W	YMR132C	YJL016W	YNL289W	YPR172W	YBR264C	YIR044C	YER011W	YPL104W	YKR074W	YPL039W	YER037W	YML079W	YDR257C	YMR178W	YER101C	YLR281C	YIL110W
	YCR016W	YNL152W	YLR089C	YNR073C	YOR205C	YML072C	YAL046C	YKL222C	YLL045C	YGR015C	YER139C	YOR223W	YJR138W	YLR297W	YDR186C	YDR119W	YGR212W	YFL012W	YFR006W	YJL206C	YNL269W	YLR352W	YIL101C	YGL128C	YMR257C	YFL046W	YBL067C	YFR026C	YDR134C	YLR267W	YEL070W	YKR103W	YDL133W	YCL028W	YOL103W	YCR019W	YDR249C	YAL034C	YGL083W	YIL078W	YDL224C	YFL067W	YLR283W	YBR162C	YHR009C	YJL049W	YAL049C	YOL103W	YNL024C
	YNR036C	YGR035C	YPL229W	YDR286C	YJL190C	YHR182W	YLR188W	YAR068W	YGR043C	YHR100C	YKR075C	YOR152C	YHR213W	YIL093C	YOL023W	YLR188W	YFR012W	YMR111C	YCR090C	YGL159W	YER080W	YIL110W	YHR127W	YNL058C	YDL157C	YBR204C	YIL078W	YDR338C	YHR071W	YBL087C	YKL105C	YDL045W-A	YHL026C	YPL009C	YOR322C	YOR223W	YLR168C	YIL110W	YLR063W	YNR066C	YCR087C-A	YPL229W	YMR027W	YMR206W	YNL181W	YGL159W	YPL236C	YLR013W	YDL037C
	YHL042W	YNL024C	YDL091C	YBL038W	YJR085C	YDR014W	YER025W	YMR242C	YOL019W	YER042W	YJR161C	YNL234W	YGR035C	YOR296W	YKL090W	YNL074C	YMR226C	YMR257C	YOR205C	YDR134C	YDR197W	YBL028C	YLR247C	YOR324C	YNL165W	YKL107W	YOR008C-A	YCR099C	YGL186C	YER138W-A	YLL014W	YOR258W	YOR238W	YGR236C	YPR148C	YCR003W	YOR352W	YDL121C	YOR262W	YDL193W	YBR108W	YNL096C	YNL096C	YJL197W	YMR257C	YDR406W	YGR102C	YDR304C	YHR192W
	YOR104W	YPR109W	YPL039W	YPR204W	YDR371W	YAR023C	Q0255	YER071C	YLR352W	YIR042C	YHL035C	YMR191W	YPR157W	YIL092W	YKL086W	YDR060W	YDR066C	YLR289W	YDR185C	YJR011C	YDL091C	YPL191C	YPL013C	YBR135W	YDR497C	YPL184C	YMR034C	YDL037C	YMR225C	YIL071C	YER034W	YPR071W	YEL025C	YFR035C	YNL195C	YBL059W	YOL127W	YER128W	YHL013C	YAL018C	YCL005W	YMR142C	YER113C	YCR015C	YLR464W	YOL098C	YEL047C	YGL056C	YDR383C
	YAL034C	YBR071W	YNL265C	YMR222C	YMR233W	YOL153C	YDR041W	YDR026C	YAR050W	YCR043C	YDR248C	YDL176W	YML020W	YPR166C	YNL040W	YMR309C	YPL216W	YBR246W	YLL032C	YJL131C	YMR019W	YKL170W	YJL147C	YDL204W	YKR041W	YIL102C	YHR141C	YOR365C	YCR023C	YDR011W	YCR015C	YNL022C	YOR393W	YOR383C	YLR271W	YBL028C	YGR053C	YOR096W	YKL162C	YHR017W	YMR115W	YNR063W	YOR220W	YHR054C	YDR248C	YOL048C	YNR021W	YLR094C	YJL051W
	YJR161C	YDR476C	YBR184W	YDR348C	YCR011C	YER011W	YBR120C	YCL037C	YPL070W	YKL183W	YAR068W	YBR071W	YNL234W	YLR290C	YEL072W	YJL147C	YMR265C	YJL218W	YGL085W	YNL157W	YDR242W	YNL108C	YAR068W	YIR003W	YBL111C	YNL099C	YER030W	YFL012W	YBL112C	YDL069C	YKL133C	YJR129C	YGR197C	YOR059C	YHL039W	YDR447C	YOR227W	YER186C	YER037W	YDR117C	YDR248C	YPL003W	YLR053C	YCR061W	YGL108C	YGL140C	YER060W	YMR115W	YIL176C
	YBR141C	YBR157C	YPL009C	YPL068C	YDR447C	YNL146W	YOR215C	YPR011C	YMR244C-A	YGL186C	YDR493W	YGL060W	YOR393W	YDL157C	YAL027W	YPR157W	YEL067C	YDR429C	YOL075C	YKL069W	YCR090C	YHR059W	YDL176W	YDR031W	YMR321C	YDR132C	YPR003C	YOR086C	YNL305C	YLR413W	YPR102C	YBR191W	YHR202W	YBR122C	YOR012W	YBR244W	YGL196W	YNL144C	YDR332W	YOR093C	YOL023W	YCR054C	YDR034W-B	YJL038C	YNR066C	YCR054C	YDR161W	YDR132C	YBR197C
	YGL108C	YDR134C	YGL242C	YHL021C	YCR061W	YDR063W	YMR180C	YIL133C	YMR121C	YPL003W	YGR149W	YKR005C	YJR134C	YPL039W	YCR015C	YGL002W	YDR034C-A	YHR141C	YDR534C	YBR259W	YIL110W	YMR098C	YJR111C	YDR257C	YBR120C	YHL033C	YOR161C	YNL086W	YJR111C	YIL177C	YFL054C	YIR007W	YNL058C	YJL161W	YKL069W	YGR016W	YJL049W	YNL024C	YGL220W	YKL170W	YPR097W	YLR392C	YJR127C	YML086C	YLR164W	YPR117W	YOR154W	YDR109C	YOR393W
	YMR111C	YJR127C	YGL258W	YHR127W	YDL061C	YIL093C	YJL051W	YPL103C	YDL206W	YKR005C	YDL091C	YAL014C	YNL211C	YEL047C	YBR231C	YFR018C	YCR004C	YJL177W	YPL013C	YGL193C	YLR408C	YDL193W	YNR045W	YNL087W	YBR111C	YLR440C	YPL030W	YBL089W	YDR109C	YER074W	YBR204C	YKR084C	YBR270C	YMR121C	YNL187W	YLR152C	YHL012W	YOR262W	YNL019C	YNL087W	YKL094W	YOR293W	YML073C	YPL249C-A	YKR106W	YJL197W	YPR127W	YOR223W	YGL261C
	YIL064W	YBR197C	YKL107W	YDL069C	YLR325C	YLR161W	YNL155W	YPL249C-A	YLL046C	YDR520C	YNL306W	YJL206C	YDR132C	YDR063W	YJL016W	YER030W	YIR014W	YPR085C	YMR171C	YBR148W	YKL183W	YMR031C	YKR098C	YHL030W	YJL023C	YML073C	YBR264C	YMR018W	YER158C	YDR316W	YBR054W	YKR041W	YMR196W	YGL138C	YER080W	YHR179W	YIR024C	YJR030C	YGL176C	YGL185C	YOR154W	YPR066W	YDL141W	YDR229W	YBR063C	YLR118C	YPR147C	YLR407W	YJR085C
	YPR003C	YBR184W	YHR117W	YER067W	YDR233C	YIR035C	YKL098W	YOR285W	YPL260W	YPL017C	YNR004W	YPL104W	YGR012W	YDR533C	YJR107W	YKR010C	YDL025C	YBR062C	YOR192C	YGL064C	YAR050W	YER041W	YBL107C	YPL070W	YLL052C	YJR054W	YOR286W	YJR007W	YDL179W	YER163C	YOL015W	YHR207C	YNR063W	YDR482C	YIL064W	YGL231C	YDR233C	YKL128C	YJL070C	YLR118C	YDL179W	YJL077C	YKL026C	YLR118C	YLR104W	YHR182W	YAL019W	YER121W	YOR152C
	YKL133C	YCL028W	YPL191C	YJL161W	YFR023W	YMR171C	YHR122W	YMR130W	YMR142C	YBR301W	YKL128C	Q0060	YOL131W	YLR004C	YNL217W	YDR415C	YDR117C	YNL095C	YBR227C	YLR173W	YDL233W	YER137C	YPR196W	YLR164W	YOR365C	YDL127W	YHR162W	YLR029C	YKL033W-A	YBR235W	YBR163W	YCL042W	YBR150C	YHR202W	YPL067C	YLR037C	YOR311C	YLR406C	YOR220W	YDR014W	YFL052W	YKL180W	YFR011C	YER153C	YDR347W	YOL029C	YIR014W	YGL159W	YKL091C
	YOR352W	YER184C	YLR083C	YMR131C	YEL044W	YHR202W	YLR327C	YER060W	YKL180W	YDR066C	YMR002W	YMR102C	YDR134C	YLR031W	YNL035C	YOR021C	YHR203C	YEL072W	YKL077W	YMR090W	YIR012W	YDR114C	YBR063C	YDL070W	YNL181W	YAR050W	YBR242W	YPR013C	YML009C	YHR210C	YNR062C	YLL010C	YGR031W	YJR080C	YFL012W	YLR173W	YMR185W	YBR009C	YNL092W	YHR202W	YNL200C	YMR194W	YAL014C	YDR374C	YJL051W	YGL110C	YPR071W	YOR251C	YIL133C
	YDR222W	YDR109C	YIR042C	YKR071C	YBR053C	YPL068C	YGR053C	YLR072W	YPL090C	YJR113C	YMR144W	YLR031W	YNL086W	YHL030W	YLR397C	YDR493W	YFR035C	YKL180W	YHR162W	YIR014W	YIL176C	YNL077W	YBR047W	YGR266W	YHL010C	YMR130W	YKL069W	YIR012W	YBL111C	YPL064C	YMR115W	YNL237W	YLR211C	YGR127W	YGR283C	YDR541C	YMR244W	YOR182C	YGR197C	YNL010W	YBR135W	YHR179W	YOR289W	YCL068C	YLR426W	YMR086W	YJL023C	YKL069W	YMR028W
	YLL029W	YKR093W	YOR223W	YML020W	YKL155C	YLR013W	YBL112C	YDR242W	YGR012W	YKR104W	YOL052C-A	YBR122C	YLR439W	YDR089W	YFL013C	YCL068C	YOR304C-A	YPR061C	YFR039C	YLR253W	YBL076C	YMR085W	YLR454W	YOR012W	YHR218W	YHR156C	YOL131W	YOR342C	YDL070W	YDR139C	YAR050W	YOL023W	YNL086W	YPL070W	YPR116W	YML030W	YOL083W	YOR293W	YNL237W	YJL105W	YEL072W	YBL072C	YDR281C	YNL146W	YMR044W	YHL025W	YDR042C	YER182W	YGL176C
	YJL151C	YOR384W	YPL173W	YBL031W	YHR210C	YAL064W	YBL081W	YLR241W	YOL161C	YMR090W	YOR059C	YLR046C	YDR111C	YER156C	YNL050C	YOR186W	YER187W	YOR186W	YNR021W	YBR231C	YIL027C	YLR161W	YOR010C	YHL026C	YOL030W	YLR407W	YLR118C	YNL056W	YDL054C	YLR306W	YDL053C	YMR242C	YHR127W	YGR012W	YHR033W	YJL217W	YHR121W	YLR185W	YOL163W	YOL075C	YKL128C	YCR016W	YKR021W	YER076C	YER152C	YLL032C	YOL084W	YNL099C	YHR182W
	YJR142W	YAL067C	YIL055C	YPL184C	YDR336W	YPL091W	YLR461W	YLL052C	YBR259W	YBL059C-A	YDL167C	YPR116W	YAL027W	YBL038W	YJR080C	YER057C	YDL018C	YIL087C	YGL262W	YAR050W	YOR382W	Q0255	YOR271C	YGR021W	YBL112C	YER080W	YPL107W	YOR393W	YDR229W	YJL131C	YMR121C	YOR342C	YBR262C	YMR206W	YMR098C	YJR111C	YHR182W	YML018C	YOR385W	YMR027W	YDR152W	YNL087W	YLR404W	YJL217W	YOR183W	YPR091C	YJL096W	YER184C	YMR196W
	YIR014W	YLR179C	YJR154W	YML086C	YCL073C	YDR482C	YAR068W	YNL168C	YOL057W	YMR144W	YDL233W	YGL015C	YHR202W	YLR312C	YKR013W	YJL206C	YJR015W	YNR063W	YHR075C	YDR169C	YML002W	YHR151C	YHR122W	YIL158W	YDL133W	YJR138W	YHR219W	YDR222W	YJR030C	YGR150C	YGL079W	YPL186C	YJL206C	YOR062C	YKL180W	YNL056W	YDR438W	YIL152W	YGR283C	YLR397C	YKL061W	YGR215W	YFL013C	YKL107W	YDR152W	YLL054C	YPR027C	YAR050W	YGR027C
	YMR194W	YMR131C	YNL058C	YJL176C	YDR539W	YML117W	YNL040W	YIL071C	YDR444W	YHL023C	YDR111C	YDR132C	YLR247C	YPL186C	YPR071W	YIL077C	YNR062C	YER156C	YIL001W	YLR046C	YFR048W	YAL027W	YER080W	YGR102C	YBR146W	YGL049C	YJL082W	YDR071C	YNL244C	YOL153C	YGR130C	YBR138C	YOR223W	YLR278C	YGL128C	YER025W	YOR016C	YDR514C	YBL054W	YJR061W	YLR075W	YNL301C	YKR045C	YNL018C	YGR173W	YCR096C	YDL001W	YBR187W	YOL023W
	YHR127W	YOR393W	YLR057W	YAR023C	YMR253C	YKR084C	YHR035W	YJL132W	YMR010W	YGR035C	YMR196W	YJR138W	YMR010W	YBL107C	YAL049C	YPL064C	YJR138W	YJR080C	YJR116W	YKL138C	YKL098W	YPL208W	YCR019W	YIR012W	YMR265C	YOL103W	YNL096C	YHR210C	YDL121C	YNL335W	YLR094C	YML050W	YPL091W	YGR197C	YGL056C	YLR057W	YIL093C	YBR125C	YKL215C	YDR319C	YLR239C	YHR075C	YPR061C	YHL026C	YEL035C	YIL089W	YMR143W	YDL048C	YER152C
	YLR404W	YGR126W	YJR062C	YEL035C	YDL199C	YGL176C	YML050W	YKL077W	YLR156W	YNL087W	YDL218W	YLR278C	YPR116W	YMR257C	YNL157W	YOR262W	YPL196W	YJL206C	YBL010C	YHR147C	YGR031W	YPL220W	YPL247C	YKL155C	YOR324C	YFR032C	YKR105C	YLR030W	YGL215W	YNL168C	YDR387C	YPL079W	YMR019W	YER079W	YLL014W	YNR021W	YDR367W	YLR388W	YBR151W	YIL001W	YNR065C	YOL075C	YGR281W	YGR026W	YDL141W	YHR078W	YBL107C	YLR439W	YFL052W
	YGR043C	YOR223W	YLR440C	YGR149W	YPL186C	YMR132C	YNL100W	YKL056C	YBR148W	YLR057W	YKL039W	YKL033W	YKR096W	YGL220W	YPL017C	YLR446W	YGL056C	YKL138C	YER121W	YDR286C	YCR024C	YHR177W	YNL092W	YNL144C	YMR044W	YLR013W	YHR198C	YLR264W	YPR129W	YER087W	YMR244C-A	YHR038W	YLR057W	YOL073C	YOR393W	YPL039W	YDR185C	YBL010C	YCL036W	YHR110W	YDL118W	YIL133C	YDL204W	YOR214C	YIL158W	YER074W	YML050W	YDR476C	YPL245W
	YNL175C	YJL206C	YLL067C	YPR109W	YNL067W	YEL034W	YMR158W	YJL028W	YKL224C	YOR205C	YLR179C	YPR040W	YKL151C	YLL010C	YOR192C	YJL084C	YOL047C	YHR052W	YHR105W	YBR262C	YLR325C	YPL189W	YDR067C	YGL258W	YJL057C	YER060W	YER064C	YLR177W	YDL183C	YML025C	YFL012W	YIL152W	YCL047C	YNL176C	YEL072W	YNL265C	YLR281C	YML063W	YKR013W	YDR248C	YMR191W	YGR223C	YBR033W	YER041W	YML018C	YPL039W	YIL176C	YEL035C	YBR231C
	YPR066W	YMR158W	YPR078C	YPR115W	YOR238W	YPL003W	YGR207C	YER134C	YBR062C	YHR202W	YML133C	YGL258W	YLR104W	YNL056W	YDR229W	YPL279C	YNL137C	YKL006W	YEL023C	YPR153W	YNL108C	YCR061W	YOR286W	YMR206W	YJR008W	YPL191C	YDL075W	YBR244W	YKL121W	YLL067C	YGR031W	YDR536W	YKL098W	YNL069C	YGR131W	YDR169C	YLL067C	YJR138W	YPL108W	YGL159W	YLR456W	YMR323W	YDR383C	YCR024C	YHR003C	YBR194W	YER034W	YDR319C	YDL157C
	YDR462W	YDR493W	YLR179C	YKL069W	YLR211C	YOR220W	YBR007C	YLR283W	YOL137W	YAR064W	YGR236C	YOR161C	YOR389W	YDL199C	YJR127C	YBR046C	YDR319C	YDL211C	YOR365C	YGL131C	YLR437C	YLR095C	YMR130W	YGL129C	YHR159W	YDR320C	YDR089W	YDR542W	YDR494W	YDR152W	YJR127C	YJR054W	YGL215W	YMR178W	YDR032C	YNL168C	YAL049C	YNL313C	YMR155W	YHR049W	YMR027W	YBR197C	YLR446W	YMR171C	YNL305C	YHR132W-A	YKL224C	YHL026C	YOL137W
	YKL121W	YGL064C	YMR102C	YDR248C	YOL098C	YER037W	YHR021C	YKL026C	YJR054W	YLR289W	YOR018W	YLL018C	YKR084C	YNR021W	YDR111C	YDL123W	YPR109W	YOR369C	YPL074W	YLL018C	YLR089C	YBL010C	YNL193W	YDR063W	YDR109C	YAL067C	YHR032W	YCL056C	YLR464W	YIL133C	YOR322C	YDR497C	YDR482C	YGL215W	YMR196W	YBL027W	YGR125W	YGL083W	YGL221C	YHR155W	YOR016C	YMR257C	YLR095C	YOR205C	YIL174W	YCR087C-A	YKL142W	YPL131W	YGR294W
	YER087W	YGL015C	YDR282C	YIL057C	YLR367W	YNR063W	YAR027W	YEL038W	YJL096W	YDR476C	YBL031W	YBL010C	YNR062C	YOR378W	YOL075C	YER156C	YNL087W	YGR146C	YKR103W	YFR012W	YGL131C	YDR514C	YDL073W	YMR244C-A	YDR239C	YMR233W	YDL053C	YLR185W	YEL001C	YMR002W	YGR173W	YBR255W	YMR185W	YBR197C	YNL024C	YGR015C	YOL157C	YNL132W	YDR441C	YMR309C	YAL046C	YPL191C	YIL161W	YGR266W	YFL052W	YMR269W	YPL014W	YMR121C	YDR536W
	YDR073W	YBR148W	YPL184C	YGR136W	YOL048C	YAL034C	YCL056C	YBR287W	YLR064W	YJR129C	YIR044C	YBL031W	YBR197C	YBR230C	YKR074W	YDR031W	YGL083W	YDL075W	YLR090W	YAL014C	YDL206W	YLR083C	YGR270W	YOL036W	YCR011C	YNL095C	YML117W	YOR390W	YCL002C	YCR051W	YMR111C	YOR322C	YJL213W	YHL023C	YGL129C	YMR148W	YJR012C	YEL047C	YMR259C	YAR050W	YLR125W	YDL010W	YKL215C	YHR049W	YPR166C	YBR230C	YJL223C	YPR116W	YJR098C
	YER037W	YDR169C	YKL207W	YBR197C	YEL023C	YNL069C	YHR033W	YNL300W	YOL073C	YGL015C	YNL208W	YER004W	YER064C	YGR034W	YOR114W	YOL023W	YBR090C	YGR017W	YOR393W	YDR111C	YMR196W	YAR023C	YNL305C	YOR272W	YMR171C	YPR148C	YGL031C	YLR375W	YFL066C	YDR267C	YLR241W	YBR071W	YKL138C	YLR179C	YJL131C	YLR257W	YPR063C	YGL056C	YDR067C	YBR052C	YDR068W	YDR051C	YFR043C	YDR441C	YBR251W	YLR073C	YLR046C	YHR199C	YDL124W
	YMR028W	YPL279C	YBR122C	YBR184W	YHR177W	YJR062C	YNR022C	YMR160W	YJL131C	YDL129W	YNL056W	YOL073C	YIL024C	YGR126W	YHR022C	YNL050C	YOR280C	YKL098W	YOR215C	YBR184W	YNR028W	YMR185W	YPR071W	YIL169C	YBR262C	YKL224C	YAL064W-B	YPR045C	YPR106W	YDL053C	YER060W-A	YNL211C	YAL014C	YNL165W	YLR278C	YDR179W-A	YCL073C	Q0140	YJR124C	YPL014W	YKL121W	YMR158W	YOR016C	YIR024C	YOR062C	YBR302C	YNL195C	YPL165C	YPR116W
	YLR061W	YLR237W	YDR132C	YFL064C	YMR028W	YGL242C	YCL073C	YOR062C	YPR091C	YMR233W	YOR365C	YMR166C	YMR132C	YNL067W	YGR294W	YDR117C	YBL010C	YBL076C	YPL033C	YHR022C	YJL160C	YJL097W	YPL104W	YOL013W-A	YGL131C	YDR476C	YOL162W	YAL036C	YDR128W	YBR302C	YPR004C	YKR017C	YJR115W	YNL152W	YOR384W	YOR342C	YCR030C	YMR282C	YGL110C	YBR282W	YMR181C	YER071C	YAL019W	YIL077C	YLL067C	YDR322W	YIL055C	YGL064C	YKL183W
	YJL082W	YOR022C	YML072C	YBR150C	YER060W-A	YNL035C	YOR352W	YPL068C	YOL107W	YNL058C	YGL215W	YBR148W	YBR096W	YKL098W	YOL137W	YBL076C	YEL034W	YHR147C	YOR044W	YDR476C	YIL127C	YML017W	YFL034W	YML003W	YNL092W	YNL137C	YHL021C	YEL001C	YLR290C	YMR111C	YFL013C	YPL173W	YHL023C	YMR193W	YML025C	YHR076W	YHL004W	YNR061C	YNR037C	YLL054C	YNL249C	YPL249C-A	YGR149W	YMR136W	YNR063W	YPL236C	YOR385W	YDL157C	YHL046C
	YDR267C	YFR012W	YBL010C	YNL176C	YFR032C	YNL058C	YMR124W	YNL269W	YOL015W	YNR066C	YDR349C	YLL010C	YNL058C	YMR126C	YDR185C	YIR035C	YGR049W	YDR186C	YBR242W	YDR185C	YNL234W	YGR130C	YJR061W	YBR235W	YOL047C	YBR241C	YJR154W	YJL189W	YIL164C	YIL127C	YDR441C	YLR407W	YDR476C	YJR134C	YIL161W	YER117W	YPL184C	YKL121W	YPL168W	YKL100C	YIL164C	YHR189W	YJL225C	YFR006W	YBR204C	YDR014W	YMR031C	YLR448W	YNL144C
	YJL079C	YHL021C	YPL216W	YDR169C	YER117W	YDL183C	YAL064W	YER034W	YMR244W	YDR011W	YOR271C	YDR185C	YPL104W	YKR103W	YIR016W	YNL187W	YDR073W	YOR022C	YDL133C-A	YLR040C	YPR097W	YIR042C	YMR279C	YGL231C	YJR054W	YPL070W	YGL135W	YHR021C	YOR044W	YOL022C	YDR257C	YLR037C	YNL019C	YNL086W	YER051W	YDR049W	YJR119C	YKR059W	YOL092W	YHR009C	YLR152C	YNL095C	YLR063W	YMR102C	YPR066W	YBR184W	YIL060W	YDR066C	YBR163W
	YHR202W	YMR102C	YOL052C-A	YFL020C	YHR105W	YGR203W	YBR138C	YFR016C	YPL091W	YNL115C	YBR284W	YOR118W	YPL118W	YCR061W	YNL034W	YPR106W	YPR048W	YJL038C	YGR196C	YLR104W	YMR221C	YFR035C	YIR012W	YJL131C	YLR151C	YAL027W	YOR052C	YDR444W	YER128W	YPR204W	YJR154W	YKL107W	YNL157W	YAL014C	YKL098W	YAR068W	YNL301C	YLR455W	YMR086W	YMR310C	YDR061W	YKL142W	YMR131C	YJR014W	YMR019W	YML053C	YPL162C	YMR024W	YPR078C
	YPL077C	YPL208W	YHR202W	YAL034C	YDR014W	YGR197C	YGR084C	YDR161W	YOR289W	YAL046C	YGR196C	YAR061W	YGR076C	YNL095C	YFR017C	YLR011W	YFR042W	YLR408C	YGR027C	YPL070W	YGL002W	YDR475C	YLR326W	YER002W	YPL208W	YFR022W	YPR106W	YEL023C	YPL158C	YKR070W	YML056C	YBR062C	YML072C	YCR024C	YER060W-A	YLR089C	YHR140W	YKL078W	YOR215C	YCL047C	YJL084C	YCR061W	YIR007W	YLR077W	YMR286W	YLR137W	YIL078W	YDR041W	YOL131W
	YMR010W	YDR405W	YPL165C	YOL084W	YDR332W	YNL152W	YGL060W	YPL105C	YNL237W	YNR063W	YNL058C	YJR012C	YKL128C	YNL175C	YOR394W	YDR387C	YLR211C	YMR158W	YJL097W	YDR124W	YHL046C	YDR033W	YOL119C	YNL100W	YFR006W	YOR289W	YLR061W	YKL107W	YJL213W	YOR258W	YDR462W	YDL233W	YNL234W	YEL023C	YLR446W	YJR007W	YLR237W	YAL061W	YGL081W	YML079W	YBR187W	YGL060W	YIR036C	YFR043C	YDR497C	YPL226W	YPL148C	YKR070W	YOL047C
	YLR143W	YLR089C	YLR289W	YBL059C-A	YLR408C	YNL249C	YLR388W	YHR057C	YLR164W	YER138W-A	YKR006C	YKL098W	YPL017C	YKR106W	YKL105C	YGR027C	YOR262W	YDL057W	YER010C	YMR010W	YFL040W	YER076C	YDL211C	YMR126C	YBR255W	YMR128W	YLR253W	YDL010W	YMR195W	YGR042W	YPR066W	YGL064C	YJR080C	YLR137W	YMR221C	YOR086C	YOR306C	YPR048W	YMR244C-A	YNL011C	YLR162W	YHL015W	YNL255C	YOR164C	YDR186C	YBR122C	YLL052C	YER004W	YBR148W
	YJL051W	YMR323W	YDR533C	YMR191W	YCR045C	YOR238W	YFL034W	YCR076C	YOR186W	YLR188W	YOR165W	YBR255W	YPL184C	YJL055W	YLR042C	YKL151C	YOR012W	YER002W	YDL073W	YOR223W	YGR130C	YIL093C	YDR493W	YML037C	YHL014C	YLR094C	YAL019W	YFL013C	YDR383C	YLR441C	YGR049W	YEL035C	YLL032C	YPR027C	YDR441C	YHR010W	YHL029C	YJL190C	YDR371W	YJL084C	YNL234W	YHR151C	YOR104W	YDR152W	YOR003W	YPR151C	YHR207C	YLL025W	YDL206W
	YGR079W	YOR012W	YKL069W	YPL003W	YER156C	YKL098W	YKL151C	YLR312W-A	YOR380W	YFL046W	YKR017C	YLR407W	YNL176C	YER056C-A	YER128W	YNL249C	YCR101C	YNL050C	YBR120C	YHL014C	YIL101C	YFL052W	YAL036C	YDR248C	YGR068C	YHR219W	YJL171C	YLR037C	YNL031C	YLR426W	YDL119C	YBR181C	YHL014C	YNL019C	YBR204C	YIL152W	YBR184W	YHL044W	YAR062W	YPL109C	YJR085C	YDR494W	YOR223W	YIL177C	YPL226W	YDR197W	YFL013C	YGR015C	YER182W
	YOR062C	YKL151C	YNL234W	YNL024C	YOR008C-A	YPR116W	YDR034C-A	YGL260W	YBR231C	YDR348C	YOR391C	YAL067C	YML117W	YBR251W	YMR323W	YAR068W	YNR021W	YPL249C-A	YDR357C	YLR168C	YKL207W	YHL042W	YML053C	YDR505C	YER060W-A	YBR148W	YER102W	YBL059W	YNL144C	YKR044W	YOL052C-A	YJR149W	YFL040W	YLR253W	YGL231C	YPL074W	YHR049W	YER140W	YOR393W	YIL093C	YHR080C	YGL002W	YLL018C	YPR152C	YOR010C	YIR013C	YPR153W	YDL156W	YDR476C
	YDL193W	YDR441C	YDR134C	YGL131C	YLR185W	YJL051W	YDR248C	YNL234W	YGL176C	YIR035C	YGR021W	YBL038W	YPL091W	YHL015W	YER102W	YKR093W	YJR085C	YKL207W	YLR312C	YGR027C	YMR244W	YHR075C	YML056C	YMR191W	YKL222C	YDR286C	YDL082W	YLR262C-A	YKL023W	YFL067W	YOR010C	YBR157C	YGL015C	YDR063W	YDR134C	YHR057C	YEL076C	YNL087W	YNL152W	YOL042W	YMR132C	YBR125C	YOR019W	YDR042C	YIR016W	YJR115W	YPR117W	YDR185C	YHR075C
	YHL025W	YHL014C	YOR022C	YDR441C	YPL041C	YBR148W	YGR015C	YER187W	YDR066C	YDL183C	YMR085W	YDR169C	YAL014C	YIR007W	YGL135W	YGR168C	YJR051W	YGR125W	YCR023C	YLR083C	YJL223C	YKL037W	YJR100C	YJR062C	YDL129W	YPL017C	YOL159C	YLR388W	YLR375W	YNL176C	YER128W	YBR146W	YDL183C	YOR365C	YCR016W	YEL023C	YDR332W	YNL010W	YMR002W	YPL099C	YHR189W	YNL237W	YKR106W	YER039C	YFL013C	YPL141C	YGR084C	YBR204C	YLR446W
	YGR042W	YKL137W	YKL026C	YCR043C	YOR304C-A	YOR264W	YMR024W	YAL064W	YLR439W	YEL035C	YBR046C	YHR100C	YPL279C	YPR115W	YBR255W	YPL070W	YLR281C	YIL161W	YBR013C	YKL100C	YDL048C	YER182W	YIL001W	YHR132W-A	YGL143C	YJR011C	YJL079C	YEL057C	YBR261C	YGR203W	YBR063C	YDR197W	YLR415C	YNL305C	YNL211C	YBR187W	YCL056C	YFL012W	YJL027C	YEL077C	YHR132W-A	YEL054C	YLR049C	YEL025C	YHL021C	YLR125W	YGR294W	YPR091C	YNL074C
	YJR032W	YNR076W	YBR301W	YDR505C	YBL112C	YOR022C	YLR042C	YHL049C	YNL033W	YOR223W	YML100W-A	YOR385W	YHR126C	YIL091C	YDR132C	YNL058C	YML018C	YKL215C	YOL157C	YOL161C	YNL181W	YDL070W	YGL221C	YAR062W	YGR223C	YFR012W	YEL072W	YIR014W	YBR122C	YBR056W	YJR149W	YOL103W	YNL211C	YHR075C	YFR006W	YDR471W	YGR205W	YLR287C-A	YDR291W	YBR163W	YKL069W	YER033C	YOR006C	YMR155W	YCR100C	YKR006C	YAR068W	YNR023W	YJL223C
	YFL042C	YGR076C	YIL071C	YBR259W	YOR154W	YFR012W	YKR098C	YNR018W	YGL031C	YNL024C	YPR089W	YDL048C	YGL060W	YOR393W	YGL060W	YPL030W	YEL070W	YPL198W	YLL007C	YJR012C	YAL011W	YFL068W	YER010C	YPR089W	YFL010C	YPR116W	YLR090W	YDR249C	YLR413W	YIL102C	YOR062C	YDR336W	YGL260W	YEL035C	YLR009W	YHR021C	YPL009C	YLL014W	YPR091C	YDR367W	YLL018C	YJL096W	YJL193W	YBR074W	YMR148W	YBL044W	YGR210C	YJR138W	YHR033W
	YAR020C	YLR439W	YKL170W	YHL026C	YML072C	YLR257W	YOL053W	YGR021W	YDL038C	YOL057W	YPL173W	YGL083W	YFL061W	YNL157W	YDR542W	YIR036C	YGR102C	YLR004C	YNL087W	YMR131C	YHR049W	YBR108W	YER175C	YOR305W	YGL128C	YLR253W	YLR065C	YKL224C	YDR525W-A	YPR022C	YJR113C	YJL028W	YPL189W	YJL213W	YPR153W	YFR032C	YBR227C	YFL046W	YPR096C	YOL087C	YDR332W	YIL158W	YLR057W	YBR271W	YKL215C	YLR004C	YOL077C	YJR136C	YOL024W
	YLR243W	YGR236C	Q0255	YDR134C	YLR392C	YBR163W	YDR391C	YBR184W	YPL184C	YDL053C	YMR295C	YKR070W	YGR281W	YER121W	YGR017W	YDR067C	YMR178W	YCL073C	YER039C	YPR116W	YAR064W	YDR371W	YJR079W	YJL070C	YOR215C	YHR017W	YGL117W	YBL028C	YDR222W	YOR010C	YAL064W	YEL072W	YPL165C	YLR057W	YDR348C	YMR310C	YCR106W	YMR073C	YDR063W	YKL003C	YBR138C	YBR302C	YHR110W	YPR004C	YEL034W	YMR193W	YOL157C	YOR205C	YFL046W
	YDR336W	Q0075	YBR146W	YHR126C	YOR165W	YER184C	YLL014W	YGR117C	YGR027C	YBR146W	YDL157C	YOR365C	YJL097W	YOL127W	YER093C-A	YOR286W	YNL099C	YNR073C	YJL162C	YOR385W	YHL021C	YDR061W	YDR169C	YBR225W	YPL077C	YKL128C	YNL306W	YOL070C	YDR304C	YDR090C	YNR028W	YGL231C	YDR533C	YOR389W	YER085C	YLR375W	YGL031C	YOR021C	YLR397C	YMR115W	YHR003C	YBR056W	YMR244W	YDL129W	YDL027C	YMR257C	YNR073C	YOL137W	YPL104W
	YBR259W	YAR062W	YOR086C	YLR125W	YGR031W	YLL025W	YMR185W	YLR030W	YAL014C	YLR283W	YPR153W	YNL115C	YBR031W	YPR172W	YDL073W	YKL047W	YBL038W	YMR194W	YJL190C	YOR161C	YER184C	YDL141W	YKR102W	YNR018W	YKR043C	YOR012W	YGR027C	YPL216W	YLL049W	YIR037W	YLL067C	YOR365C	YOR012W	YGR130C	YDR012W	YGL260W	YGR117C	YER037W	YKR023W	YMR265C	YLL023C	YDR242W	YHR122W	YDR371W	YKL077W	YNL033W	YIR042C	YGR130C	YLR125W
	YOL014W	YDL176W	YKR005C	YPL250C	YIR007W	YKL138C	YGR196C	YGR148C	YPR040W	YGL159W	YHR177W	YDR066C	YDR012W	YOR166C	YER131W	YGL235W	YJR080C	YNL087W	YHL044W	YLR283W	YOR010C	YEL005C	YBR284W	YCL056C	YIL088C	YCR015C	YCR007C	YPR071W	YGL056C	YMR114C	YBL010C	YPR153W	YGL258W	YGL064C	YJR098C	YOR383C	YGR035C	YLR344W	YEL048C	YDR347W	YKL170W	YOR059C	YBR007C	YPL105C	YGL110C	YOL120C	YPR157W	YNL211C	YGL110C
	YLR312W-A	YLR283W	YMR019W	YMR158W	YLR004C	YPL118W	YKR103W	YPR048W	YOR383C	YBR259W	YOL162W	YGL131C	YBR262C	YLR283W	YCR069W	YPR091C	YFL046W	YLR243W	YDR233C	YLR278C	YDR525W-A	YOR324C	YIR044C	YLR151C	YER158C	YNL152W	YOR234C	YPL257W	YDR366C	YPL067C	YHR199C	YDR505C	YPL168W	YOR380W	YER102W	YGR207C	YPR098C	YLL049W	YLR414C	YHR147C	YNL165W	YGL135W	YNR028W	YER048C	YJL160C	YOR093C	YDR169C	YPL033C	YOR154W
	YNL069C	YIL136W	YML101C	YEL076C-A	YKL168C	YOR228C	YMR028W	YFR006W	YFR012W	YLR083C	YML050W	YLL025W	YIL055C	YMR187C	YML053C	YIL029C	YLL052C	YNL077W	YDR063W	YKL026C	YDR338C	YDL110C	YPL070W	YNL215W	YHR189W	YOR251C	YKL132C	YLR460C	YKR043C	YBR242W	YPL245W	YLL046C	YAL065C	YKL183W	YBR181C	YNL134C	YGL010W	YLR179C	YNL175C	YER153C	YKL105C	YKR098C	YDR056C	YDL127W	YPR151C	YJR142W	YER041W	YOR380W	YKL105C
	YCL002C	YKL069W	YJL126W	YDR109C	YOR192C	YGL258W	YPL281C	YGL103W	YOR152C	YAL067C	YHR210C	YHR127W	YNL249C	YPL257W	YMR147W	YIR013C	YDR248C	YPL070W	YDL069C	YDR090C	YJR061W	YIL055C	YFR026C	YML056C	YLR168C	YJL097W	YLL064C	YNR004W	YLR019W	YEL043W	YMR070W	YDL001W	YOR271C	YFL061W	YMR130W	YBL092W	YLR151C	YLR073C	YKR045C	YOR091W	YOR393W	YMR024W	YGR093W	YBL076C	YGL220W	YER117W	YEL070W	YML037C	YOL053W
	YGR015C	YOL015W	YJR138W	YGR035C	YIL001W	Q0255	YNL152W	YOR389W	YKL098W	YOR324C	YMR044W	YDL156W	YOR161C	YBR259W	YBR146W	YLR012C	YJL216C	YIL071C	YGL186C	YMR166C	YLR040C	YJR047C	YOL084W	YNL165W	YLR089C	YJL079C	YDR418W	YGL103W	YMR073C	YER002W	YGL110C	YLR404W	YHR033W	YMR171C	YMR131C	YKR010C	YMR209C	YLR367W	YLR456W	YBL059W	YLR072W	YLR440C	YIL096C	YHL033C	YAL019W	YPL104W	YDR534C	YBR031W	YLR137W
	YKR018C	YLR211C	YOR111W	YFR049W	YPR151C	YPL279C	YJL160C	YNL132W	YMR171C	YDR304C	YAL061W	YGL176C	YPL003W	YKL094W	YOR305W	YLL049W	YBL086C	YMR259C	YOR390W	YOL015W	YKL167C	YLR077W	YNL249C	YDR438W	YNL100W	YGL129C	YHL042W	YDR014W	YHR057C	YJL185C	YOR380W	YKR075C	YEL023C	YFL067W	YOL153C	YDR034W-B	YIR003W	YJR161C	YDR257C	YGR126W	YKL006W	YBR046C	YLR108C	YIR042C	YDR338C	YBR246W	YKL026C	YJL082W	YOR008C-A
	YDR051C	YLR315W	YDR316W	YBR148W	YLR019W	YLR104W	YMR226C	YGR097W	YHR156C	YOR042W	YPL070W	YLR159W	YHR033W	YOR304C-A	YDR429C	YLR177W	YJL079C	YLR264W	YLR325C	YMR019W	YOR383C	YMR074C	YLR125W	YDR281C	YLR094C	YML086C	YLR013W	YDR026C	YER071C	YNL255C	YDR304C	YOR205C	YPL104W	YBR270C	YPL104W	YLR185W	YHR080C	YCR104W	YGR042W	YPR084W	YDL133W	YCR045C	YLR073C	YOR086C	YIL152W	YLL023C	YNL301C	YPL220W	YDR134C
	YIL130W	YLL018C	YPL070W	YJR079W	YBL044W	YLR253W	YIL127C	YFR039C	YDR185C	Q0255	YDL203C	YGR130C	YFR035C	YMR278W	YIL174W	YOR246C	YHL044W	YNL284C	YDL199C	YFR022W	YMR102C	YPR174C	YMR315W	YJL057C	YGL079W	YOR205C	YER087W	YMR126C	YOR012W	YHR075C	YPR027C	YLR137W	YNL069C	YCR003W	YDR536W	YOR150W	YKL151C	YGR001C	YDL118W	YPL173W	YNL058C	YDR542W	YOR018W	YNL295W	YGL082W	YJL105W	YGR236C	YKR005C	YFL054C
	YLR439W	YGL049C	YLR397C	YNL157W	YLR089C	YGR250C	YHR075C	YHR151C	YAL063C	YGL064C	YKL026C	YIL093C	YMR019W	YBR013C	YMR244W	YOL075C	YJL077C	YML073C	YDL054C	YDR541C	YPR102C	YGL235W	YDL179W	YGR223C	YNR018W	YOR380W	YOL029C	YBL092W	YEL067C	YKL027W	YDR061W	YDR073W	YNL165W	YML037C	YIL101C	YJL097W	YLR188W	YDR450W	YGR049W	YOR018W	YMR024W	YDR418W	YKL033W-A	YLR408C	YLR257W	YCR003W	YFR016C	YDR320C	YHR078W
	YMR085W	YNR014W	YER184C	YJR100C	YBR120C	YLR283W	YBL010C	YLR404W	YMR128W	YOL087C	YLR173W	YDR134C	YMR102C	YEL070W	YOR227W	YFR016C	YPL064C	YDR101C	YLR445W	YOR152C	YMR260C	YJR119C	YPR011C	YIL172C	YNL211C	YOR118W	YMR090W	YEL070W	YJL079C	YBR270C	YHR033W	YKR074W	YBR157C	YBR135W	YHR049W	YIR024C	YMR222C	YKR057W	YJR115W	YFR043C	YBR264C	YKL071W	YIL052C	YGL085W	YJL118W	YMR148W	YOL120C	YOR280C	YMR325W
	YGR283C	YPL184C	YLR168C	YLR090W	YIL011W	YOR161C	YDR494W	YKR045C	YGL110C	YPL208W	YGR068C	YPL017C	YOR223W	YKR005C	YLR004C	YDR239C	YLR239C	YCR104W	YMR027W	YJR127C	YOR192C	YGL176C	YPL150W	YKR013W	YGL015C	YOR186W	YPL165C	YAL067C	YMR019W	YLR271W	YLR225C	YHR054C	YNL144C	YFL068W	YMR244C-A	YLR218C	YDL136W	YNL301C	YLR437C	YML133C	YHL014C	YOR192C	YPL074W	YEL043W	YMR070W	YAR066W	YIL092W	YPL003W	YHR214W
	YDL110C	YMR121C	YFL046W	YDL183C	YER175C	YDR066C	YHR189W	YOR391C	YDR286C	YMR121C	YFR017C	YGL064C	YOR008C-A	YPR158W	YIL130W	YBR138C	YLR297W	YGR281W	YDR073W	YAR028W	YBR261C	YPL109C	YNR036C	YOR289W	YGR043C	YOL161C	YLL010C	YFR057W	YEL034W	YBR031W	YMR136W	YPL104W	YBR197C	YIL024C	YER060W	YLR388W	YAL036C	YGR187C	YMR115W	YHL050C	YOR008C-A	YGL076C	YCR004C	YJL151C	YDL070W	YCR100C	YNL046W	YLR179C	YEL072W
	YNL086W	YEL007W	YAL065C	YLR072W	YNL069C	YAL065C	YNR045W	YJL193W	YER182W	YGL131C	YER158C	YMR019W	YOR059C	YCR011C	YMR066W	YLR164W	YMR097C	YPR097W	YMR128W	YPR040W	YOL007C	YDR319C	YKL026C	YOR186W	YFL067W	YPR040W	YJR032W	YGR102C	YCR106W	YLR037C	YJR080C	YBR063C	YMR222C	YGL015C	YLR063W	YNL212W	YHR151C	YLR029C	YGL230C	YNL132W	YLR046C	YOR238W	YER117W	YDR482C	YCR024C	YDR336W	YMR206W	YOR161C	YPR148C
	YMR233W	YOR365C	YGL193C	YIL102C	YER041W	YFL061W	YFL066C	YMR115W	YJL122W	YKL107W	YLR095C	YJL107C	YIR035C	YGL129C	YIL110W	YDR248C	YKL033W	YDR061W	YKR023W	YDL156W	YLR177W	YIL060W	YPL282C	YDL157C	YHR087W	YMR028W	YPR147C	YOR008C-A	YPL064C	YGR106C	YIL176C	YBL067C	YBR282W	YOR378W	YPL014W	YJL189W	YGL164C	YML086C	YGL082W	YGL261C	YHL044W	YOL015W	YOR383C	YDR068W	YDL110C	YNL176C	YJL084C	YKL047W	YKL133C
	YOL007C	YOR161C	YIL136W	YGL258W	YDL144C	YJR129C	YPL196W	YJR094W-A	YLR104W	YJR011C	YLR253W	YER182W	YKR015C	YHL017W	YGL176C	YJL046W	YNL046W	YPL017C	YDL179W	YDL086W	YJL206C	YDR105C	YFR017C	YMR144W	Q0140	YAR062W	YMR010W	YCL037C	YFR042W	YNR048W	YHR078W	YOR042W	YER184C	YDR348C	YBR063C	YDR322W	YOR166C	YAR028W	YJR138W	YNR068C	YHR198C	YBL031W	YLR161W	YJL149W	YOL023W	YNR073C	YMR187C	YGR043C	YGL056C
	YER093C-A	YBR262C	YIL102C	YNL152W	YDR063W	YFR035C	YBL029W	YIL096C	YJR011C	YDR185C	YBR235W	YOL052C-A	YGR126W	YAR020C	YLL007C	YIL041W	YGR287C	YLR283W	YHR121W	YBR163W	YGR148C	YCR016W	YLR460C	YPL281C	YNL134C	YLR064W	YNL087W	YDR051C	YDL025C	YPR048W	YDR073W	YBL028C	YLR439W	YOR238W	YIR007W	YLR367W	YLR419W	YNR062C	YDR068W	YGR093W	YDR090C	YJL221C	YER153C	YJR047C	YPL108W	YBL054W	Q0255	YOR022C	YBR259W
	YGR127W	YFR035C	YOR258W	YLL032C	YDL167C	YNL176C	YBL111C	YDR262W	YMR019W	YBL038W	YDR061W	YHL014C	YMR222C	YJL161W	YGL103W	YFR048W	YBR230C	YDR286C	YER060W-A	YNL137C	YMR074C	YKL047W	YLL049W	YPR048W	YER079W	YPR085C	YEL073C	YPL054W	YNL122C	YBR264C	YAR066W	YDL086W	YFL061W	YML020W	YJL051W	YPL236C	YBL090W	YOR093C	YGR097W	YGR153W	YDR336W	YKR103W	YLR289W	YPL118W	YJR039W	YDL186W	YBL059C-A	YPR013C	YPL257W
	YGR173W	YJR098C	YMR147W	YCR003W	YGL081W	YLR173W	YER010C	YKL091C	YNL040W	YGR236C	YMR257C	YPL070W	YOL075C	YBR007C	YKL155C	YGL196W	YOL087C	YPR116W	YHR156C	YER182W	YPR078C	YGL015C	YLR072W	YAL037W	YMR196W	YAL014C	YJR113C	YDR132C	YNL005C	YER137C	YML072C	YKR093W	YMR166C	YLR125W	YFR012W	YDR033W	YGL111W	YDR020C	YNL023C	YAL027W	YHR211W	YKR096W	YOR062C	YHL025W	YMR084W	YNL099C	YER039C-A	YNR076W	YPR043W
	YJR100C	YGR130C	YPL118W	YPR040W	YDL121C	YER085C	YDR338C	YFL061W	YJR039W	YOR380W	YJL078C	YHR147C	YDL133W	YKR044W	YDR406W	YPL052W	YBR261C	YKL224C	YCR015C	YAL027W	YLR090W	YOR009W	YKL151C	YLR075W	YHL026C	YNL289W	YGR125W	YLR445W	YER184C	YOR289W	YHL012W	YJL193W	YGL064C	YLR257W	YOL052C-A	YHR035W	YMR019W	YNL269W	YBR125C	YOR283W	YNL011C	YPL162C	YNL077W	YLR125W	YJL078C	YDR186C	YML053C	YNL137C	YGL231C
	YLL067C	YDL183C	YMR233W	YAL065C	YDR505C	YIL102C	YER076C	YBR053C	YKR005C	YOR059C	YHL050C	YDR541C	YDR124W	YLR063W	YLL014W	YHR009C	YLR046C	YDR111C	YER002W	YGL176C	YIL161W	YJR039W	YLR414C	YHR110W	YNL058C	YBR146W	YHR038W	YCR007C	YDL157C	YFR032C	YFR017C	YEL049W	YMR206W	YGL129C	YOR342C	YNL125C	YOR018W	YGR215W	YPL131W	YOR086C	YML056C	YMR028W	YML101C	YPR116W	YMR317W	YIL069C	YML125C	YLR426W	YPR153W
	YGR243W	YOR289W	YHL026C	YLR083C	YPL280W	YMR010W	YDR540C	YBR147W	YGL159W	YGR130C	YHR100C	YNL086W	YLR168C	YNR070W	YBR285W	YML079W	YDL037C	YEL035C	YOR051C	YOR118W	YLL064C	YBR219C	YMR160W	YMR171C	YFR018C	YIL137C	YNL086W	YEL044W	YOR383C	YNL336W	YIR007W	YEL057C	YBR187W	YOL163W	YLR151C	YMR018W	YER030W	YDL063C	YJL122W	YML053C	YML108W	YIL041W	YLR253W	YOR019W	YKL090W	YGR205W	YNL035C	YOR289W	YOR280C
	YER056C-A	YNL035C	YFR032C	YOR062C	YJL147C	YJL176C	YLR151C	YER007C-A	YGL258W	YKR044W	YPR003C	YGR027C	YCR051W	YLL007C	YER121W	YML020W	YGL160W	YNL152W	YGR281W	YMR244W	Q0060	YPL280W	YGL146C	YLR397C	YFL066C	YOL137W	YDR012W	YMR260C	YOR165W	YNL067W	YOR311C	YGR031W	YPL009C	YPL165C	YPL068C	YIL088C	YER093C-A	YJR015W	YBR225W	YJR124C	YMR315W	YJL177W	YKL094W	YER139C	YJL163C	YNL200C	YPL150W	YBR231C	YOR010C
	YDR497C	YDR541C	YOR286W	YOR286W	YMR064W	YNL024C	YER187W	YOL163W	YIR014W	YIL088C	YIL137C	YNL265C	YJR080C	YLL066C	YPL070W	YLR439W	YHR032W	YOL015W	YDR089W	YNL115C	YDR111C	YHR052W	YOR322C	YNL249C	YLR281C	YGR294W	YOR393W	YPR078C	YGR223C	YLR221C	YHL046C	YLR278C	YGR130C	YLR415C	YLR407W	YHR146W	YBL089W	YIL064W	YAL008W	YPL066W	YDR504C	YLR037C	YDR458C	YKL207W	YDL127W	YOR118W	YDR540C	YJR161C	YLR397C
	YCL036W	YOR380W	YMR222C	YKL091C	YLR173W	YOR042W	YDR256C	YPR061C	YDR418W	YIL071C	YLR462W	YNL249C	YBR231C	YHR140W	YDR525W-A	YBR052C	YHL018W	YPR163C	YLR211C	YOR380W	YJR127C	YER140W	YIL108W	YJR054W	YJL218W	YBR282W	YKL037W	YJR080C	YGR212W	YBR239C	YGR294W	YJL046W	YAL064W	YCR104W	YHR035W	YNR029C	YJR127C	YOR361C	YIL064W	YJR080C	YPL237W	YIL055C	YIL133C	YOR361C	YJL218W	YPL168W	YDR152W	YHR057C	YJR136C
	YGL196W	YIR035C	YFL010C	YJL225C	YFL046W	YGR236C	YFR006W	YOR164C	YOL103W	YOR337W	YOL057W	YPL165C	YBR157C	YPL222W	YOR251C	YGL101W	YJR054W	YPR127W	YNL067W	YKL224C	YDR179W-A	YGR162W	YPL148C	YHL010C	YNR040W	YJL126W	YCR015C	YML079W	YDR066C	YER056C-A	YBR122C	YNL234W	YLR278C	YMR225C	YHR192W	YLL014W	YDR107C	YHL049C	YOL019W	YLR064W	YGR243W	YOR086C	YJL185C	YOR114W	YDR320C	YHL017W	YHR105W	YBR150C	YLL007C
	YGR049W	YLR046C	YHR182W	YPL070W	YGR042W	YMR147W	YDL048C	YDL048C	YMR166C	YDR505C	YHR080C	YDR012W	YPL103C	YNL083W	YBL081W	YBR262C	YPL109C	YJL136C	YDR332W	YCL047C	YFL046W	YNL320W	YEL038W	YHL014C	YJR003C	YJR012C	YGR097W	YFL034W	YOL083W	YKR103W	YJL160C	YPR116W	YOR286W	YML072C	YLR412W	YPR166C	YJL037W	YBL112C	YMR181C	YDR119W	YDL203C	YPR043W	YMR259C	YMR131C	YML100W-A	YNL301C	YLR456W	YDL133W	YIR042C
	YIL093C	YNL086W	YCR050C	YLR013W	YLR077W	YNL137C	YMR160W	YJL221C	YJR100C	YMR222C	YNL195C	YJL078C	YPL208W	YMR028W	YNL305C	YDR291W	YOR205C	YDL157C	YEL047C	YBR122C	YPR089W	YKL072W	YGR127W	YNR028W	YFL052W	YDR012W	YBL076C	YBL090W	YJL055W	YHR076W	YEL073C	YIL137C	YOR018W	YJL107C	YBR056W	YDR316W	YDR506C	YNL030W	YKL207W	YNL031C	YGL079W	YOL073C	YAR050W	YOL030W	YJR113C	YGR168C	YDR101C	YPL277C	YMR070W
	YGR068C	YGL129C	YKR043C	YOR215C	YOL056W	YGL060W	YPL225W	YKL069W	YDR319C	YFL068W	YDL070W	YLR104W	YLL018C	YNL212W	YGL079W	YGL226W	YMR253C	YBR269C	YKL107W	YKL098W	YHR199C	YBR269C	YGR223C	YBR271W	YPR022C	YBR255W	YMR295C	YHR132W-A	YOL047C	YPR196W	YNR023W	YLL007C	YDL202W	YKL069W	YBR241C	YCL033C	YBR191W	YOL127W	YLL045C	YLL066C	YDL202W	YPL225W	YER002W	YPL162C	YCR061W	YKL168C	YIL166C	YDL057W	YOR009W
	YPL109C	YNL146W	YIR035C	YHR071W	YCR023C	YOR389W	YLR162W	YIR007W	YML037C	YOR289W	YDR197W	YDR476C	YBR122C	YPR116W	YCL047C	YLR091W	YIL041W	YAL063C	YLR108C	YMR317W	YML030W	YOR350C	YHR126C	YKR074W	YOL075C	YLR448W	YLR049C	YGR234W	YHR054C	YOR016C	YDL141W	YLR257W	YPL017C	YAL046C	YDL157C	YCR076C	YLR413W	YNL067W	YBL112C	YMR278W	YOR289W	YOL047C	YMR142C	YHL017W	YDR061W	YMR230W	YIL077C	YMR130W	YHR117W
	YLR414C	YOL073C	YLR253W	YER039C	YKR015C	YCL047C	YMR157C	YER153C	YHR033W	YDR346C	YBR108W	YGL193C	YJR127C	YNL155W	YDL038C	YMR222C	YPR158W	YIR039C	YKL094W	YBR062C	YML108W	YOL052C-A	YMR090W	YER101C	YGR149W	YOL030W	YDR471W	YGL079W	YPL039W	YGL221C	YDR338C	YKR044W	YGL242C	YBR255W	YDR090C	YGR031W	YDR222W	YMR143W	YEL072W	YGR035C	YGR016W	YGR210C	YHR121W	YMR064W	YMR291W	YIL001W	YNR014W	YBR197C	YBR150C
	YIL024C	YEL035C	YDL129W	YJL131C	YHL013C	YMR233W	YBR148W	YMR269W	YLR408C	YDR493W	YPL077C	YMR196W	YLR415C	YNL237W	YLR281C	YGL079W	YMR128W	YDL045W-A	YMR019W	YOL087C	YLR179C	YKR102W	YMR073C	YNL211C	YER064C	YGL015C	YPL104W	YCR003W	YDR319C	YKR005C	YCL049C	YPR085C	YCR051W	YDR418W	YNL096C	YJL176C	YGR273C	YIL071C	YLR352W	YJL206C	YOR062C	YIL176C	YER128W	YPL109C	YLR437C	YJR054W	YJR098C	YLR188W	YDR542W
	YDL021W	YLL025W	YNL165W	YOR258W	YGL079W	YOL075C	YHL046C	YPR196W	YML073C	YFR032C	YKL151C	YAL027W	YBR054W	YCR071C	YLR188W	YPL071C	YDR387C	YJR061W	YLR185W	YOL057W	YDR061W	YDR020C	YPL109C	YGL131C	YJL132W	YLR040C	YBR125C	YBR203W	YOR262W	YKL209C	YLR289W	YOL015W	YOR389W	YIL055C	YBR231C	YCL073C	YDR338C	YIR012W	YBR241C	YMR171C	YBR125C	YLR364W	YGL231C	YMR086W	YGR281W	YOL163W	YNL175C	YMR226C	YIR007W
	YLR057W	YPL165C	YHL023C	YEL007W	YAR064W	YDR132C	YDR506C	YPL165C	YBR262C	YFR022W	YJL161W	YKL224C	YPL165C	YKR015C	YDR371W	YOL138C	YNL269W	YIL175W	YKR015C	YKR070W	YLR461W	YNL217W	YLR412W	YMR027W	YDL053C	YHR147C	YNL023C	YGR015C	YOR352W	YOL057W	YER067W	YMR244C-A	YML020W	YDR476C	YGL131C	YDR014W	YGL015C	YOL120C	YIR044C	YKR106W	YER047C	YMR132C	YNL056W	YEL048C	YLL052C	YDL021W	YMR325W	YDL045W-A	YJR061W
	YAR028W	YNL137C	YGR126W	YKL072W	YCR054C	YDR248C	YLR375W	YMR262W	YFR022W	YOR264W	YJR127C	YDR090C	YIL089W	YBR271W	YOL153C	YDR525W-A	YJR094W-A	YLR064W	YPR166C	YBL038W	YDL173W	YCR054C	YFR022W	YER139C	YDR438W	YLR031W	YPR027C	YKL077W	YKL094W	YEL049W	YOR003W	YLR408C	YIL055C	YDL086W	YIL057C	YHR080C	YKL077W	YOR167C	YPL246C	YJR030C	YBR262C	YMR126C	YAL028W	YHL039W	YER004W	YNR070W	YNL005C	YAR028W	YOL083W
	YDL124W	YCR043C	YBL059C-A	YLR397C	YCL037C	YGL129C	YOR258W	YNL320W	YLR137W	YOR215C	YMR193W	YPL184C	YMR187C	YPL064C	YEL067C	YER186C	YMR181C	YJR055W	YJL070C	YBR146W	YCL049C	YKR074W	YGL002W	YMR086W	YNL056W	YBR062C	YBR028C	YCR019W	YPR109W	YGR093W	YJL082W	YGL128C	YPR078C	YPR172W	YML118W	YDR222W	YMR098C	YLR211C	YHR218W	YKL023W	YBR146W	YOR227W	YJR008W	YLR464W	YHL026C	YNL137C	YEL035C	YPL184C	YNL137C
	YGR065C	YGL083W	YJR127C	YNR063W	YER042W	YBR054W	YEL005C	YNL019C	YNL195C	YKL151C	YDR291W	YAR050W	YNL146W	YLR009W	YLR356W	YNL137C	YJR008W	YER158C	YPR152C	YMR027W	YGL160W	YDR119W	YKL039W	YKL121W	YNL217W	YLR326W	YLR094C	YKR010C	YDR248C	YHR100C	YDL127W	YGL076C	YJL097W	YLR211C	YGL083W	YHL046C	YGL159W	YML017W	YBL111C	YCL068C	YNL092W	YPL064C	YML018C	YJL082W	YDR111C	YLR455W	YCR016W	YKR106W	YDR090C
	YDL045W-A	YPL070W	YMR215W	YGR294W	YKL107W	YBR046C	YGR110W	YDR014W	YKR070W	YBR135W	YOR215C	YLL046C	YLR089C	YHR097C	YAL064C-A	YLR073C	YGR196C	YGL076C	YOL127W	YNL249C	YML073C	YGR042W	Q0060	YIL057C	YDR383C	YGR130C	YGL226W	YBR074W	YBL038W	YJR032W	YMR286W	YML037C	YDL241W	YGL258W	YJR136C	YER163C	YLR460C	YDR119W	YIR003W	YMR010W	YHL030W	YGR127W	YGR283C	YNL023C	YML053C	YHL023C	YCR045C	YDR090C	YDR056C
	YHL049C	YGL258W	YKL033W-A	YOR223W	YDR540C	YBR071W	YKR015C	YDR034C-A	YPL279C	YHR033W	YMR024W	YOR352W	YOR280C	YCR043C	YNL300W	YOR166C	YOR165W	YMR102C	YML118W	YKL033W	YDL037C	YML073C	YDR262W	YKR041W	YIL158W	YOL092W	YEL067C	YOR205C	YBL086C	YFL012W	YGL261C	YNR014W	YBR255W	YOR286W	YNL137C	YPL278C	YBL038W	YDR101C	YMR027W	YOR022C	YDR539W	YPL148C	YDR068W	YKL090W	YBR233W	YEL043W	YLR437C	YCR106W	YML118W
	YMR090W	YCR003W	YBR157C	YHR199C	YDR169C	YJR127C	YML009C	YHR215W	YDL086W	YNR062C	YGR136W	YDL057W	YPL066W	YML096W	YOR118W	YDR049W	YNL305C	YML118W	YCR061W	YJL107C	YOR394W	YMR132C	YBR096W	YLR437C	YDL070W	YKL033W	YLR187W	YLR455W	YDL037C	YHR219W	YMR325W	YDR229W	YNL195C	YIL067C	YGL110C	YLR262C-A	YER163C	YER071C	YIL175W	YBR251W	YMR019W	YHR078W	YBL060W	YGR053C	YAL049C	YOR182C	YBR285W	YER138W-A	YJL160C
	YJL046W	YMR317W	YDR169C	YDL118W	YBL111C	YCR050C	YLR057W	YGR236C	YDL133W	YIL067C	YFL010C	YKL215C	YML025C	YBR122C	YBR222C	YBR194W	YIL164C	YDR371W	YML072C	YNL035C	YOR062C	YOR152C	YBL054W	YOR228C	YEL077C	YBR262C	YDR504C	YDL083C	YER186C	YKR057W	YER033C	YNL157W	YLR046C	YNL035C	YIL041W	YHR198C	YKL023W	YBL028C	YOR305W	YDR444W	YER025W	YPL070W	YKR017C	YPL052W	YNL040W	YHR009C	YAL037W	YBR163W	YLL064C
	YDR012W	YBR255W	YLR326W	YKL207W	YJR080C	YJR134C	YBR191W	YMR230W	YDL176W	YPL067C	YOR022C	YLR253W	YIL102C	YOR312C	YDR383C	YIR042C	YHR189W	YKR103W	YEL001C	YPL017C	YPR109W	YHR076W	YIL169C	YHL017W	YDL073W	YKL026C	YDR476C	YOR280C	YPL196W	YOL162W	YBR151W	YKR106W	YMR090W	YBR054W	YMR257C	YNL046W	YNL115C	YOL077C	YCL056C	YKL132C	YGL083W	YJL126W	YOR118W	YDR346C	YKR049C	YHR075C	YDR475C	YAL027W	YJL082W
	YHR156C	YFL040W	YBR135W	YGR027C	YBL027W	YLR426W	YBL087C	YIL166C	YLR281C	YBR122C	YOR389W	YFR035C	YBR071W	YBR262C	YPL191C	YGL057C	YMR233W	YPL077C	YBR269C	YLR407W	YGL064C	YDR051C	YMR115W	YLR306W	YLL023C	YBR246W	YGR205W	YLL014W	YNL087W	YPL158C	YLR221C	YMR128W	YBR246W	YOR352W	YIL133C	YGR210C	YDL233W	YNL252C	YBR271W	YOL163W	YBR052C	YKL069W	YBL010C	YLR426W	YKL033W-A	YGR201C	YNL185C	YIL137C	YBR063C
	YOL019W	YIL102C	YPL003W	YLR440C	YKL132C	YLR149C	YLR440C	YPL199C	YDR441C	YBR147W	YFR026C	YDR444W	YMR147W	YJL177W	YLR187W	YBR219C	YDR370C	YOL161C	YMR244C-A	YMR148W	YOR384W	YDR117C	YOL013W-A	YOL029C	YDL118W	YIL101C	YGR031W	YBR120C	YOR280C	YIL092W	YDR186C	YMR259C	YNL176C	YMR132C	YML056C	YNR022C	YKL039W	YOL019W	YMR010W	YNL050C	YNL125C	YPL066W	YKR102W	YAL008W	YNL195C	YFR045W	YOR258W	YLL046C	YGR049W
	YPL066W	YGR295C	YCL028W	YDR316W	YGR076C	YMR222C	YGR076C	YPL034W	YOL131W	YOR389W	YGR042W	YMR317W	YLR211C	YDR338C	YKL039W	YDL193W	YML133C	YML002W	YIL164C	YDL176W	YHR035W	YMR251W-A	YPL158C	YDL203C	YBR284W	YER158C	YKR075C	YAL061W	YCR101C	YHR009C	YER156C	YJR008W	YLR247C	YPL168W	YKR051W	YPL191C	YHR003C	YIL091C	YPL148C	YDR222W	YNL077W	YOR003W	YNR040W	YPR194C	YBL028C	YJR072C	YPL090C	YJL206C	YJL078C
	YDR320C	YDL133W	YDL133W	YOR161C	YPL074W	YNL033W	YOL083W	YNR066C	YML002W	YMR102C	YBL059C-A	YBR031W	YLR173W	YLR073C	YEL073C	YER076C	YNL122C	YHR151C	YGR031W	YJL028W	YBR241C	YGR068C	YDR405W	YFR042W	YDR210W	YNL144C	YER007C-A	YMR124W	YFL046W	YFL034W	YOR042W	YDL136W	YJR100C	YOR387C	YGL135W	YOR215C	YMR146C	YBL111C	YMR157C	YPR013C	YJR115W	YPL246C	YOR114W	YJR061W	YAL036C	YDL202W	YOR097C	YMR171C	YPR174C
	YER079W	YNL144C	YOR018W	YDR482C	YER056C-A	YPL191C	YMR115W	YKL162C	YBR246W	YML079W	YER066W	YNL195C	YGL064C	YMR157C	YGR049W	YIL092W	YLR315W	YJR094W-A	YOR165W	YGL039W	YPR011C	YMR291W	YML030W	YMR221C	YDR476C	YHL046C	YLR143W	YER042W	YHL044W	YDR418W	YGR016W	YDL027C	YIL067C	YDL202W	YDL070W	YGL103W	YDL237W	YFR011C	YGL228W	YKR051W	YGR283C	YDR210W	YCR076C	YGR125W	YAL063C	YER039C	YMR084W	YNL157W	YFL040W
	YBR163W	YBR259W	YKR093W	YJR062C	YOL015W	YLR211C	YOL161C	YIR044C	YKL026C	YNL195C	YCR076C	YPR085C	YBR187W	YBL029W	YJL123C	YNR022C	YNL115C	YKR106W	YLR046C	YOR384W	YOR012W	YBL067C	YML025C	YOR384W	YAL008W	YGL131C	YBR141C	YNL187W	YMR265C	YDR367W	YDR132C	YLR187W	YPR085C	YDR525W-A	YPL260W	YHR078W	YOR215C	YGR034W	YPL222W	YER042W	YJR149W	YDR185C	YLR415C	YHR110W	YMR221C	YER137C	YJR072C	YGL221C	YMR019W
	YAL011W	YJL107C	YDR248C	YER079W	YNL100W	YOL103W	YIL165C	YGR027C	YBR122C	YPL173W	YOR337W	YOR289W	YOR262W	YOL024W	YNR023W	YHR045W	YNL031C	YER039C	YMR253C	YNL265C	YNL237W	YDR073W	YML100W-A	YER039C-A	YBR162C	YLR283W	YKL156W	YGR066C	YLR239C	YOL023W	YKL078W	YMR102C	YFR012W	YOR350C	YJR061W	YER042W	YNR062C	YOL098C	YLR083C	YJL197W	YOL029C	YHR080C	YPL118W	YJL046W	YPR098C	YLR375W	YMR018W	YOR385W	YNL284C
	YNL305C	YNL249C	YLL018C	YLR257W	YBL092W	YPR151C	YDR319C	YFL040W	YAR023C	YCR050C	YDR438W	YBR163W	YML037C	YLL052C	YPR157W	YDL053C	YMR070W	YHR198C	YCR076C	YPR085C	YLR352W	YOR238W	YPL277C	YGL060W	YDL203C	YBR227C	YBR259W	YBR163W	YGR287C	YAL064W-B	YLR253W	YNL034W	YLR090W	YBL010C	YNL208W	YCR101C	YGR234W	YPL226W	YMR258C	YGR043C	YOL053W	YGL117W	YBR084C-A	YBL060W	YML037C	YMR282C	YBR184W	YIR014W	YOR342C
	YFR032C	YMR019W	YDL183C	YOL107W	YJL200C	YDL069C	YIL027C	YCR011C	YGL083W	YFR006W	YOR393W	YDR124W	YOR289W	YKL100C	YIR037W	YGL085W	YHR057C	YDL072C	YMR193W	YER121W	YNL024C	YPR027C	YLR152C	YDR291W	YJL084C	YGR281W	YPL109C	YKL069W	YGR049W	YKL071W	YBL081W	YKR010C	YHR017W	YDR109C	YOL053W	YOR192C	YDL248W	YDL075W	YMR257C	YBR120C	YHR156C	YDL025C	YDR067C	YEL054C	YBR108W	YNL036W	YNL096C	YGR149W	YOL007C
	YER121W	YMR191W	YOR352W	YOR264W	YKL167C	YKL142W	YDL121C	YBL066C	YNR066C	YOL084W	YFL046W	YOR258W	YGL258W	YNL010W	YJL107C	YDR070C	YCL002C	YIL174W	YER071C	YHR127W	YML056C	YDR197W	YJL070C	YFL067W	YDR090C	YDR541C	YHR121W	YLR036C	YMR097C	YIL161W	YNL108C	YJR100C	YIL093C	YBL095W	YDR534C	YPL281C	YEL001C	YNL162W	YEL077C	YDR514C	YIL161W	YER039C	YLR407W	YOR382W	YIL041W	YFR018C	YBL027W	YDR124W	YKR106W
	YLR090W	YOR251C	YBR255W	YKR070W	YNL155W	YDL048C	YPL079W	YOR183W	YCL047C	YGL258W	YBR053C	YHR033W	YCR104W	YPL183W-A	YGL189C	YDL133W	YEL001C	YPR157W	YLR221C	YGR281W	YOR152C	YLR287C	YML133C	YNL260C	YOR205C	YNL208W	YGR243W	YBL027W	YLR281C	YAL014C	YOR161C	YJR061W	YFL068W	YOR097C	YNL144C	YDL173W	YJL122W	YDL082W	YJR039W	YHR198C	YDL053C	YFR016C	YGL221C	YGR042W	YCR045C	YNL095C	YDR429C	YML002W	YKR075C
	YOL022C	YGL060W	YMR028W	YER139C	YPR166C	YLL018C	YOR192C	YGR187C	YER121W	YJR154W	YCR015C	YLR415C	YIL093C	YIL152W	YOR012W	YBR282W	YGR223C	YBL090W	YPR151C	YDR348C	YMR258C	YNL215W	YPR129W	YNL217W	YJR011C	YPL220W	YKR049C	YBR148W	YLR315W	YJL066C	YGL220W	YLR072W	YCR104W	YOR251C	YKR044W	YJR024C	YNL217W	YMR242C	YMR073C	YMR321C	YIL108W	YER102W	YDR336W	YHR214W	YGR017W	YJR061W	YLR441C	YBL031W	YFR017C
	YOR022C	YOL161C	YNL115C	YJR119C	YMR018W	YCR104W	YLR392C	YOL131W	YOR357C	YDL157C	YNL305C	YOL161C	YOR022C	YHR075C	YHR215W	YNL040W	YJL055W	YHR192W	YGL101W	YHL021C	YNL284C	YNR028W	YCR024C	YKL094W	YHL030W	YKR070W	YDL061C	YDR291W	YLL052C	YBL060W	YML002W	YPR097W	YDL129W	YJL176C	YKR075C	YJL200C	YER042W	YER074W	YJL082W	YBR146W	YBL059W	YLL064C	YBR225W	YPR011C	YNL237W	YIL158W	YGR027C	YLR089C	YLR412W
	YGR027C	YBR135W	YER087W	YPR172W	YGL103W	YAL067C	YNL162W	YBR079C	YOR384W	YKL137W	YLL066C	YHR022C	YGR049W	YBL072C	YPR013C	YBR096W	YDR222W	YHR121W	YGL081W	YDL173W	YJL131C	YMR295C	YGL064C	YKL039W	YLR225C	YKL047W	YNL211C	YGL110C	YJL077C	YLR082C	YDL204W	YLR441C	YJL126W	YGR281W	YMR028W	YHL029C	YLR289W	YOR012W	YDL203C	YBL089W	YDR262W	YKL077W	YML108W	YBR157C	YPR153W	YFL052W	YPL216W	YHR022C	YPL225W
	YOR393W	YPR157W	YBR187W	YMR166C	YGR220C	YFR022W	YGR187C	YDR111C	YBR146W	YER060W	YPR147C	YGL221C	YDR179W-A	YIL001W	YJL206C	YKL121W	YDR383C	YBR163W	YJL147C	YPL033C	YNL157W	YLR187W	YPR089W	YBR138C	YMR090W	YKR044W	YHR182W	YLR019W	YGR168C	YNL234W	YER050C	YPL220W	YHR117W	YEL007W	YNL335W	YER130C	YDL157C	YLR297W	YDR267C	YDL248W	YAL008W	YDL002C	YFR045W	YAL064C-A	YJR061W	YNL011C	YLR037C	YLL018C	YLR461W
	YPR078C	YML037C	YNL249C	YNL144C	YDL091C	YBR187W	YDR450W	YGR168C	YPL066W	YGR234W	YPR045C	YGR294W	YKL098W	YJL126W	YNL095C	YFL010C	YOR131C	YOR283W	YDL121C	YLR211C	YAL064W	YNL187W	YKR096W	YKR045C	YNL099C	YLL046C	YNL168C	YPL074W	YOR214C	YGR210C	YDR505C	YIL041W	YHR213W	YLR188W	YOR008C-A	YDR444W	YKL065C	YFR032C-A	YOL048C	YER064C	YNL024C	YLR461W	YDL110C	YEL035C	YHR149C	YKL128C	YER007C-A	YLR031W	YOR042W
	YGL015C	YKL098W	YJR113C	YJR138W	YFL066C	YBR062C	YLR287C	YIL093C	YLR072W	YNL157W	YGL250W	YER138W-A	YOR352W	YGR093W	YER060W-A	YKR016W	YER152C	YLR036C	YJL051W	YBL059C-A	YJL078C	YNL022C	YMR040W	YER025W	YDL045W-A	YML079W	YJL049W	YIR024C	YOL087C	YOR205C	YOL024W	YDR500C	YOR059C	YBR157C	YKR049C	YIL136W	YLR107W	YML026C	YHL046C	YOR291W	YKL077W	YML009C	YCR030C	YPL199C	YMR121C	YOR158W	YDR286C	YDL086W	YCR016W
	YFL052W	YNL165W	YFL040W	YHL050C	YLR029C	YLR397C	YOR214C	YJL038C	YKR093W	YMR028W	YGR223C	YOR393W	YGL015C	YDR073W	YKR049C	YOR017W	YKL094W	YAL064C-A	YFL046W	YAR061W	YOR059C	YFL061W	YAR027W	YPL191C	YDL124W	YGL039W	YIR043C	YOR223W	YJL216C	YBR203W	YJL223C	YJL218W	YDR275W	YPL279C	YOL131W	YKR018C	YDR391C	YOR286W	YGR126W	YKR104W	YGL114W	YDR476C	YBR074W	YPL071C	YMR258C	YHR213W	YIL110W	YDR348C	YIL161W
	YAL064W	YJL161W	YGL228W	YCL028W	YMR131C	YAL063C	YER007C-A	YMR317W	YGR016W	YIL057C	YHR214W	YDR320C	YBR282W	YJR115W	YJL151C	YIL001W	YKL003C	YBL010C	YBR148W	YGL258W	YNL069C	YGL060W	YAR023C	YAL034C	YBL010C	YIL093C	YNL024C	YIL176C	YLR211C	YDR539W	YOR387C	YBR219C	YMR028W	YCL047C	YOR042W	YKL078W	YGL079W	YNL108C	YNL336W	YJL225C	YML050W	YGR148C	YML056C	YOR296W	YBL086C	YHL039W	YML030W	YNL035C	YHR009C
	YOL153C	YLR257W	YDR179W-A	YPL279C	YBR122C	YOR387C	YHR218W	YGR085C	YLR257W	YOR022C	YJL070C	YMR128W	YBR259W	YCR003W	YER039C-A	YKR011C	YMR131C	YMR295C	YMR286W	YOR258W	YER087W	YBL086C	YGR065C	YOR158W	YLR046C	YPL246C	YDR034W-B	YML030W	YBR219C	YML024W	YLR461W	YGL049C	YOR350C	YER184C	YBR163W	YER156C	YCL001W-A	YLR009W	YER010C	YMR222C	YPR066W	YER010C	YPR153W	YKR015C	YGL221C	YLR278C	YKR075C	YJL028W	YOL052C-A
	YJR012C	YKR045C	YBR282W	YGR076C	YKL091C	YPL184C	YGR236C	YGR026W	YHR177W	YGL049C	YNL165W	YPR172W	YMR221C	YFR016C	YOL015W	YDR514C	YHL017W	YHR010W	YNL069C	YKR005C	YNR022C	YKL155C	YFR049W	YNL152W	YHR080C	YKL069W	YBR191W	YJL223C	YMR128W	YDL073W	YDL048C	YGR130C	YHR075C	YLR283W	YNL237W	YLR094C	YMR291W	YOR312C	YFL066C	YMR244W	YPR151C	YBR047W	YFR017C	YIR035C	YHR219W	YGL085W	YNL255C	YDR031W	YHL014C
	YOR394W	YDL048C	YGL015C	YLR283W	YDR041W	YDR179W-A	YGL262W	YBL029W	YHR147C	YPR157W	YJR011C	YJL028W	YLR278C	YLR264W	YNR028W	YGL231C	YPR063C	YOR104W	YMR028W	YFL040W	YDR542W	YGL242C	YPL068C	YPL222W	YGL263W	YGL221C	YLR441C	YPL068C	YNL269W	YGR197C	YHR126C	YDR068W	YKR096W	YGL060W	YJR085C	YBR184W	YHR203C	YLR082C	YFR042W	YMR090W	YPL131W	YBR194W	YFR026C	YLR063W	YNR028W	YMR118C	YFL068W	YOL015W	YMR147W
	YJR115W	YJR079W	YML020W	YMR187C	YDR071C	YKL224C	YPR043W	YPL278C	YLR031W	YMR147W	YIR042C	YOR384W	YHL014C	YHL035C	YDR066C	YGR201C	YDR482C	YDR262W	YOR238W	YLR352W	YGR294W	YBL060W	YBR111C	YMR132C	YAL034C	YNL217W	YPR011C	YMR325W	YOR205C	YDL124W	YER152C	YPL039W	YMR147W	YBR187W	YMR147W	YML118W	YMR128W	YER131W	YHR149C	YFR048W	YDR441C	YBL038W	YDL119C	YPR013C	YML002W	YMR131C	YGL131C	YPL103C	YBR268W
	YDR111C	YHR022C	YOL163W	YHR122W	YPL208W	YOL073C	YHR147C	YHR211W	YGR149W	YJR138W	YHR009C	YHL021C	YDR169C	YGR210C	YBR163W	YPL141C	YNL336W	YKL167C	YMR131C	YBR255W	YGR295C	YGL196W	YBR241C	YPL074W	YOL052C-A	YMR019W	YDR405W	YNR048W	YHR189W	YLR404W	YNL040W	YML025C	YPR174C	YLR090W	YIR014W	YKR098C	YMR148W	YOR008C-A	YDR132C	YML096W	YDL089W	YGL185C	YEL038W	YER101C	YJL132W	YOL056W	YLR108C	YFR049W	YML056C
	YDR383C	YAR023C	YJR030C	YPL118W	YGR065C	YPR027C	YDL167C	YOR111W	YGL129C	YDR132C	YFL064C	YGL228W	YLR156W	YPL249C-A	YHR035W	YCR071C	YEL072W	YBR084C-A	YPL191C	YLL046C	YPL260W	YJL118W	YFL062W	YPR022C	YMR102C	YML002W	YPL263C	YGR049W	YMR233W	YNR023W	YJL070C	YMR269W	YBR146W	YPL189W	YBR259W	YBR163W	YMR278W	YJL077C	YMR074C	YLR168C	YOR272W	YOL107W	YJR015W	YPL003W	YPL150W	YOR382W	YHL025W	YKL100C	YDR500C
	YBR157C	YDR012W	YCR106W	YJR011C	YPR098C	YMR019W	YHL018W	YOR150W	YOR258W	YBR096W	YHL014C	YMR027W	YDL183C	YJL084C	YDL070W	YOR006C	YLR283W	YNL193W	YHR210C	YAR023C	YIL174W	YHR156C	YDR374C	YNL234W	YDR032C	YKL100C	YBL027W	YPR152C	Q0060	YMR260C	YBR184W	YNL269W	YOR251C	YER060W-A	YJR161C	YKL069W	YMR028W	YOR019W	YLR306W	YIR007W	YMR086W	YPL014W	YBL067C	YDL203C	YBL010C	YPL066W	YBR181C	YOL019W	YMR244C-A
	YHR033W	YFR022W	YOL075C	YBR062C	YGR102C	YOR018W	YIL052C	YDL069C	YDR316W	YIR016W	YDR179W-A	YOL015W	YNL019C	YBR148W	YPL245W	YHL039W	YKL207W	YAL067C	YBR046C	YKR093W	YLL007C	YIL174W	YEL064C	YHR156C	YKL162C	YLR104W	YPL226W	YHR100C	Q0075	YBR084C-A	YMR028W	YFL040W	YMR102C	YOR012W	YGR234W	YIR042C	YAL063C	YMR194W	YGL002W	YDR316W	YPR153W	YJL147C	YBR141C	YER034W	YDL157C	YBR204C	YLR325C	YMR102C	YPR109W
	YMR024W	YDL157C	YHR033W	YJL066C	YHR151C	YBR227C	YLR159W	YPR084W	YKL183W	YDR169C	YKL222C	YFR012W	YDL176W	YIL069C	YLR149C	YDR438W	YDR169C	YPL109C	YLR364W	YPL260W	YLR278C	YMR097C	YIR024C	YJR055W	YNL249C	YFR017C	YER131W	YHR057C	Q0140	YNL244C	YPR078C	YFR045W	YGR126W	YBR062C	YHL014C	YPR093C	YKL075C	YPL143W	YJR149W	YDR281C	YMR002W	YDR256C	YHL026C	YLL053C	YNL092W	YOR357C	YER004W	YKL215C	YPL220W
	YBR052C	YMR166C	YNR066C	YCR023C	YDR506C	YJL206C	YJL190C	YDR367W	YBR241C	YPR013C	YDR063W	YLR439W	YAL067C	YOR205C	YDR089W	YMR090W	YNL155W	YNL217W	YOL056W	YLR137W	YNL144C	YJR113C	YKR051W	YJL126W	YOR097C	YNR040W	YKR098C	YOR158W	YAL008W	YDL133C-A	YDR233C	YDL048C	YBR071W	YDR111C	YKL091C	YKL168C	YEL077C	YPL039W	YLR064W	YDR266C	YKR070W	Q0255	YPL017C	YGL079W	YJR134C	YDR352W	YHL015W	YLR040C	YNL335W
	YDR066C	YMR244W	YLR013W	YER185W	YPL071C	YOR380W	YJL096W	YDR506C	YML003W	YLR159W	YJL225C	YML037C	YPR172W	YOL052C-A	YPR166C	YNR045W	YPL091W	YPL014W	YIR012W	YFR035C	YHR052W	YDR239C	YPL245W	YBR151W	YIL067C	YNL087W	YLR257W	YLR257W	YAL027W	YJR088C	YHL035C	YOL153C	YGL138C	YLR168C	YER093C-A	YGL079W	YGR168C	YJR101W	YGL260W	YMR251W-A	YJL216C	YHL017W	YMR102C	YOL057W	YDR505C	YJR080C	YGR031W	YBR246W	YPR084W
	YPR158W	YLR168C	YBR054W	YGL110C	YHR156C	YBR111C	YKL100C	YHR219W	YPL104W	YML101C	YDL118W	YBR146W	YAR062W	YDR179W-A	YJL136C	YJR032W	YDR493W	YJL149W	YHR146W	YOL052C-A	YGL056C	YAR066W	YGR136W	YPL247C	YGL083W	YGL110C	YJL136C	YLR278C	YAL035W	YGR215W	YEL072W	YCR007C	YBR111C	YLR089C	YDL133W	YHR210C	YNL069C	YKL156W	YDL156W	YLR108C	YFL010C	YHL033C	YDR186C	YKL006W	YNL023C	YPL099C	YHR203C	YMR148W	YNR022C
	YGL176C	YLR415C	YER039C	YOR306C	YAR068W	YMR027W	YOR380W	YGR173W	YER004W	YJL131C	YHR213W	YBL111C	YDR031W	YMR171C	YBR219C	YGL083W	YKR059W	YHR207C	YDL061C	YPL184C	YER060W	YOR389W	YIR007W	YER051W	YLL007C	YOL023W	YPR153W	YDL199C	YAL036C	YOL014W	YDR197W	YBR246W	YIL024C	YPR078C	YHR117W	YDR275W	YKR084C	YHL039W	YLR075W	YGL083W	YER060W	YJL181W	YCR024C	YMR160W	YHR207C	YDR042C	YPL193W	YPR148C	YLR037C
	YOR118W	YKL183W	YLR162W	YNL069C	YJR032W	YMR144W	YER152C	YIR042C	YOR114W	YKL207W	YLR188W	YKR093W	YKL069W	YER042W	YMR221C	YDR366C	YNL018C	YIL027C	YCL037C	YDR444W	YLR004C	YGL193C	YNL125C	YER060W	YJL070C	YDR444W	YGL129C	YPL118W	YAL037W	YOL029C	YKL161C	YPR172W	YBR054W	YHL035C	YCL049C	YER182W	YJL225C	YJR007W	YNR036C	YOL103W	YKL023W	YLR297W	YNL249C	YNR070W	YMR321C	YGR027C	YFR048W	YGR294W	YNL040W
	YBR146W	YPR040W	YOR385W	YLR094C	YBL038W	YKL128C	YGR034W	YOR093C	YGL128C	YML020W	YBR151W	YLR125W	YNL195C	YOL030W	YJL078C	YGR250C	YNL313C	YJR149W	YGL260W	YML037C	YBR259W	YOL137W	YJL206C	YOR220W	YOR384W	YER153C	YJL151C	YLR392C	YAL046C	YCR100C	YFL040W	YER051W	YPL236C	YFL020C	YER152C	YOR158W	YLR187W	YGL101W	YHR155W	YKL065C	YAR062W	YNR024W	YAL018C	YLR364W	YCL073C	YPL013C	YNL122C	YML003W	YLR426W
	YPL165C	YOR378W	YNL195C	YOR205C	YJL097W	YGR136W	YPL013C	YJL082W	YBL031W	YJL161W	YKR043C	YMR147W	YHR199C	YGL049C	YHL025W	YHR032W	YMR309C	YNL255C	YPL249C-A	YGL060W	YDR012W	YKL039W	YPL017C	YLR221C	YOR393W	YBR150C	YMR258C	YBR184W	YAL064W	YCR011C	YPL017C	YGL056C	YPR148C	YNL249C	YKL183W	YDR338C	YDL184C	YIL130W	YNL005C	YJR051W	YAL034C	YKR044W	YGR243W	YDR034C-A	YOR280C	YDR370C	YOR382W	YEL005C	YAR020C
	YPL191C	YOR385W	YNL086W	YGR243W	YDR179W-A	YIL101C	YER184C	YLL010C	YLR046C	YOR062C	YDR066C	Q0075	YPL070W	YCR076C	YLR243W	YKR013W	YOL083W	YDR071C	YER056C-A	YLR156W	YCR016W	YIL151C	YEL077C	YIR013C	YNL137C	YPL131W	YGL189C	YLR326W	YAL067C	YBR013C	YMR185W	YGR295C	YMR010W	YDR124W	YOL047C	YOR280C	YKL098W	YBR181C	YER066W	YIR042C	YPR147C	YDR249C	YLR009W	YLR095C	YOR152C	YHR127W	YPL226W	YBR138C	YGR168C
	YER064C	YNL211C	YCR101C	YLR057W	YGL002W	YDR534C	YKL047W	YMR142C	YKR043C	YDR179W-A	YER039C-A	YCL047C	YMR166C	YPL162C	YOR010C	YPL118W	YLR455W	YBR184W	YPL118W	YOL019W	YBR268W	YML079W	YER047C	YEL007W	YLL046C	YLR278C	YLR151C	YOR215C	YAR020C	YKL050C	YDR210W	YHR010W	YMR187C	YMR019W	YIR042C	YDL069C	YGR150C	YFL066C	YGL060W	YLR137W	YBR120C	YOR131C	YCR104W	YIR039C	YNL122C	YGL057C	YBL038W	YLR253W	YLR188W
	YAR068W	YLR090W	YDR304C	YMR121C	YKR005C	YGR130C	YLR445W	YFR017C	YOR246C	YDL167C	YDL045W-A	YBL112C	YGL129C	YLR397C	YDL118W	YOL047C	YJL190C	YKL107W	YGR076C	YLL067C	YKR015C	YMR286W	YMR024W	YLR283W	YDL233W	YJR008W	YBR120C	YDR049W	YAR023C	YDR060W	YFR045W	YMR126C	YML003W	YGR295C	YPR011C	YOR012W	YBR197C	YIL164C	YAL064W-B	YOR306C	YIR012W	YIR013C	YML050W	YLR151C	YNL005C	YML083C	YOR352W	YDR541C	YLR009W
	YGL129C	YMR193W	YPR172W	YPL246C	YOR097C	YKL161C	YGL059W	YMR209C	YER039C	YGL228W	YJR107W	YIL136W	YMR171C	YKL219W	YGL083W	YIL177C	YMR074C	YHR127W	YLR064W	YGL083W	YER158C	YML009C	YJR115W	YNL099C	YJR030C	YER121W	YGR266W	YOR150W	YAR029W	YAL037W	YLR177W	YNL152W	YKL037W	YMR166C	YOR118W	YDL121C	YHL050C	YLR036C	YEL044W	YER140W	YOL163W	YJR011C	YIL055C	YLR253W	YDL091C	YLR108C	YDL193W	YJR008W	YGR016W
	YBL060W	YPL103C	YDR031W	YMR233W	YPR158W	YOR010C	YKR057W	YNL175C	YJL078C	YPR011C	YGL228W	YJL126W	YJL206C	YPL173W	YOR008C-A	YMR097C	YDR366C	YGR126W	YDR336W	YOL107W	YPL279C	YML020W	YER011W	YBR125C	YFR042W	YDL037C	YMR242C	YJL097W	YAR066W	YIL152W	YAR062W	YLR325C	YPL279C	YJR113C	YPL225W	YPR152C	YDL070W	YDL083C	YLR143W	YBR028C	YJL051W	YKL090W	YDR117C	YGR079W	YCL002C	YLR419W	YGL101W	YKL098W	YPL279C
	YHR168W	YLR437C	YLR104W	YPR157W	YNR023W	YOR286W	YOL015W	YMR155W	YDR282C	YLR326W	YLR104W	YFR022W	YFL020C	YNL260C	YHL012W	YGL015C	YPL162C	YMR317W	YKL167C	YOR387C	YOL024W	YKR051W	YOL052C-A	YLR253W	YOR385W	YNL035C	YNR062C	YGR153W	YBL027W	YJL225C	YLR064W	YCL002C	YCR061W	YOL103W	YHR219W	YCR024C	YOR022C	YGL111W	YHR199C	YNL187W	YHR035W	YDL191W	YGR043C	YGL147C	YHR052W	YGL230C	YOR091W	YBL038W	YOR264W
	YER060W	YAL034C	YGL039W	YDR066C	YHR076W	YER039C	YLR364W	YFL067W	YPL131W	YJR062C	YHR159W	YDR286C	YPR040W	YNL217W	YHR207C	YNL181W	YHR052W	YHR105W	YOL015W	YBL010C	YBR148W	YDR370C	YJR012C	YDR320C	YNL195C	YNL195C	YDR357C	YFR023W	YBL028C	YHR151C	YNL187W	YJL016W	YDR117C	YPL099C	YDL136W	YJL221C	YER184C	YHR010W	YOL029C	YBR230C	YNL237W	YHL044W	YNL058C	YJR080C	YOR042W	YKL091C	YNL137C	YAL014C	YER004W
	YIL027C	YBR062C	YOR289W	YLR104W	YCR101C	YGR281W	YPR204W	YOL070C	YLR326W	YHL014C	YNL092W	YBR197C	YCL047C	YJR088C	YGL143C	YBR251W	Q0140	YHL039W	YOL048C	YMR171C	YIL057C	YKR015C	YDL089W	YLR143W	YKR013W	YPR091C	YBR108W	YCR069W	YBL029W	YIL096C	YAL036C	YNL193W	YLR089C	YAL027W	YLR306W	YOR003W	YAR020C	YGR207C	YOR214C	YPL064C	YKR071C	YMR064W	YGL031C	YOL053W	YBR203W	YLR283W	YIL088C	YLR352W	YAL064W
	YBL038W	YAL027W	YPR013C	YMR102C	YHR010W	YPL168W	YCR045C	YJL027C	YKR030W	YJL126W	YML025C	YKL138C	YER039C	YOR293W	YOR052C	YBR163W	YNR068C	YHL014C	YLR392C	YGR149W	YOR118W	YMR257C	YIL152W	YLR063W	YNL144C	YMR317W	YDR371W	YGL080W	YBL044W	YPL143W	YAL011W	YDL061C	YNL108C	YNL144C	YPR109W	YKR103W	YPL168W	YHR054C	YOL114C	YOR214C	YLR281C	YKL037W	YPL220W	YIL018W	YFL010C	YDR371W	YOR361C	YDR338C	YOR183W
	YIL057C	YMR027W	YLL032C	YJR039W	YJR111C	YAR062W	YNL217W	YMR260C	YAL064C-A	YMR158W	YGL131C	YGL039W	YKR045C	YPL104W	YOL047C	YDR179W-A	YPR078C	YMR074C	YML024W	YNL195C	YLR137W	YJR012C	YHR156C	YOR214C	YPR013C	YJR127C	YBR181C	YDR322W	YBL054W	YGL146C	YLL064C	YLR352W	YOR247W	YGR126W	YLR426W	YBL029W	YPR022C	YMR253C	YKR070W	YHR032W	YAL064W	YLR159W	YDL144C	YER130C	YCR007C	YGR162W	YKL155C	YAR061W	YCL049C
	YPL131W	YOR062C	YFR022W	YML072C	YJR116W	YGR126W	YBL031W	YFL054C	YBR204C	YPL279C	YLL023C	YOR380W	YLR257W	YJL216C	YKR091W	YCL001W-A	YMR282C	YDL070W	YKR105C	YOR289W	YIR037W	YLR440C	YPL099C	YDL129W	YML050W	YPL277C	YMR171C	YKL168C	YBL059C-A	YOR154W	YNL335W	YPR066W	YDL091C	YDR179W-A	YBR184W	YNR048W	YDR539W	YGL147C	YPR097W	YKL142W	YLR061W	YBR138C	YBR271W	YML119W	YAL011W	YDL119C	YML017W	YLR283W	YIR003W
	YER067W	YDR124W	YDR338C	YOR280C	YHR100C	YMR166C	YPL229W	YGR068C	YIL137C	YER156C	YLR397C	YDL086W	YBR135W	YLL032C	YLL053C	YOR003W	YNL010W	YAL028W	YGR085C	YIL093C	YLR009W	YMR146C	YNL077W	YPL091W	YBR151W	YOR357C	YHL026C	YAL037W	YBL059W	YOR293W	YDR476C	YLR253W	YHL021C	YNL137C	YMR136W	YGL060W	YKL069W	YMR114C	YPR196W	YNR022C	YGR035C	YPL220W	YAL067C	YFR039C	YNR040W	YGR071C	YPL074W	YOL107W	YAL011W
	YBR111C	YPL091W	YPR148C	YIL041W	YDR471W	YDL133W	YJL147C	YPL017C	YHR100C	YLR162W	YLR460C	YJR127C	YAL064W-B	YOL015W	YGL064C	YNR063W	YLR029C	YOL163W	YBR122C	YDL133W	YGR125W	YGL226W	YJR011C	YIR035C	YLR283W	YJR100C	YIL102C	YDL069C	YBL072C	YDL127W	YNL193W	YEL023C	YGR281W	YFL040W	YHR100C	YPL118W	YDR119W	YFL034C-A	YOR289W	YDL025C	YGR049W	YER042W	YAL049C	YOR383C	YDR541C	YCL056C	YLR029C	YFR022W	YLR063W
	YIR044C	YPR078C	YMR121C	YKR084C	YER187W	YBR157C	YGL108C	YPR085C	YMR257C	YDR441C	YJL216C	YDL133W	YHR017W	YNR061C	YPR078C	YGR111W	YML063W	YDR012W	YDR041W	YPR172W	YPL017C	YGR146C	YER079W	YHL044W	YIR003W	YBR261C	YDR383C	YDL173W	YBL076C	YMR132C	YOL131W	YMR286W	YFL020C	YGL049C	YBR197C	YOL057W	YKR093W	YJL216C	YKL077W	YGL131C	YOR306C	YER076C	YDR267C	YIL127C	YER039C	YFR042W	YMR323W	YKL224C	YPR013C
	YER152C	YNL237W	YGR130C	YML079W	YOL127W	YHR075C	YDL191W	YDR179W-A	YDR179W-A	YJL200C	YHL026C	YBR231C	YLR090W	YHR203C	YML118W	YMR147W	YJR007W	YDR179W-A	YML026C	YDR319C	YOR114W	YGR234W	YCR069W	YFL013C	YKL026C	YMR244W	YMR279C	YER051W	YBL081W	YDL070W	YDR504C	YFR006W	YGR035C	YEL034W	YMR259C	YGR076C	YMR131C	YGL103W	YKL047W	YPR204W	YCR061W	YER156C	YBR244W	YKL142W	YDR519W	YNL237W	YIL096C	YPL070W	YBL010C
	YOR305W	YAR050W	YKR070W	YBL113C	YPL030W	YOR385W	YPR148C	YIL087C	YOR008C-A	YDR032C	YPR013C	YOL107W	YDL048C	YNR037C	YNL086W	YIR007W	YOL098C	YOL047C	YKL156W	YLR064W	YPL245W	YDR267C	YOL162W	YCR061W	YBR046C	YNL033W	YER056C-A	YAL065C	YBL087C	YDR105C	YKR106W	YIR014W	YML117W	YJL082W	YOR361C	YNL100W	YOL015W	YDR418W	YLR053C	YIL092W	YPL108W	YMR097C	YOR165W	YKL162C	YNL108C	YMR126C	YIL177C	YPL173W	YAL064C-A
	YER131W	YKL224C	YPR011C	YOL057W	YOR234C	YLL010C	YDR316W	YDR348C	YJL079C	YGL242C	YDR405W	YAR023C	YNL193W	YEL001C	YMR242C	YHL050C	YBL076C	YBR262C	YDL091C	YOR393W	YBR197C	YJR072C	YBR046C	YHR105W	YGL228W	YDR179W-A	YOR063W	YLR211C	YBL089W	YHL039W	YPR011C	YDR066C	YEL035C	YKR015C	YOR010C	YOR234C	YGL146C	YLL045C	YGL226W	YPR129W	YGL215W	YHR022C	YOR227W	YDR282C	YOL161C	YPL173W	YDR346C	YJR127C	YNL187W
	YOR044W	YKR005C	YMR171C	YOR238W	YDR462W	YPR157W	YCR019W	YHR045W	YKL047W	YIR044C	YBR052C	YMR148W	YLL067C	YNL162W	YLR406C	YAL019W	YBL087C	YDL010W	YOR214C	YIL137C	YPL225W	YNL092W	YDL001W	YBR141C	YHR214W	YDL183C	YBL029W	YMR323W	YBL090W	YBR096W	YAR023C	YMR325W	YCR043C	YOR022C	YBL112C	YMR260C	YFR022W	YDL037C	YOR186W	YDR105C	YBR111C	YML050W	YBR259W	YML003W	YDL169C	YDR090C	YDL091C	YGL060W	YHL012W
	YER156C	YER163C	YOR380W	YGR127W	YNL087W	YDL156W	YAL019W	YNL237W	YNR040W	YNL234W	YGR127W	YLR211C	YDL091C	YER074W	YIR014W	YJL197W	YHR021C	YPR204W	YPL003W	YGL221C	YKL078W	YOR077W	YOR393W	YLR061W	YBR096W	YFR049W	YBR147W	YJL077C	YBL092W	YPL198W	YLR040C	YHR211W	YGL221C	YNL237W	YEL034W	YJL028W	YNR063W	YPL237W	YKL170W	YPR117W	YMR206W	YBR137W	YCR007C	YDR275W	YJR107W	YOR350C	YDR049W	YPL246C	YMR136W
	YMR291W	YAL064W	YKL137W	YNL125C	YHR159W	YGL064C	YLR312C	YHR105W	YJR061W	YDR497C	YNL249C	YAR028W	YIL136W	YCL036W	YDR405W	YJR134C	YLR185W	YER056C-A	YDR071C	YKL137W	YER182W	YOR382W	YPR102C	YCR083W	YIL175W	YLR281C	YIL175W	YML118W	YBL104C	YJL161W	YOR114W	YGR085C	YDR090C	YGL260W	YBR122C	YKR006C	YBL113C	YGR148C	YLL025W	YLR073C	YIR003W	YIL027C	YPL033C	YGL131C	YPL041C	YGL164C	YPL225W	YOL161C	YGR125W
	YBR013C	YBR096W	YKL138C	YGR130C	YGR125W	YPR040W	YDR179W-A	YLR352W	YNL086W	YGL117W	YEL076C-A	YJL051W	YAL065C	YJL038C	YAR064W	YPR084W	YPR106W	YGR173W	YDL224C	YKR043C	YBR251W	YKL107W	YMR196W	YCR015C	YFR023W	YNL165W	YBR287W	YER156C	YBL107C	YKL061W	YDR536W	YHR199C	YJL028W	YLR312W-A	YOL137W	YBR191W	YJR039W	YHR038W	YIL089W	YBL113C	YMR130W	YGL108C	YKR010C	YAL034C	YNL157W	YKL183W	YEL005C	YAR066W	YIL057C
	YLR437C	YLR253W	YOL084W	YAL064W	YLR326W	YFL020C	YJL197W	YDR073W	YBR184W	YEL070W	Q0060	YLR257W	YBR246W	YDR071C	YDR051C	YMR086W	YNL301C	YKR084C	YMR126C	YJR100C	YOR262W	YDR249C	YOL036W	YEL057C	YBR203W	YIL041W	YNR023W	YER187W	YBR009C	YPL105C	YJR055W	YGL193C	YIL102C	YOR247W	YHR126C	YBR120C	YLR125W	YOR337W	YMR084W	YAL019W	YOR205C	YOR258W	YDL021W	YLR029C	YPR152C	YBL038W	YLL010C	YBR255W	YBR052C
	YER153C	YDR031W	YGL176C	YDL086W	YJL038C	YMR187C	YDR210W	YBR219C	YPR078C	YPR172W	YOR017W	YDR441C	YBR150C	YDR169C	YJL193W	YAR066W	YKL128C	YJR003C	YGL226W	YMR028W	YNL095C	YML072C	YML083C	YDR090C	YOR220W	YGL258W	YMR160W	YNR021W	YBR013C	YLR243W	YHR009C	YLR225C	YNL269W	YOR271C	YDL233W	YBR138C	YHR202W	YIL018W	YNR004W	YBR227C	YLR083C	YNL134C	YBR053C	YOL114C	YCL037C	YLR287C	YDR536W	Q0140	YML002W
	YFR017C	YOR387C	YDR441C	YHL014C	YHL044W	YIR042C	YPR151C	YJL163C	YOR369C	YCR106W	YGL015C	YLR090W	YHL021C	YMR027W	YBR197C	YOL114C	YNR061C	YMR193W	YDR447C	YBR197C	YCR071C	YGL263W	YOR272W	YKL056C	YML133C	YKL056C	YBR285W	YNL265C	YBR014C	YDL086W	YHR057C	YIL158W	YAR062W	YPR157W	YOR192C	YKL033W	YKL142W	YNL125C	YPR116W	YPL071C	YML086C	YPL198W	YMR085W	YOR009W	YAR023C	YPL191C	YOR378W	YPL066W	YHR126C
	YOR251C	YEL034W	YJL218W	YMR027W	YBR230C	YCR051W	YLR237W	YMR257C	YIL176C	YGR076C	YER156C	YLR040C	YDR405W	YPR109W	YDR500C	YDR266C	YOL023W	YPR043W	YDR371W	YJL126W	YOR283W	YIR013C	YJL051W	YHR080C	YLR375W	YFL052W	YHR156C	YGL185C	YBR028C	YOR077W	YPR085C	YBR150C	YNR014W	YBR071W	YOR280C	YNL155W	YGR027C	YLR287C	YDL119C	YGR110W	YLL053C	YGL196W	YER057C	YPL113C	YKL078W	YHR126C	YGR266W	YOL057W	YBR184W
	YGL080W	YCL047C	YDR111C	YOR285W	YBR261C	YAL046C	YHR017W	YGL185C	YOR009W	YDL118W	YMR019W	YGR149W	YNL137C	YDL206W	YNL146W	YGR079W	YGL193C	YBR148W	YBR162C	YJL066C	YGR049W	YOR008C-A	YJL043W	YLR159W	YPL281C	YKR043C	YLR397C	YFR035C	YBR046C	YKR030W	YPR116W	YMR244W	YLL025W	YDL241W	YPL198W	YGR042W	YOR006C	YOR383C	YER184C	YGR270W	YLR031W	YOL120C	YEL057C	YBL072C	YER034W	YMR259C	YOR009W	YML086C	YER060W-A
	YDR132C	YBR150C	YNL033W	YBR054W	YGL101W	YMR317W	YOR096W	YPR172W	YOL092W	YBR255W	YPL067C	YHL046C	YEL035C	YBR150C	YER004W	YAL063C	YOL120C	YLR042C	YDR506C	YGL129C	YLR188W	YKR093W	YJL162C	YMR193W	YML030W	YPR153W	YLR031W	YPR148C	YBR054W	YML083C	YNR029C	YER080W	YEL072W	YDR505C	YDL124W	YDL211C	YJL193W	YKL006W	YPR109W	YOL084W	YOR158W	YJL070C	YNL152W	YDR418W	YOR252W	YNL252C	YMR310C	YMR257C	YDR534C
	YFL020C	YKL170W	YOR008C-A	YHR182W	YDL083C	YGL015C	YGR281W	YMR146C	YGR295C	YLR072W	YNL086W	YLR137W	YJR151C	YOR311C	YIL041W	YHR147C	YGR215W	YMR242C	YBL059W	YGR295C	YFL052W	YML037C	YHR162W	YJR047C	YGL039W	YIL176C	YIL110W	YHR189W	YBR062C	YLL025W	YAR064W	YDL053C	YLR125W	YAR023C	YNR029C	YPL068C	YKL215C	YDL141W	YKL050C	YMR147W	YJR151C	YDL136W	YHR177W	YGR068C	YJR129C	YHR214W	YBL081W	YDR405W	YMR323W
	YFR035C	YOR352W	YLR173W	YBR146W	YHR162W	YJR151C	YGL138C	YGR223C	YKL137W	YKR045C	YPL250C	YFL066C	YHR117W	YPL108W	YMR126C	YGR068C	YDR450W	YOR118W	YPL189W	YHR033W	YPL257W	YBL113C	YKL132C	YML002W	YOL083W	YDR316W	YFR012W	YKL162C	YBR063C	YLR253W	YOR262W	YHR213W	YDR348C	YHR211W	YDR525W-A	YDR051C	YHR059W	YJR085C	YLR004C	YPR166C	YHR032W	YOL014W	YMR315W	YNL175C	YDL021W	YDR026C	YGL259W	YBR148W	YJL131C
	YNL255C	YOL084W	YFR012W	YOR380W	YGL131C	YNL165W	YPL193W	YOL083W	YLR415C	YPL118W	YFL052W	YDR348C	YGL242C	YPL198W	YER182W	YLR415C	YOL048C	YJL171C	YKL168C	YGR168C	YOL015W	YAL018C	YBL059C-A	YER047C	Q0060	YBL038W	YOL042W	YJL176C	YBR079C	YDR049W	YOR006C	YMR098C	YEL007W	YFL012W	YCR007C	YHR038W	YCR101C	YJL136C	YCR087C-A	YCL001W-A	YCR007C	YGR187C	YAL011W	YAR027W	YNL034W	YKR104W	YPR066W	YBR101C	YDL070W
	YOL029C	YPR013C	YNR071C	YBR052C	YHR038W	YNL019C	YNR018W	YGR079W	YKL100C	YOR238W	YPR204W	YMR028W	YMR185W	YOR234C	YML117W	YPL041C	YML026C	YOR285W	YER041W	YLR415C	YHR182W	YOR182C	YJL161W	YJL132W	YGR015C	YOR384W	YBL038W	YGR210C	YBR084C-A	YBR090C	YMR291W	YOR385W	YIR042C	YLR083C	YFL051C	YDR041W	YDR011W	YGL189C	YER187W	YPL113C	YBR203W	YPR151C	YGL138C	YOR017W	YIL027C	YPR196W	YGR214W	YPR085C	YMR115W
	YDL218W	YKL142W	YPR116W	YCR104W	YOR111W	YER004W	YOR312C	YMR282C	YOR352W	YNL249C	YOL047C	YNL137C	YFL040W	YDR475C	YIL052C	YHR198C	YIL110W	YOR390W	YGL103W	YKL215C	YIL177C	YJR123W	YGL079W	YGR136W	YDR061W	YDR185C	YER152C	YFL061W	YBR090C	YDL114W	YIR016W	YER087W	YLR326W	YHR117W	YFR048W	YFR049W	YFL012W	YER056C-A	YJR123W	YMR097C	YFL067W	YDL186W	YLL010C	YGR283C	YOL015W	YDL089W	Q0060	YKL026C	YLR306W
	YMR044W	YGL138C	YKL121W	YAL027W	YBR244W	YGR035C	YPL052W	YBR090C	YKR075C	YHL021C	YHR078W	YHR219W	YOR380W	YLL053C	YNL269W	YGL146C	YOR091W	YPL257W	YIL011W	YPL246C	YER004W	YHL013C	YBR269C	YOL131W	YJR079W	YIL136W	YGR053C	YJR111C	YBR096W	YGR283C	YPR166C	YLR089C	YDR541C	YFR006W	YDR066C	YMR126C	YLR012C	YDR447C	YKL003C	YOR017W	YBR233W	YGL080W	YBR302C	YPL009C	YGR235C	YCR082W	YJR115W	YHR127W	YDR066C
	YPR093C	YML119W	YHR219W	YOL087C	YOR016C	YBR287W	YNL046W	YER057C	YIR042C	YBR184W	YNR066C	YKL069W	YMR193W	YGR067C	YDR248C	YDR281C	YDR415C	YGR236C	YDL144C	Q0140	YKR049C	YDR066C	YOR389W	YNL005C	YJR062C	YOR152C	YJL097W	YLR446W	YBR101C	YER128W	YAL064C-A	YJL123C	YAL046C	YBR231C	YOR183W	YGR049W	YLL052C	YOR234C	YPR147C	YLR437C	YNL152W	YDL157C	YKR096W	YGL138C	YOR385W	YPL196W	YGR162W	YDL037C	YOR118W
	YMR257C	YLR397C	YMR193W	YOR394W	YCR004C	YOR017W	YBR282W	YIL151C	YJL077C	YDR383C	YPL208W	YJR100C	YGL221C	YPL107W	YFR045W	YKR044W	YIL064W	YHL026C	YOR003W	YOR365C	YBR282W	YOR093C	YBR184W	YJL171C	YKL006W	YDR383C	YDR540C	Q0140	YBR111C	YKR021W	YDL070W	YAL027W	YKL069W	YCR061W	YKL133C	YLR278C	YBR007C	YDR060W	YOR272W	YPR127W	YBR046C	YJR014W	YFL046W	YOL087C	YGL049C	YPL067C	YER187W	YGL039W	YOR205C
	YKL033W	YNL019C	YNR062C	YHR117W	YPR148C	YMR121C	YDL089W	YJL151C	YML086C	YPL191C	YDR348C	YDR319C	YEL007W	YDL086W	YDL053C	YGR016W	YER060W-A	YNL125C	YGL002W	YPR078C	YGL231C	YCR045C	YBR007C	YMR070W	YPL280W	YJL028W	YNL187W	YGR110W	YBR120C	YMR178W	YLR426W	YMR084W	YAL027W	YDR275W	YOR205C	YDR450W	YFR042W	YOL087C	YDL001W	YOL036W	YDL054C	YER085C	YKR015C	YJL147C	YLR013W	YOL162W	YPL068C	YPL068C	YDR179W-A
	YMR027W	YKL128C	YDR063W	YLR253W	YDL001W	YDL176W	YDR249C	YPL041C	YLR448W	YJR127C	YDR109C	YLR326W	YKL215C	YDL146W	YOR009W	YPL263C	YMR143W	YHR182W	YNR023W	YJL078C	YPR084W	YAR028W	YNR065C	YER037W	YJL216C	YGL193C	YEL049W	YPR166C	YBR135W	YOR022C	YDR406W	YMR136W	YKL170W	YGR203W	YIR024C	YGR196C	YMR126C	YOR154W	YOR158W	YNL157W	YJL037W	YGL059W	YDR049W	YKL078W	YOR220W	YIL161W	YAR050W	YHR033W	YOR227W
	YOL163W	YDR282C	YLR241W	YEL076C	YOL157C	YLR125W	YEL023C	YGR234W	YPL246C	YLR168C	YGL128C	YDR179W-A	YDR541C	YOR228C	YBR184W	YJR079W	YOR096W	YAR068W	YOR378W	YML086C	YEL034W	YPL237W	YLR161W	YOR238W	YLR440C	YJL223C	YML125C	YDR275W	YBR138C	YNL249C	YGL057C	YMR147W	YLR179C	YMR191W	YGR203W	YOR350C	YDR068W	YBR135W	YMR097C	YJL151C	YJR030C	YGR281W	YAR028W	YLR161W	YDR229W	YMR098C	YHR054C	YJR098C	YDR505C
	YBR046C	YDR505C	YBR246W	YOR385W	YHR149C	YER064C	YMR143W	YGR235C	YKL128C	YDR316W	YJL057C	YOR387C	YOR383C	YDL241W	YGL110C	YMR253C	YGL135W	YNR022C	YHR100C	YER039C	YOR167C	YOR258W	YGR076C	YGR168C	YDR063W	YHR100C	YGL230C	YDR438W	YBR141C	YER102W	YPL165C	YER085C	YJL082W	YMR028W	YBR220C	YPL079W	YDL018C	YNR070W	YGR266W	YDR504C	YIL041W	YMR260C	YLR247C	YBL095W	YGL117W	YLR364W	YNR061C	YHL046C	YDR109C
	YGR236C	YLR188W	YPL041C	YBR151W	YHR189W	YNL115C	YLR118C	YOR393W	YGR294W	YML072C	YFR013W	YMR244W	YKL170W	YHR038W	YER056C-A	YNL269W	YLR287C-A	YIL078W	YPL071C	YJR054W	YFL012W	YJL132W	YPR116W	YFR006W	YPL091W	YDR319C	YGR131W	YLL018C	YBR146W	YHR132W-A	YPR043W	YIL133C	YNL137C	YDR319C	YBL111C	YGL101W	YLR225C	YEL049W	YIL060W	YDR415C	YDR320C	YGL262W	YCR054C	YLR073C	YNL249C	YML056C	YDR020C	YFR006W	YBR053C
	YOL162W	YOR383C	YEL007W	YJL126W	YDR222W	YLR089C	YML025C	YGR131W	YGL261C	YLR397C	YBR147W	YFL040W	YLR397C	YIL096C	YLR287C	YLR161W	YLR073C	YGL056C	YLR367W	YOL163W	YHL014C	YBR271W	YLR446W	YHL018W	YKR051W	YLR137W	YER034W	YMR144W	YBR181C	YPL199C	YBR261C	YPL033C	YOR022C	YPR174C	YMR115W	YDR132C	YDR374C	YLR445W	YLR012C	YOL162W	YMR295C	YFL051C	YOR393W	YKR103W	YLR440C	YOL083W	YNL237W	YBR062C	YGL076C
	YDR185C	YKL138C	YPL279C	YIL088C	YLR278C	YKL215C	YHR177W	YKL132C	YKL033W	YDL133W	YOR324C	YBR246W	YOL015W	YNR028W	YLR179C	YDR506C	YKR057W	YDL248W	YJR085C	YLR397C	YNL217W	YBR101C	YPR158W	YAL008W	YOL057W	YER185W	YIR012W	YHR035W	YBR184W	YER007C-A	YCR007C	YGR127W	YDR179W-A	YOL161C	YOR227W	YDR061W	YLR247C	YCR016W	YBR233W	YNL056W	YIR013C	YOL042W	YNR023W	YMR259C	YJL070C	YJL126W	YOR357C	YBR261C	YGL128C
	YLR440C	YBR031W	YGL083W	YKL170W	YIR013C	YDL173W	YLR108C	YNR069C	YOL047C	YPL246C	Q0140	YNR062C	YLR137W	YKL033W	YOR059C	YNL144C	YGR076C	YDL110C	YER117W	YIL176C	YDR134C	YJL126W	YBR230C	YER011W	YLR061W	YDL173W	YDR534C	YIL052C	YBR191W	YDL121C	YIR037W	YDR337W	YOL015W	YGR035C	YJL078C	YGL110C	YMR073C	YDR066C	YDR444W	YIL047C	YHL010C	YMR325W	YPL165C	YNL265C	YOR238W	YIL011W	YGR052W	YGL242C	YDL136W
	YLL045C	YDL173W	YOR387C	YBR047W	YBL059W	YEL007W	YJL131C	YJL171C	YIL101C	YGL193C	YBR204C	YPL103C	YNR014W	YDR210W	YDR012W	YDR051C	YFL010C	YJL016W	YOR304C-A	YLR257W	YER085C	YLR441C	YFL046W	YPL246C	YJR129C	YCL047C	YGL185C	YML087C	YBR194W	YNR065C	YMR315W	YER158C	YGR295C	YHR213W	YNL146W	YLR455W	YIL011W	YLR118C	YOL023W	YDR267C	YMR221C	YPR148C	YGR042W	YML017W	YLR351C	YJR067C	YPR109W	YLR257W	YHR100C
	YBR122C	YLR278C	YOL073C	YNL234W	YCR050C	YDR124W	YDL061C	YBR135W	YBR197C	YGL110C	YGL117W	YBL059C-A	YML003W	YGR049W	YHR214W	YHR003C	YOR182C	YOR361C	YDR014W	YLR326W	YGL193C	YBR222C	YBL067C	YOL007C	YER011W	YPL165C	YJR100C	YJL181W	YBR222C	YGR117C	YJR107W	YJL027C	YDL048C	YPL216W	YAR028W	YDL186W	YER064C	YGL135W	YDR533C	YDR011W	YNL040W	YKL138C	YNL168C	YER102W	YPR158W	YCR061W	YER076C	YHR100C	YHR035W
	YPR151C	YDL086W	YNL034W	YKL137W	YHL035C	YDR441C	YKL075C	YOR086C	YHL046C	YGR136W	YLL007C	YDL183C	YKR070W	YOR003W	YMR028W	YMR064W	YNL132W	YHR075C	YOR154W	YAL064W	YER002W	YGR071C	YPL003W	YCL045C	YCR015C	YGL176C	YGR287C	YBL029W	YBR227C	YDR186C	YLR446W	YPL103C	YLR156W	YKL161C	YBR219C	YKR057W	YPL034W	YNR048W	YDL224C	YAR066W	YNL134C	YOL053W	YLR164W	YJL177W	YDL167C	YGR149W	YLR075W	YFL051C	YJR113C
	YKL167C	Q0255	YEL005C	YPR116W	YBR147W	YBR255W	YJL070C	YLR118C	YDR114C	YNL144C	YNR018W	YDL173W	YOR003W	YGR215W	YJL027C	YMR126C	YER074W	YOR306C	YPL280W	YDR441C	YIR024C	YPR071W	YDR370C	YDR239C	YOL073C	YER182W	YBR054W	YNL155W	YBR233W	YBR184W	YJR015W	YPL017C	YOR289W	YLL010C	YEL005C	YGR110W	YBR137W	YOL023W	YHR211W	YGR287C	YLR253W	YML020W	YOR369C	YGR031W	YNL134C	YHR159W	YAR061W	YNR018W	YCR030C
	YDR441C	YJL028W	YEL035C	YNL033W	YOR003W	YPL186C	YPR147C	YEL044W	YMR147W	YOR286W	YLL018C	YJR079W	YBR146W	YDR418W	YPR003C	YDL114W	YER140W	YJL070C	YHR076W	YNL165W	YPL131W	YNL011C	YGR212W	YPL077C	YLR057W	YBR197C	YJL046W	YNR022C	YBR242W	YIL001W	YIL088C	YKL183W	YCL028W	YPL186C	YHR078W	YHR100C	YKR021W	YIL133C	YHL004W	YPR196W	YGR079W	YFR032C	YOR252W	YGR049W	YKR075C	YER140W	YER066W	YJL131C	YBR219C
	YOR003W	YHR075C	YFL067W	YOR352W	YAL037W	YHR211W	YJL077C	YCR007C	YNL211C	YAL034C	YPR022C	YNL165W	YJL028W	YFR038W	YOR285W	YDR105C	YGR214W	YDR051C	YJR007W	YLR090W	YBL081W	YPL107W	YGR042W	YIL137C	YOR271C	YER152C	YGL085W	YKR015C	YBR244W	YJL079C	YIL127C	YJR085C	YOL048C	YMR187C	YDR179W-A	YAR050W	YGL160W	YGR173W	YFL062W	YJL147C	YKR044W	YMR085W	YBR227C	YLR264W	YNL011C	YOR111W	YHR080C	YML025C	YAR066W
	YJR154W	YLR137W	YJL206C	YCR101C	YBR046C	YHR022C	YGL160W	YJR024C	YPR063C	YIL177C	YMR315W	YPL246C	YPR078C	YHR127W	YLR037C	YPR013C	YOR063W	YKL156W	YCR054C	YPL091W	YJR136C	YPL131W	YIL093C	YNL137C	YBR108W	YML037C	YGL262W	YPL225W	YBR246W	YGR027C	YIL041W	YOR009W	YKL151C	YNR076W	YAR066W	YFR016C	YOR052C	YJR123W	YLR462W	YJL027C	YHR087W	YIR039C	YJL070C	YGL101W	YGR146C	YGR106C	YDL184C	YGL193C	YDR338C
	YOR227W	YBR122C	YDR114C	YCR106W	YGL226W	YKL091C	YKR105C	YKL209C	YOL052C-A	YJR008W	YPR115W	YPL260W	YNL155W	YGR234W	YLR040C	YKR023W	YLR388W	YDL206W	YPL250C	YOR008C-A	YNL187W	YFR042W	YPR066W	YDL133W	YJR085C	YJL218W	YHR189W	YGR196C	YBR251W	YAL019W	YDR542W	YOL083W	YBR259W	YPL260W	YPL278C	YMR010W	YKR051W	YNL260C	YHR132W-A	YMR157C	YIL136W	YIL011W	YER121W	YGR034W	YER080W	YPL107W	YGL226W	YGL258W	YFL051C
	YPL091W	YLL010C	YNL137C	YNR014W	YOR044W	YLR179C	YMR242C	YCR083W	YML025C	YLR241W	YLL052C	YIL176C	YNR076W	YGR026W	YBL044W	YDR026C	YOR293W	YGR085C	YBL044W	YGR294W	YLR156W	YIL161W	YOR152C	YGL049C	YGL049C	YGL128C	YMR244C-A	YKR006C	YBR262C	YJL177W	YOR012W	YGL160W	YBR135W	YAL067C	YAR027W	YGR034W	YML096W	YOR285W	YGL193C	YLR094C	YDL119C	YBR227C	YDR185C	YNR061C	YLR046C	YOR008C-A	YLR315W	YBL112C	YHR132W-A
	YBR246W	YDR063W	YDR505C	YGR234W	YJL096W	YGR295C	YOL048C	YNL187W	YOL075C	YBR241C	YCL033C	YER121W	YKL183W	YCL045C	YIR044C	YPL173W	YDL063C	YBR122C	YKL132C	YMR196W	YIL175W	YJL057C	YGL193C	YAR027W	YJL221C	YER138W-A	YPR163C	YIL060W	YBR264C	YNL086W	YIR012W	YOR352W	YML002W	YEL072W	YFR017C	YJL096W	YLR312W-A	YDR152W	YBR220C	YDR186C	YGR065C	YIL078W	YNL074C	YGL049C	YMR136W	YIL136W	YDL002C	YMR317W	YNL306W
	YGR111W	YLL046C	YBR151W	YKR043C	YNL181W	YLR460C	YGR243W	YLR448W	YLR407W	YOR258W	YDR337W	YJL066C	YMR317W	YMR253C	YGR125W	YAL046C	YLR036C	YDR185C	YGR131W	YGL261C	YMR259C	YPR078C	YOR306C	YDR337W	YLR397C	YPR078C	YHR168W	YLR162W	YBR268W	YJL107C	YPL260W	YDR348C	YMR191W	YOR008C-A	YDR011W	YCR004C	YLR278C	YIL088C	YLR312C	YOR166C	YAR068W	YKL047W	YPL099C	YPL193W	YLR297W	YJL160C	YDL053C	YJL066C	YGR148C
	YFR042W	YMR136W	YDR348C	YGR236C	YLR090W	YLR137W	YJL027C	YDR514C	YJL223C	YMR191W	YFR042W	YDR542W	YAR023C	YKL006W	YHR209W	YML030W	YMR114C	YIL176C	YER187W	YHL046C	YKL170W	YDR012W	YKL061W	YLR239C	YJR151C	YBR031W	YPR066W	YDR210W	YBR271W	YOR383C	YMR073C	YOR227W	YDR169C	YNL200C	YNL193W	YKL151C	YKL078W	YOR205C	YBR268W	YKR045C	YLR375W	YOL057W	YDR370C	YFL034C-A	YGL085W	YFR035C	YNL100W	YGR281W	YER064C
	YDR034W-B	YER121W	YHL014C	YHR179W	YML079W	YHL014C	YAL063C	YCR082W	YMR226C	YJL051W	YIR037W	YIR035C	YFL068W	YOR262W	YKL078W	YOL161C	YDR471W	YHL025W	YNR028W	YPL165C	YBR122C	YLR073C	YDR061W	YGR042W	YGL129C	YML118W	YHR122W	YAL014C	YBR282W	YGL189C	YIR014W	YLR094C	YOR380W	YMR147W	YLR173W	YFR035C	YPL064C	YHR141C	YPR172W	YGR150C	YPL091W	YDR536W	YDR533C	YPL077C	YFR035C	YDL199C	YDR267C	YER011W	YOR062C
	YLR072W	YJR039W	YKL098W	YLR415C	YJL077C	YDR012W	YJL132W	YGL076C	YDR012W	YNL137C	YPR157W	YER039C	YDR063W	YNL018C	YIL158W	YOL052C-A	YDR514C	YBR108W	YGR125W	YLR188W	YDR105C	YLR392C	YLR437C	YBR108W	YCR101C	YBL059C-A	YLR283W	YGR042W	YCL005W	YML125C	YJL118W	YMR107W	YMR193W	YMR010W	YOR369C	YLL052C	YPL108W	YLR143W	YAR029W	YLR375W	YCR030C	YER185W	YOR228C	YGL176C	YOL162W	YKL061W	YLR077W	YJR100C	YPL068C
	YPL017C	YGL039W	YLR090W	YJL107C	YLR188W	YEL035C	YLR089C	YLR413W	YBR163W	YMR171C	YDR070C	YDR011W	YHR022C	YER087W	YPL260W	YIL175W	YLL045C	YFR012W	YNL255C	YNR062C	YOR008C-A	YNL260C	YKR071C	YER163C	YKL033W-A	YNL306W	YLR218C	YLR082C	YCL033C	YAL027W	YKL039W	YHL012W	YMR317W	YBR111C	YHL033C	YHL026C	YNL019C	YER184C	YJL105W	YER060W-A	YHR054C	YIL127C	YDL156W	YHR198C	YLR271W	YCR043C	YJL126W	YGR027C	YOR215C
	YKL207W	YOL163W	YDR444W	YNL165W	YCL036W	YDR031W	YDR337W	YMR265C	YLL067C	YBR246W	YJL132W	YPL168W	YOR220W	YDR349C	YPR085C	YGR236C	YBR227C	YDR504C	YHR211W	YOR352W	YNL335W	YGL083W	YHR218W	YJR161C	YLR095C	YKL098W	YKR044W	YBL087C	YCL045C	YGL103W	YDR011W	YBR204C	YLR257W	YNL108C	YOR264W	YJL181W	YNL036W	YNR029C	YLR046C	YMR086W	YER101C	YHR122W	YGL036W	YDL186W	YER041W	YKL132C	YKL003C	YJL096W	YDR011W
	YFL054C	YGR294W	YLR211C	YMR132C	YCR003W	YKL121W	YOL014W	YOR247W	YML079W	YER039C	YNL099C	YMR171C	YOL030W	YBR231C	YLR046C	YNR023W	YNR070W	YBR287W	YPR098C	YGR049W	YJL177W	YLR464W	YER033C	YGL193C	YLR173W	YDR505C	YER156C	YDR541C	YCL047C	YIL047C	YDR179W-A	YHR179W	YHR022C	YLR326W	YHR132W-A	YPR045C	YEL038W	YLR063W	YFR057W	YLR037C	YHR199C	YAR068W	YPL191C	YLL054C	YMR102C	YDR281C	YKL077W	YBL111C	YOR384W
	YER077C	YMR185W	YNL146W	YPR202W	YKR010C	YOL107W	YOR285W	YHL033C	YNL185C	YOR018W	YLL046C	YKR044W	YLR179C	YHL018W	YOR380W	YMR157C	YOR021C	YKL063C	YDR034C-A	YBR246W	YDR441C	YGL250W	YOL075C	YOL084W	YEL057C	YOR394W	YDL021W	YFL067W	YCR003W	YNL092W	YDR117C	YHR126C	YOR280C	YNL211C	YCR106W	YER134C	YDR482C	YDR304C	YML133C	YLR352W	YJL066C	YHR017W	YGL226W	YJR062C	YBR231C	YPR106W	YDR514C	YGL131C	YBR255W
	YDR476C	YBL010C	YDL118W	YER060W	YPL249C-A	YPR013C	YBR269C	YMR253C	Q0140	YFR035C	YBL049W	YPR148C	YCR101C	YGR162W	YBL027W	YDL086W	YML086C	YGR153W	YER131W	YJL223C	YHL017W	YBR135W	YBR251W	YJL213W	YPR045C	YPR151C	YOR382W	YDL211C	YCR004C	YLR095C	YGR295C	YKL050C	YNR076W	YIR013C	YBR262C	YLR029C	YBR231C	YOR251C	YBR046C	YDR536W	YDL124W	YMR166C	YLR036C	YJL218W	YIL110W	YMR258C	YML018C	YMR028W	YDL233W
	YBR162C	YJL218W	YJL028W	YPR148C	YLR364W	YOR352W	YDR541C	YML073C	YNL165W	YKR018C	YAR027W	YML003W	YCR100C	YDR286C	YIR013C	YLR239C	YDR119W	YLL045C	YBR062C	YMR147W	YHR022C	YGL230C	YOR342C	YOR042W	YDR070C	YOR393W	YEL020C	YIL090W	YCR016W	YFL034C-A	YKL215C	YMR130W	YNL237W	YBR148W	YGL138C	YPL013C	YPR061C	YGR287C	YMR128W	YHL044W	YOR391C	YHR159W	YDR387C	YLR415C	YPL003W	YLR077W	YBR230C	YFL052W	YKL207W
	YJL132W	YPL104W	YOR389W	YDR444W	YJR151C	YGL083W	YDL010W	YOL053W	YBL059C-A	YAR050W	YBL113C	YML079W	YKL138C	YML020W	YLR253W	YDL136W	YKL078W	YLR143W	YKL023W	YJL051W	YOR264W	YJR154W	YHR214W	YDL180W	YJL171C	YGL261C	YGR126W	YMR097C	YCR019W	YNL023C	YDL118W	YBR216C	YKR045C	YAL063C	YFL054C	YMR225C	YGL085W	YML024W	YDR210W	YEL057C	YDR032C	YOR097C	YLR440C	YPL091W	YGL231C	YLR243W	YKR098C	YPR153W	YLR253W
	YCR083W	YPR172W	YKR045C	YOR010C	YLR413W	YMR107W	YBR046C	YAR066W	YDL127W	YMR226C	YNL074C	YKL207W	YGL039W	YHL039W	YKL107W	YBR285W	YDR101C	YNL195C	YLR151C	YJR113C	YDR383C	YFR039C	YKL072W	YLR162W	YGL215W	YOR114W	YMR321C	YNL010W	YCR043C	YMR146C	YMR019W	YPL090C	YPR011C	YDR114C	YBR150C	YDL061C	YJL149W	YML056C	YAL061W	YGL259W	YIL101C	YMR253C	YDL193W	YGR043C	YPL278C	YGR210C	YKL071W	YLR437C	YEL073C
	YHR049W	YPR027C	YLR315W	YBL010C	YBR137W	YDR319C	YBR084C-A	YBR047W	YOR010C	YFL051C	YGR084C	YML086C	YPL168W	YDR237W	YDL110C	YDR370C	YJR088C	YGR127W	YNL100W	YDL057W	YNL193W	YNL122C	YKL023W	YJR127C	YIL108W	YKR075C	YAL067C	YBR191W	YCR050C	YGR205W	YDR482C	YAL049C	YOR387C	YIR042C	YDR338C	YMR323W	YLR385C	YPL091W	YNL181W	YNL306W	YMR097C	YJR100C	YEL043W	YIL102C	YLR094C	YDR066C	YJR124C	YJL097W	YHL017W
	YDL173W	YJL016W	YFR035C	YJL028W	YOL075C	YLR439W	YKL170W	YER056C-A	YHR009C	YOR012W	YGL085W	YHR117W	YFL067W	YLR315W	YAL064W	YHL026C	YML017W	YGR027C	YOR111W	YHR199C	YLR031W	YMR142C	YMR131C	YNL092W	YJL078C	YKL137W	YDR429C	YJL070C	YCR061W	YCL068C	YBR231C	YLR364W	YGL129C	YKL151C	YLR156W	YIL092W	YHR198C	YNL046W	YJL016W	YMR044W	YHL018W	YPL278C	YJR080C	YOR154W	YLR072W	YNL152W	YEL023C	YBR108W	YNL108C
	YDL119C	YPR151C	YAR050W	YCL047C	YLR091W	YLR326W	YHR009C	YKR010C	YHL021C	YFL020C	YKR041W	YPR091C	YOL161C	YKL078W	YMR034C	YGR043C	YOR093C	YOL042W	YDR222W	YDR493W	YOR183W	YLR137W	YOR280C	YNL306W	YOR352W	YDR542W	YGR146C	YHR159W	YCR071C	YHL050C	YPR174C	YPL067C	YNR062C	YLR072W	YBR282W	YLR264W	YGR066C	YER187W	YKR010C	YOL013W-A	YMR265C	YJL131C	YEL048C	YGR173W	YPR011C	YMR027W	YCR050C	YOR365C	YCL073C
	YNL289W	YKR043C	YHR199C	YGL015C	YGL230C	YNR076W	YMR244C-A	YJR116W	YJL082W	YAL064W	YJL016W	YOL019W	YML002W	YJR080C	YGL138C	YMR310C	YNL067W	YNL300W	YCR082W	YNL306W	YOL153C	YNL132W	YLR031W	YHR198C	YOR391C	YDR109C	YGR065C	YBR056W	YCR072C	YDR482C	YMR244W	YLR042C	YDL211C	YHL044W	YKR106W	YDR506C	YOR296W	YJR051W	YPL247C	YGL101W	YMR098C	YJL161W	YBL076C	YJR124C	YFL054C	YPL105C	YOL047C	YNL005C	YKL168C
	YCL047C	YPL066W	YOL015W	YPL091W	YGL231C	YFL040W	YPL236C	YPL039W	YML119W	YIL102C	YMR171C	YJL161W	YLR326W	YOR093C	YGL056C	YDR316W	YLL014W	YAR050W	YLR036C	YJR149W	YLR281C	YDR237W	YOR052C	YDR533C	YJL016W	YDR124W	YMR325W	YHR010W	YCR076C	YDL025C	YPL279C	YER011W	YOR262W	YPL208W	YGR148C	YDL070W	YDR229W	YIL127C	YHR045W	YGR079W	YDR063W	YBR285W	YOR077W	YEL072W	YBR162C	YER007C-A	YBR163W	YJL218W	YLR441C
	YJL218W	YLR125W	YJL082W	YLL066C	YMR144W	YBR241C	YEL067C	YCR015C	YJL066C	YLL032C	YER011W	YPR078C	YJR100C	YML053C	YGL076C	YPL199C	YLR179C	YLR448W	YPR148C	YDL183C	YKR106W	YPR153W	YKR044W	YOR008C-A	YPL246C	YLR257W	YNL181W	YHR080C	YCR082W	YBR163W	YGL193C	YGL085W	YAL067C	YLR397C	YLR188W	YPR194C	YML087C	YER050C	YPR174C	YKR102W	YMR323W	YKL155C	YGL082W	YBR225W	YPR078C	YOL015W	YPL165C	YGL083W	YAR023C
	YML020W	YLR040C	YBR220C	YDR070C	YNL046W	YDR444W	YER121W	YHR207C	YFR035C	YMR132C	YDL053C	YPL091W	YAL064W	YDR041W	YJR129C	YJR136C	YOR352W	YDR034W-B	YHR189W	Q0060	YDL045W-A	YOL092W	YMR193W	YOR205C	YLR462W	YFL054C	YNL269W	YEL020C	YCR083W	YNL096C	YHR075C	YCL073C	YIL136W	YGR049W	YGR016W	YKL077W	YDR139C	YIL069C	YDR387C	YER030W	YDR222W	YKL170W	YOR311C	YNL211C	YDR405W	YHL033C	YOR394W	YNR062C	YDR462W
	YNL181W	YGR049W	YPL277C	YNR018W	YFR043C	YPL165C	YBR268W	YML063W	YMR325W	YLR013W	YLR225C	YHR126C	YDL173W	YCR015C	YPL220W	YDL191W	YIL018W	YBR162C	YDR114C	YPL066W	YHL012W	YGR017W	YNL195C	YOR215C	YLR125W	YOL015W	YOL014W	YDR450W	YCR087C-A	YJL043W	YLR137W	YML056C	YOR385W	YOL131W	YDR540C	YLR441C	YMR115W	YBR079C	YLL064C	YDR020C	YLR012C	YMR279C	YPL070W	YGR017W	YLR461W	YLR327C	YPL079W	YJL126W	YIR024C
	YLR211C	YOR017W	YOR017W	YLR237W	YKL033W-A	YDR504C	YML063W	YDR476C	YPR151C	YHR182W	YDR114C	YOL057W	YAR050W	YJR011C	YLR441C	YDR185C	YOR306C	YGL164C	Q0255	YDR282C	YDL204W	YGL010W	YEL047C	YDR405W	YHL050C	YFR006W	YDR337W	YPL013C	YCR090C	YPR166C	YLR408C	YIL101C	YOL154W	YDR070C	YPR102C	YGR243W	YNL208W	YMR144W	YNL024C	YLR161W	YPL222W	YBR261C	YJL079C	YAL019W	YLR241W	YJR062C	YJL077C	YLR137W	YIR014W
	YOR378W	YLR104W	YDL202W	YDR493W	YGL186C	YMR193W	YPL277C	YER085C	YNL217W	YLR173W	YPR152C	YJR039W	YOR385W	YOR192C	YDR197W	YGR270W	YFR011C	YJL223C	YLR162W	YNL146W	YLR037C	YPR196W	YBL049W	YLR352W	YPL108W	YOL007C	YER137C	YPL079W	YCR099C	YLR289W	YPR148C	YML119W	YHL035C	YDL173W	YLR225C	YLR004C	YBR108W	YDR090C	YKL027W	YJR014W	YJR003C	YOL056W	YDR197W	YPL263C	YPL074W	YLR082C	YLR412W	YKR075C	YPL173W
	YIL102C	YMR148W	YKL151C	YJL051W	YGL196W	YGR125W	YHR141C	YLR281C	YGR049W	YBR227C	YOR052C	YFL051C	YGR295C	YDL133C-A	YJL043W	YOR357C	YDL083C	YJL096W	YIL152W	YBR150C	YOR042W	YER004W	YPL257W	YBL059C-A	YKL039W	Q0140	YIL052C	YPL039W	YDL012C	YPR061C	YML118W	YAR050W	YKL183W	YPR151C	YPR043W	YAL065C	YNL074C	YDR073W	YKR074W	YOL138C	YJR054W	YDR500C	YOR391C	YOR337W	YCR090C	YKL155C	YDR406W	YNL249C	YPL039W
	YHR219W	YOL107W	YEL072W	YOR022C	YBL028C	YIL057C	YGL147C	YHR149C	YPL277C	YOL073C	YBL010C	YGR281W	YBR138C	YBR096W	YOR262W	YEL048C	YNR073C	YIL057C	YCL045C	YDL186W	YIR016W	YBR230C	YDR134C	YMR265C	YNL152W	YLR415C	YFL054C	YER076C	YDL045W-A	YPL034W	YIL174W	YML072C	YPL208W	YAL065C	YGL221C	YFL067W	YDR067C	YGR220C	YDR185C	YMR064W	YOR380W	YJR054W	YHL017W	YPL198W	YDR482C	YJR014W	YHL044W	YBR241C	YPR102C
	YER184C	YPR174C	YHR177W	YER184C	YPL279C	YBR204C	YMR257C	YLR004C	YJR149W	YDL091C	YKL138C	YJL223C	YJL078C	YIL087C	YIR043C	YGR031W	YOL127W	YNL023C	YHL013C	YER085C	YDL063C	YDR034W-B	YDL157C	YBR230C	YBR204C	YJR039W	YKL224C	YDR169C	YDL048C	YOL092W	YPR089W	YGL060W	YOL073C	YJR151C	YBL010C	YDR089W	YHR149C	YER117W	YOR192C	YOR077W	YGR097W	YFR032C-A	YML100W-A	YMR098C	YJR080C	YOR258W	YDR541C	YFR035C	YER039C
	YOR008C-A	YOL075C	YMR148W	YNR076W	YMR196W	YBR282W	YNL099C	YEL054C	YEL005C	YJL028W	YGL185C	YPR013C	YKR005C	YDL018C	YER071C	YMR132C	YGR110W	YMR019W	YCR050C	YGL260W	YPL165C	YLR289W	YJL057C	YOL083W	YOR378W	YBR122C	YDR322W	YCL005W	YDL061C	YLR264W	YFL010C	YLR312C	YOL131W	YLR149C	YPL041C	YLR446W	YLR426W	YJR008W	YBR187W	YKL162C	YDL073W	YGR220C	YDR132C	YOR272W	YCR104W	YOR214C	YJL181W	YEL034W	YCL047C
	YKR005C	YDR444W	YER037W	YFR012W	YDR444W	YHL018W	YPL064C	YCR087C-A	YPR153W	YNL176C	YGR235C	YLR064W	YIR042C	YIL151C	YDR475C	YOL022C	YIL069C	YDR500C	YPL208W	YJL082W	YNL035C	YIL027C	YJL096W	YKL105C	YJL037W	YIL175W	YOR104W	YOR384W	YDL063C	YJL077C	YEL034W	YLL025W	YAR023C	YOL153C	YDR505C	YNR063W	YLR089C	YJL055W	YPR048W	YKL151C	YOR220W	YBR151W	YER182W	YML018C	YHR162W	YHR131C	YLR031W	YBL010C	YGR281W
	YNR076W	YOL087C	YNL157W	YGR126W	YNL115C	YNL074C	YBL059C-A	YBR227C	YNL146W	YCR003W	YEL020C	YNR066C	YLL046C	YMR064W	YAR020C	YDL144C	YNL162W	YML030W	YPL184C	YOL075C	YBR150C	YER093C-A	YOL023W	YMR325W	YLR352W	YML025C	YOL047C	YIL127C	YDL069C	YKL026C	YDL037C	YJR138W	YAR050W	YHL018W	YDL057W	YDL083C	YER137C	YMR260C	YBR141C	YHR078W	YOR264W	YBR007C	YPR097W	YDL211C	YMR260C	YOR021C	YPL131W	YIL176C	YLR437C
	YFL040W	YNL265C	YJL161W	YMR171C	YPL191C	YNL265C	YGL129C	YHR054C	YDR262W	YJL218W	YNR063W	YLR352W	YFR022W	YIL133C	YEL034W	YHL044W	YOR361C	YGL160W	YGL131C	YMR325W	YDR320C	YBR264C	YOR114W	YMR253C	YGR076C	YKL065C	YPL220W	YHR146W	YDL073W	YDR391C	YIR042C	YBR084C-A	YER087W	YMR226C	YJL082W	YMR136W	YLR152C	YGR049W	YDL089W	YOL024W	YKR013W	YPL280W	YOR350C	YFR038W	YMR325W	YER039C-A	YJR116W	YOR111W	YML050W
	YBL049W	YOL057W	YHL021C	YGL059W	YMR166C	YPL208W	YKL137W	YLR073C	YBR150C	YEL007W	YDR117C	YIL137C	YPR085C	YOL092W	YJL082W	YMR084W	YNL125C	YMR147W	YJL126W	YPL168W	YJR138W	YNR040W	YER153C	YJR129C	YBR138C	YPL033C	YPL281C	YDL089W	YDL075W	YNR028W	YOR285W	YPL163C	YAR029W	YDL048C	YER004W	YLR312C	YDR336W	YER152C	YCR061W	YML037C	YLR137W	YHR097C	YFR049W	YDL114W	YPR043W	YLR237W	YPL257W	YMR244W	YNL193W
	YNL269W	YGR127W	YJR151C	YDR132C	YNR061C	YEL023C	YLR267W	YFR018C	YOR118W	YGL129C	YFR006W	YAL064W	YOL087C	YML063W	YGL002W	YMR158W	YLR151C	YCR046C	YJL096W	YOR009W	YAR020C	YCR050C	YFR048W	YLR011W	YPR147C	YNL200C	YIR014W	YGR294W	YDL082W	YHR049W	YDL157C	YNR023W	YML025C	YJL132W	YOR062C	YJL190C	YOL053W	YBR122C	YMR166C	YGR017W	YDR291W	YNL050C	YKR018C	YJL122W	YER128W	YDR063W	YIL127C	YKL128C	YGL083W
	YML030W	YER039C	YLR439W	YPL186C	YOR378W	YFR006W	YIL069C	YOR059C	YDR352W	YGR126W	YCL047C	YGL261C	YLL025W	YMR155W	YBR181C	YPL193W	YOR167C	YMR291W	YBR261C	YPL277C	YKL037W	YOR246C	YBR056W	YIL088C	YHL035C	YLR037C	YOR385W	YOL015W	YDL083C	YHR177W	YGL196W	YDL133W	YPL066W	YKL037W	YFL066C	YNL018C	YNL187W	YPR163C	YNL211C	YLR091W	YIR035C	YMR269W	YLR221C	YER085C	YOR390W	YJR079W	YGR205W	YER039C	YNL146W
	YER034W	YCR050C	YLR137W	YER042W	YDL179W	YBR031W	YNL168C	YBL028C	YJL097W	YPL216W	YLR415C	YKL065C	YGL260W	YEL048C	YDR505C	YER034W	YEL049W	YMR024W	YCL036W	YNR066C	YFL054C	YAL063C	YHR155W	YAL061W	YER163C	YER011W	YKL072W	YLR089C	YDL091C	YKL151C	YBR046C	YHR127W	YLR072W	YIL093C	YDR383C	YIL060W	YBR101C	YOR252W	YKL056C	YNL046W	YER011W	YEL023C	YJR039W	YMR230W	YAR050W	YKL039W	YNL023C	YOR003W	YIR044C
	YCL005W	YOL153C	YJL051W	YDL133W	YLR264W	YJL132W	YLR082C	YLR221C	YFR017C	YKR070W	YGL083W	YER093C-A	YHR057C	YOL131W	YHR182W	YNL086W	YMR003W	YOR192C	YBR184W	YLR125W	YHR127W	YKR084C	YKL047W	YGL085W	YMR098C	YOL131W	YPR097W	YBR194W	YDL104C	YDR429C	YDR068W	YJL131C	YGR016W	YHR022C	YNR040W	YDL169C	YDR061W	YOL119C	YJR012C	YJR079W	YHR162W	YKL187C	YDR073W	YPL220W	YDL118W	YER093C-A	YAL067C	YIR007W	YLR173W
	YMR321C	YDR525W-A	YLR278C	YBR204C	YOR150W	YCL028W	YHR080C	YHL014C	YJL218W	YNL165W	YIL108W	YPL173W	YMR191W	YPL220W	YOR384W	YIL169C	YPL143W	YNL069C	YMR010W	YLR164W	YOR009W	YER060W-A	YDR346C	YNL265C	YKR044W	YGL242C	YIL177C	YLR440C	YDL114W	YBR222C	YJL216C	YHL001W	YMR244W	YCR106W	YJR113C	YLR445W	YFR026C	YPL090C	YLL053C	YDL177C	YGR212W	YPR015C	YMR073C	YKL222C	YNR018W	YKL133C	YBR264C	YBR096W	YLR156W
	YGL064C	YLR072W	YER064C	YBR046C	YPR066W	YOL163W	YCR023C	YDR447C	YDR383C	YLR104W	YIL041W	YGR049W	YOR062C	YEL020C	YHR211W	YNR036C	YPL226W	YGR187C	YKL033W-A	YJL161W	YJL151C	YKL033W-A	YGR084C	YHR213W	YJR161C	YGL083W	YDR262W	YKL006W	YDL119C	YFL051C	YGL176C	YGR136W	YDL173W	YLR156W	YEL057C	YGR065C	YHL010C	YLR441C	YAL018C	YML081W	YLR306W	YCR101C	YIR024C	YOR312C	YCR071C	YDR249C	YNL215W	YLR064W	YEL034W
	YNL212W	YML025C	YOR104W	YOR059C	YBL090W	YOL161C	YDR067C	YMR107W	YDR542W	YBR071W	YDL204W	YOR378W	YPR148C	YPR048W	YBR148W	YMR044W	YIL136W	YPR166C	YBR230C	YKR030W	YMR126C	YCR096C	YHL050C	YPL163C	YHR213W	YEL005C	YLR237W	YKR057W	YDL133W	YKR074W	YJL016W	YOR223W	YOR383C	YDR541C	YML002W	YLR392C	YCR071C	YHR179W	YOR365C	YGR236C	YKR023W	YGL129C	YJL213W	YMR114C	YCR054C	YDL211C	YOR393W	YDL186W	YOR192C
	YIL087C	YBR246W	YKR098C	YNR062C	YPL199C	YLR278C	YLL007C	YHR100C	YER085C	YBR230C	YCR061W	YOL131W	YOR387C	YIL090W	YLR083C	YMR102C	YBR009C	YHR049W	YIL090W	YNL108C	YDR011W	YOR019W	YKR010C	YKL170W	YBR227C	YMR325W	YDR197W	YIR013C	YDL136W	YJL193W	YER039C-A	YOL084W	YPL216W	YHR199C	YNL040W	YIR007W	YDR525W-A	YGR266W	YHL050C	YER186C	YNR028W	YJL027C	YGR168C	YMR148W	YPL165C	YHR045W	YJR080C	YMR128W	YPR011C
	YCR090C	YER079W	YBR071W	YIL101C	YFR016C	YPL189W	YBR014C	YPL229W	YCR100C	YKR015C	YMR102C	YFR049W	YOR097C	YHR100C	YCR007C	YMR269W	YLR367W	YJL107C	YLR004C	YIL136W	YLR046C	YLR333C	YPR003C	YKL006W	YGR042W	YAR023C	YLR404W	YGR034W	YDL141W	YEL038W	YNR073C	YJR127C	YAL018C	YJL028W	YHR009C	YBR148W	YJL126W	YOR283W	YHR054C	YNL300W	YPL033C	YFL042C	YCL036W	YCR054C	YDR536W	YOR391C	YPR096C	YLR125W	YOR167C
	YMR193W	YGL259W	YPL168W	YPR013C	YKL069W	YLR090W	YFL034C-A	YEL023C	YBR046C	YJR054W	YPL033C	YGR168C	YNL237W	YJR100C	YHR177W	YDR540C	YOR383C	YPR003C	YMR196W	YDR320C	YGR236C	YOR154W	YLR225C	YPR172W	YOR012W	YDL133W	YDR391C	YOR182C	YDL144C	YNL211C	YKR075C	YGR153W	YGL235W	YAL064W-B	YDR109C	YHR189W	YGR093W	YEL034W	YLR031W	YLR012C	YJR008W	YGL235W	YKL132C	YPL131W	YGL002W	YNL215W	YOR238W	YFL066C	YHR199C
	YPR045C	YGL128C	YMR098C	YBR246W	YDL211C	YCR030C	YLR187W	YJR124C	YDR348C	YLR125W	YNL011C	YOR008C-A	YHR075C	YBL010C	YML119W	YGL056C	YIL133C	YOR382W	YNR073C	YHR126C	YGL129C	YDL186W	YAL064C-A	YLR053C	YEL007W	YLR125W	YGR049W	YPL064C	YDL169C	YJR100C	YJL206C	YHR022C	YDR242W	YBR285W	YJL160C	YOR382W	YBR301W	YHR121W	YGR012W	YPL186C	YPL247C	YER057C	YDR042C	YLR413W	YPL017C	YNR065C	YDL237W	YPL017C	YGR283C
[truncated: 626 more rows]
[truncated: 88 more columns]

## Sheet: Predictions by base kNN
GO Term	GO:0051049	GO:0016074	GO:0001522	GO:0016073	GO:0001101	GO:0006401	GO:0042594	GO:0045185	GO:0006354	GO:0001510	GO:0018193	GO:0006383	GO:0031123	GO:0015893	GO:0050790	GO:0042157	GO:0007264	GO:0051129	GO:0007584	GO:0006360	GO:0040029	GO:0007568	GO:0006056	GO:0006473	GO:0008213	GO:0006353	GO:0009966	GO:0009266	GO:0019932	GO:0006112	GO:0006417	GO:0051052	GO:0008380	GO:0016071	GO:0045941	GO:0006970	GO:0051321	GO:0007243	GO:0006476	GO:0006457	GO:0016925	GO:0009743	GO:0030261	GO:0006839	GO:0051248	GO:0008219	GO:0019954	GO:0006352	GO:0016481
[truncated: 1,624 more rows]
[truncated: 88 more columns]
