# Supplementary material for: Incorporating functional inter-relationships into protein function prediction algorithms
Source: BMC Bioinformatics. 2009 May 12;10:142. doi: 10.1186/1471-2105-10-142 (PMC2693438; doi:10.1186/1471-2105-10-142)
Supplement: Additional file 5 — Ranked list of predictions from the Rosetta gene expression data set. A detailed list of ranked predictions produced by the label similarity-incorporated kNN classifiers (first worksheet) and base kNN classifiers (second worksheet) for the test genes extracted from the Rosetta gene expression data set. The GO terms, arranged in columns, are sorted from left to right in the order of decreasing AUC improvements by incorporating functional relationships into their base classifiers. The genes in each column are ranked in descending order by the score assigned by the corresponding kNN classifier. Genes with the same score (mostly in the case when the score is 0) are sorted by their ORF name. [file 1471-2105-10-142-S5.xls]

## Sheet: Predictions by labelsim kNN
GO Term	GO:0016074	GO:0006056	GO:0001510	GO:0031023	GO:0016925	GO:0006383	GO:0009116	GO:0030261	GO:0006308	GO:0031123	GO:0008213	GO:0006401	GO:0007243	GO:0045185	GO:0016073	GO:0006360	GO:0006352	GO:0001522	GO:0006354	GO:0009966	GO:0051248	GO:0019932	GO:0006353	GO:0051321	GO:0048308	GO:0001101	GO:0010035	GO:0016481	GO:0051325	GO:0045184	GO:0051261	GO:0019954	GO:0042157	GO:0006310	GO:0000279	GO:0016458	GO:0007005	GO:0006508	GO:0007059	GO:0007264	GO:0006839	GO:0015893	GO:0007166	GO:0006366	GO:0006476	GO:0006457	GO:0006512	GO:0005975	GO:0006629
Description	snoRNA metabolism	mannoprotein metabolism	RNA methylation	microtubule organizing center organization and biogenesis	protein sumoylation	transcription from RNA polymerase III promoter	nucleoside metabolism	chromosome condensation	DNA catabolism	RNA 3'-end processing	protein amino acid alkylation	RNA catabolism	protein kinase cascade	maintenance of protein localization	snRNA metabolism	transcription from RNA polymerase I promoter	transcription initiation	pseudouridine synthesis	RNA elongation	regulation of signal transduction	negative regulation of protein metabolism	second-messenger-mediated signaling	transcription termination	meiotic cell cycle	organelle inheritance	response to acid	response to inorganic substance	negative regulation of transcription	interphase	establishment of protein localization	protein depolymerization	asexual reproduction	lipoprotein metabolism	DNA recombination	M phase	gene silencing	mitochondrion organization and biogenesis	proteolysis	chromosome segregation	small GTPase mediated signal transduction	mitochondrial transport	drug transport	cell surface receptor linked signal transduction	transcription from RNA polymerase II promoter	protein amino acid deacetylation	protein folding	ubiquitin cycle	carbohydrate metabolism	lipid metabolism
AUC Improvement	0.23024	0.17698	0.16777	0.13455	0.13263	0.12796	0.12665	0.11324	0.088927	0.088073	0.085085	0.085034	0.079912	0.079471	0.075467	0.072475	0.069572	0.064646	0.063064	0.061979	0.04816	0.044275	0.037279	0.036033	0.031526	0.030574	0.029985	0.027446	0.0263	0.02212	0.022085	0.013816	0.012709	0.012288	0.01131	0.01025	0.0097404	0.0091316	0.0085126	0.007356	0.007322	0.0069	0.0055864	0.0047114	0.0040104	0.0032206	0.0014629	0.00021627	0
Size	20	11	18	16	10	37	18	11	25	44	23	76	23	20	13	35	54	11	61	26	23	33	20	137	42	13	24	163	114	272	10	85	47	174	245	100	167	179	118	60	64	14	54	344	26	76	88	205	237
	YHR156C	YOL057W	YPL245W	YMR225C	YPR098C	YHR022C	YMR131C	YPR098C	YIL060W	YHR156C	YMR126C	YGR173W	YKL209C	YMR128W	YMR131C	YHR022C	YHR156C	YHR156C	YDR532C	YKL209C	YLR061W	YKL209C	YDR532C	YJR067C	YBL090W	YPR078C	YDR124W	YDR532C	YJR067C	YCL028W	YGR053C	YDR124W	YMR155W	YIL060W	YJR067C	YKL075C	YDL202W	YBR062C	YHR110W	YKL209C	YDL202W	YDR124W	YKL209C	YHR022C	YML133C	YGL242C	YGR034W	YIL136W	YGR049W
	YDR532C	YNR021W	YDR161W	YNR045W	YMR225C	YHR156C	YHL023C	YER041W	YDR366C	YGR283C	YGR283C	YDR161W	YJL171C	YPL236C	YDR429C	YHR156C	YHR022C	YGR283C	YHR022C	YKR013W	YML073C	YKR013W	YHR156C	YHL013C	YML009C	YDR124W	YKL209C	YHR022C	YLR151C	YPL236C	YLR271W	YKL209C	YJR011C	YDR366C	YHL013C	YOR342C	YDR462W	YCR007C	YLR030W	YKR013W	YDR462W	YKL209C	YKR013W	YHR156C	YKL056C	YML009C	YKL056C	YNL200C	YPL272C
	YGR283C	YPL246C	YJR124C	YHL023C	YJR067C	YDR532C	YHR156C	YML002W	YDR282C	YJR129C	YBR197C	YDL063C	YIL151C	YFR042W	YHR156C	YGR173W	YHL023C	YHL023C	YHR156C	YNL058C	YLR448W	YIL151C	YHR022C	YLR151C	YGR021W	YKR091W	YDR042C	YJL049W	YHL013C	YMR128W	YGL250W	YKR013W	YLR030W	YDR282C	YLR151C	YDR532C	YBL090W	YJL057C	YGR054W	YJL171C	YHL004W	YPR078C	YJL171C	YDR532C	YPR098C	YLR218C	YHR141C	YDL110C	YDR497C
	YAL036C	YPR114W	YPR163C	YLR151C	YHL023C	YGR283C	YDR532C	YNL300W	YMR166C	YGR173W	YOR091W	YDR152W	YHR209W	YGR117C	YDL063C	YHR052W	YJL105W	YPL245W	YJL049W	YPL163C	YGL147C	YER130C	YGR283C	YGR283C	YCR003W	YKL209C	YOR296W	YHR156C	YGR283C	YGR117C	YPR084W	YOR296W	YGL060W	YMR166C	YGR283C	YJL049W	YOR158W	YMR233W	YEL072W	YPR045C	YBL090W	YOR383C	YHR209W	YPR013C	YKL003C	YGL147C	YCR007C	YDL124W	YGR026W
	YDR429C	YDL193W	YGR162W	YDL123W	YBR197C	YCR100C	YHR022C	YNR023W	YNL196C	YDR532C	YML133C	YNL030W	YKR091W	YKL027W	YHR022C	YGR283C	YDR532C	YOR342C	YHL023C	YJL171C	YPL090C	YJL084C	YHL023C	YDL069C	YHR147C	YHR209W	YPR078C	YBR009C	YHR156C	YER152C	YOR272W	YPL163C	YOR352W	YLR422W	YHR156C	YOR272W	YCR003W	YPL260W	YPL039W	YIL151C	YDR347W	YKR057W	YPR078C	YOR192C	YMR128W	YCR007C	YJL057C	YDR032C	YDR307W
	YMR131C	YBR187W	YAL036C	YJR067C	YLR151C	YHL023C	YGR283C	YKL075C	YLR422W	YAL036C	YDL073W	YNL022C	YPR045C	YHR035W	YGR173W	YCR100C	YCR100C	YJR129C	YCR100C	YPR045C	YDL075W	YNL033W	YCR100C	YHR156C	YGL242C	YOR104W	YLR042C	YOR272W	YDL069C	YHR035W	YKR103W	YLR042C	YHR168W	YLR042C	YGL108C	YDL176W	YOL023W	YPL039W	YOR380W	YER079W	YOR158W	YOR382W	YDR034W-B	YJL105W	YBR197C	YGR021W	YOR312C	YJL161W	YHL017W
	YGR173W	YOR247W	YMR310C	YOR286W	YGL110C	YJR129C	YOR342C	YER184C	YLR042C	YOR342C	YHR156C	YHR156C	YPR098C	YEL048C	YDR161W	YHL023C	YGR283C	YJR067C	YGR283C	YOR296W	YPL079W	YDR471W	YJL049W	YJR129C	YBR282W	YPL052W	YKR091W	YDR051C	YGL108C	YKL027W	YDL001W	YOL019W	YHR110W	YIL177C	YDL069C	YGL231C	YHL004W	YNR062C	YHR168W	YLR454W	YPL173W	YKR091W	YIL151C	YCR100C	YHR156C	YBR062C	YGR148C	YOL083W	YOL107W
	YHL023C	YGL160W	YOR342C	YKL063C	YBL112C	YJL105W	YJL023C	YNL249C	YMR233W	YPL105C	YOR342C	YHR022C	YJL161W	YIR012W	YDR532C	YDR532C	YNL033W	YMR131C	YJL105W	YPL246C	YLR185W	YGR236C	YJL105W	YMR171C	YDL123W	YKL161C	YPR098C	YJL105W	YJR129C	YCR046C	YGL242C	YOR042W	YDL146W	YHR219W	YJR129C	YBR009C	YDR347W	YLR218C	YLR004C	YGL215W	YNL185C	YER184C	YER156C	YHL046C	YGR148C	YJL057C	YML133C	YER067W	YDL018C
	YJR129C	YDR233C	YDR152W	YGL080W	YML117W	YDR429C	YJL105W	YDL176W	YBL010C	YCR100C	YHL023C	YGL101W	YIL108W	YLR456W	YHL023C	YGR162W	YJR129C	YHR022C	YGL101W	YPR129W	YPL131W	YER079W	YJR129C	YNL033W	YOR158W	YJL171C	YPL189W	YOR342C	YJL023C	YIR012W	YKR044W	YKR091W	YJL185C	YJL225C	YNL033W	YDR051C	YHR147C	YEL072W	YGR071C	YHR209W	YOL023W	YBL086C	YKR091W	YHL023C	YGR034W	YDR519W	YMR233W	YDR070C	YGL160W
	YOR342C	YCL045C	YHR156C	YLR439W	YER041W	YGR173W	YDR504C	YJL123C	YIL177C	YHL023C	YMR233W	YBL028C	YNL300W	YER030W	YGR283C	YJL105W	YJR067C	YDR429C	YOR342C	YHR209W	YML063W	YLR031W	YDL069C	YJL023C	YOL023W	YLR414C	YDR249C	YCR100C	YNR045W	YEL048C	YLR243W	YER152C	YOR380W	YLL066C	YNR045W	YCR072C	YNL185C	YLR004C	YER093C-A	YNL058C	YHR147C	YKL027W	YMR124W	YNR076W	YKL063C	YJR072C	YML026C	YDL204W	YKL100C
	YHR022C	YPL184C	YAL019W	YKL003C	YGR283C	YMR131C	YJR129C	YDR117C	YHL012W	YHR022C	YKL056C	YDR101C	YKR013W	YBR216C	YAL019W	YJR129C	YDL069C	YGL110C	YJR129C	YMR265C	YEL054C	YKL215C	YOR192C	YGL108C	YDL202W	YMR124W	YPL052W	YOR192C	YNL033W	YDR068W	YBR157C	YJR054W	YOR292C	YKL209C	YJL023C	YKL063C	YBR282W	YGL242C	YMR233W	YGR236C	YCR003W	YHR209W	YBR284W	YMR325W	YHL023C	YDR348C	YPL039W	YBR052C	YNR021W
	YDR161W	YHL017W	YGR283C	YCL028W	YHR156C	YOR192C	YER039C	YEL043W	YHR219W	YMR131C	YPL079W	YLR009W	YKL065C	YCR046C	YDR101C	YMR131C	YJL023C	YBR197C	YNL030W	YIR039C	YHL015W	YGL215W	YPR013C	YNR045W	YLR218C	YKL065C	YDR034W-B	YHL023C	YHL023C	YPL173W	YPR172W	YDR042C	YER039C	YLL067C	YMR171C	YGL080W	YCR046C	YJR011C	YOR292C	YLR031W	YJL096W	YIR012W	YBR187W	YJL049W	YHR141C	YMR191W	YJL190C	YHR075C	YNR028W
	YCR100C	YER128W	YER025W	YCR046C	YOR205C	YJL049W	YDR429C	YMR185W	YLL066C	YDL063C	YPR098C	YGR283C	YLR397C	YNL157W	YOR342C	YOR192C	YPL107W	YDL069C	YOR192C	YGL215W	YOL120C	YNL234W	YBR197C	YLR057W	YMR086W	YCL049C	YDR262W	YGL080W	YMR225C	YKR057W	YLR218C	YPL067C	YOR003W	YHL050C	YLR057W	YHR127W	YBR251W	YDL146W	YGL250W	YJR054W	YCR046C	YJL171C	YPL246C	YFL020C	YJR067C	YMR315W	YDL136W	YLR177W	YKR051W
	YDL063C	YJR015W	YPL105C	YER152C	YDL069C	YNL030W	YJL049W	YDL018C	YHL050C	YBR197C	YGR148C	YCL037C	YMR291W	YER152C	YDR152W	YDR429C	YGL110C	YDR532C	YPR013C	YBR203W	YOR369C	YCR101C	YJR067C	YOL137W	YGL080W	YOL159C	YER184C	YKL075C	YLR057W	YJL177W	YCR007C	YOR247W	YBR197C	YFL068W	YLR221C	YKL003C	YPL173W	YBR233W	YOR003W	YNL033W	YBR251W	YER152C	YHR097C	YNL033W	YGL080W	YOR369C	YPR102C	YNL115C	YMR215W
	YJL105W	YGL049C	YKL156W	YBR009C	YIL078W	YPR013C	YGR173W	YCL028W	YJL225C	YMR310C	YDL075W	YPL279C	YER184C	YCL028W	YLR009W	YDL063C	YOR192C	YJL105W	YNL023C	YGL259W	YDR418W	YHL029C	YNL033W	YBR197C	YOR042W	YDR249C	YNL300W	YKL063C	YLR221C	YGL221C	YJL057C	YDR357C	YIR036C	YDL018C	YMR225C	YER039C	YJL096W	YNL211C	YJR011C	YOR296W	YMR158W	YLR439W	YIR039C	YGR283C	YIR012W	YPL173W	YDR447C	YCL042W	YDR304C
	YBR197C	YKR103W	YMR126C	YMR034C	YKL091C	YGL101W	YGL110C	YIL158W	YNL030W	YDR161W	YHR141C	YHR052W	YPR078C	YGL221C	YJL105W	YMR310C	YBR235W	YDR161W	YOR305W	YHR097C	YJL190C	YJL171C	YPL107W	YDR089W	YKL219W	YLR297W	YOL159C	YDL176W	YBR197C	YEL043W	YBR062C	YDR249C	YMR279C	YNL196C	YDR089W	YAL014C	YMR158W	YMR155W	YJL185C	YNL234W	YNL252C	YGL176C	YJL161W	YPR196W	YGR283C	YHL015W	YIL052C	YKL142W	YLR049C
	YPL105C	YJL097W	YLR083C	YDL069C	YJL190C	YDL069C	YDR101C	YHR168W	YML017W	YJL105W	YJR067C	YCR100C	YJL084C	YGL039W	YPL245W	YPR013C	YJL049W	YGR162W	YDL069C	YLR375W	YNL067W	YOR227W	YGL110C	YLR221C	YKL063C	YER037W	YNR004W	YPR013C	YPL107W	YLR439W	YMR259C	YHR209W	YML117W	YBL113C	YHL023C	YJL193W	YKL137W	YKL090W	YHR035W	YKL027W	YBR282W	YOR296W	YBR007C	YJL223C	YKL027W	YNR062C	YBR181C	YPL165C	YIR036C
	YHL013C	YPR084W	YMR131C	YDL129W	YHR141C	YNL033W	YKL132C	YHR110W	YHL013C	YGR162W	YJL190C	YOR361C	YER077C	YJL177W	YAL036C	YDL167C	YMR225C	YCR100C	YNL033W	YPR078C	YGL076C	YLR454W	YBR009C	YMR225C	YKR006C	YMR181C	YHR209W	YGR283C	YOL137W	YER030W	YMR233W	YMR279C	YLR151C	YML108W	YML117W	YDL129W	YNL252C	YBR246W	YLR271W	YMR128W	YNR022C	YOL159C	YCR069W	YLR091W	YBL112C	YIR003W	YHL023C	YJR008W	YFR006W
	YDL069C	YOR293W	YDR429C	YKL091C	YNR045W	YJR067C	YDL063C	YHR121W	YKL090W	YDR429C	YDL069C	YDL167C	YMR124W	YPL173W	YCR100C	YNL132W	YHL046C	YNL033W	YJL023C	YPR117W	YIL018W	YPR045C	YGR173W	YBR235W	YDR337W	YDL048C	YJL171C	YKL003C	YOL007C	YHL018W	YEL077C	YOL030W	YMR253C	YFL066C	YBR197C	YML096W	YKR006C	YJR072C	YGR015C	YFR045W	YKL137W	YJL177W	YGL215W	YHR049W	YJL190C	YGR220C	YOR369C	YBR053C	YLR253W
	YJR067C	YGR053C	YJR129C	YJR101W	YGR097W	YBR197C	YCR100C	YOR272W	YKL209C	YDL069C	YGR162W	YHL013C	YOR104W	YDR068W	YJR129C	YNL030W	YKL221W	YLR083C	YCR095C	YDR034W-B	YHL033C	YBR284W	YJL023C	YHL023C	YMR193W	YER130C	YJR030C	YCR072C	YMR171C	YBR216C	YER128W	YEL043W	YBL095W	YBL112C	YPL107W	YNL023C	YDR337W	YLR030W	YIR036C	YKL215C	YHR059W	YFL052W	YPL163C	YPL054W	YBR216C	YNL122C	YDL191W	YLL023C	YGR149W
	YJL023C	YGL250W	YHL023C	YBL090W	YGR034W	YGR162W	YJR067C	YKR010C	YMR171C	YHL013C	YGR034W	YPL193W	YBL112C	YGR212W	YIL091C	YJL049W	YDR405W	YJL023C	YCR072C	YDL127W	YPL220W	YJL161W	YCR095C	YPL107W	YKL003C	YOR296W	YLR397C	YLR091W	YGL110C	YMR155W	YJL177W	YJR030C	YGR097W	YMR244C-A	YGL110C	YDL075W	YHR059W	YGL060W	YKR030W	YCR101C	YDR337W	YGR212W	YPR172W	YJR129C	YML026C	YCR046C	YNL162W	YGR237C	YOR003W
	YDR152W	YKR044W	YDR346C	YDR462W	YNL033W	YGL110C	YCR016W	YBR163W	YPL074W	YHL039W	YGL110C	YDR026C	YNL234W	YKR005C	YDL075W	YGL110C	YGL108C	YAL036C	YLR082C	YMR124W	YBL027W	YFR045W	YNL030W	YGR150C	YIL041W	YGR146C	YKL161C	YGL231C	YBR235W	YLR456W	YPR022C	YCR101C	YPL107W	YOL007C	YBR235W	YHR156C	YBR146W	YEL023C	YML037C	YGR117C	YJR101W	YDR042C	YPR066W	YOR009W	YOR312C	YER131W	YPL079W	YPL277C	YDR415C
	YGR162W	YMR215W	YNL132W	YDL202W	YMR253C	YCR095C	YIL166C	YOR292C	YOL070C	YNL030W	YLR061W	YIL091C	YOR220W	YKR057W	YGR162W	YNL033W	YPR013C	YMR310C	YJR067C	YLR454W	YDR064W	YOR385W	YNR068C	YOR205C	YBR222C	YDR042C	YER041W	YOR305W	YKL091C	YFR042W	YAL014C	YCR046C	YFR035C	YBL111C	YOL137W	YPL236C	YNR022C	YDR519W	YER039C	YGR212W	YKR006C	YPR098C	YLR454W	YKR102W	YMR225C	YKL142W	YMR225C	YHR087W	YGL196W
	YNL030W	YJR047C	YCR087C-A	YLR091W	YMR279C	YHR052W	YDL069C	YNL030W	YBR079C	YDR152W	YPR102C	YHL023C	YKL161C	YHL018W	YDL167C	YDL069C	YNR045W	YPR013C	YDR334W	YDL053C	YER102W	YBR033W	YBR235W	YMR034C	YNL305C	YER158C	YLR225C	YJR129C	YML117W	YNL157W	YNR024W	YOL007C	YEL064C	YBR079C	YGR150C	YHR022C	YMR193W	YKR030W	YHR127W	YBL086C	YKL167C	YMR128W	YIL108W	YMR253C	YOR369C	YJR123W	YPR098C	YHL021C	YJR015W
	YJL049W	YLR271W	YAL035W	YGL110C	YDR349C	YJL023C	YIL060W	YCR046C	YLR064W	YGL110C	YBR181C	YJR129C	YPL052W	YEL043W	YNL022C	YMR309C	YBR197C	YPR163C	YPL107W	YDL001W	YOR091W	YML117W	YGL101W	YGL110C	YBR146W	YDR034W-B	YOR289W	YDL129W	YJL105W	YMR034C	YPL039W	YDR185C	YMR233W	YHL012W	YKL091C	YOR305W	YJR101W	YML009C	YDL146W	YGL176C	YBR268W	YOR104W	YJR054W	YKL221W	YLR397C	YDR347W	YBR197C	YGR250C	YER080W
	YMR310C	YLR049C	YGR173W	YMR086W	YMR034C	YBR009C	YEL023C	YGL231C	YIL090W	YMR309C	YLR185W	YDR429C	YOR227W	YGR067C	YPR013C	YBR197C	YNR076W	YDL075W	YGL110C	YJL176C	YDL082W	YOR205C	YHL013C	YLL052C	YMR158W	YLR042C	YKR013W	YHR127W	YDR089W	YLL007C	YGL231C	YPL141C	YMR034C	YBL029W	YJL105W	YPL064C	YBR268W	YML037C	YHL012W	YLR397C	YBR146W	YPL052W	YKL065C	YDL069C	YNL162W	YGL031C	YJR094W-A	YBR230C	YBR184W
	YGL110C	YMR259C	YLR063W	YHR156C	YDR405W	YOR264W	YJL193W	YBL002W	YOR003W	YJL023C	YDL191W	YLR419W	YMR244C-A	YPL225W	YPL263C	YJR067C	YHL013C	YJL049W	YBR197C	YIR037W	YFR031C-A	YIL047C	YOR342C	YML117W	YBR251W	YIL108W	YBL112C	YHL046C	YOR205C	YGL039W	YAL049C	YPL246C	YNL211C	YOL070C	YFR035C	YOR091W	YKL167C	YGR021W	YMR259C	YDR471W	YDL045W-A	YDR262W	YIL029C	YPL107W	YBR009C	YKL170W	YDL146W	YMR262W	YKL077W
	YNL033W	YNR024W	YBL028C	YOR158W	YNR014W	YDR334W	YPL064C	YDR051C	YOR380W	YNR068C	YPL245W	YJL197W	YER079W	YGL176C	YBR197C	YGL101W	YMR325W	YGR173W	YMR131C	YOL030W	YMR121C	YBR007C	YDR429C	YFR035C	YCR046C	YBR007C	YJL084C	YNL023C	YMR034C	YHL004W	YNL265C	YKL161C	YHR127W	YMR233W	YOR286W	YIL166C	YDL045W-A	YPR114W	YHR126C	YLR456W	YNR040W	YPL236C	YNL058C	YBR235W	YPR102C	YPL118W	YJR011C	YHR049W	YOR215C
	YDR101C	YNR028W	YOL022C	YBR148W	YGR148C	YPL107W	YLR083C	YMR215W	YOR292C	YLR009W	YML073C	YHL039W	YCL049C	YDR540C	YDR346C	YDR346C	YLR151C	YJR124C	YBL002W	YOL138C	YLR344W	YOR378W	YLR091W	YDR405W	YGR220C	YOR289W	YOR022C	YLR082C	YKR098C	YDL224C	YER182W	YOR104W	YOR192C	YGR054W	YOR205C	YDL073W	YKL138C	YAL049C	YPL236C	YKR005C	YMR193W	YHL018W	YIL137C	YPL277C	YDL191W	YJL190C	YPL090C	YMR315W	YOR164C
	YLR063W	YBR096W	YIL091C	YCR003W	YJL023C	YHL046C	YKL090W	YPR129W	YLL067C	YDR101C	YPR163C	YDR334W	YJL176C	YLR439W	YBL028C	YLR009W	YMR253C	YAL019W	YBR009C	YFL064C	YOR272W	YOR012W	YMR131C	YKL091C	YBL038W	YLR225C	YOR383C	YLR407W	YOR286W	YML002W	YJL190C	YIL108W	YOR164C	YFL064C	YDR405W	YNL157W	YMR024W	YCL028W	YJL123C	YDL001W	YKL138C	YKR005C	YMR221C	YJR067C	YDR471W	YHR141C	YJR067C	YJL216C	YJL097W
	YLR009W	YER182W	YDL121C	YML117W	YDL118W	YHL013C	YMR233W	YER039C	YOR012W	YJR067C	YPL039W	YPL064C	YJL082W	YBR096W	YGR187C	YBL028C	YHR140W	YOR192C	YPL064C	YIR016W	YOR312C	YMR222C	YGL108C	YKL215C	YDR237W	YER077C	YKL222C	YOR264W	YGR150C	YNR014W	YKL090W	YDL127W	YNR068C	YPR098C	YJL123C	YEL048C	YNR040W	YHL012W	YPR174C	YBR284W	YPR166C	YLR456W	YGL259W	YAL063C	YGR117C	YGL076C	YGL031C	YMR090W	YMR160W
	YPL245W	YLR325C	YDL069C	YNR022C	YNL300W	YGL108C	YPL107W	YHR127W	YDL018C	YLR063W	YOR369C	YBR271W	YLR414C	YDL218W	YLR083C	YNL255C	YFL020C	YPL107W	YOR264W	YHR218W	YGR027C	YAR064W	YGR162W	YOR286W	YBR009C	YGR250C	YGR146C	YNL033W	YLL052C	YHL023C	YKR011C	YDR034W-B	YCR101C	YHR156C	YGL146C	YLR083C	YGR021W	YMR146C	YOR012W	YPL163C	YMR024W	YOR306C	YPL141C	YOL161C	YPL079W	YER056C-A	YFR032C-A	YGR052W	YLR404W
	YLR287C	YKL027W	YJR067C	YBR282W	YFR035C	YNR068C	YIL064W	YOL103W	YOL162W	YNL033W	YJR129C	YOR252W	YOL138C	YIL092W	YNL132W	YPL105C	YLR407W	YGL108C	YBR235W	YER037W	YML026C	YHR097C	YHL046C	YMR279C	YPL260W	YPR098C	YDR185C	YAL014C	YFR035C	YJR032W	YPL090C	YNL033W	YLR367W	YHL049C	YKL215C	YML133C	YIL093C	YOR091W	YPR084W	YKR091W	YGR097W	YCL049C	YMR291W	YBR009C	YOR205C	YER117W	YOL127W	YBR204C	YLR243W
	YDL075W	YDR307W	YDL167C	YPL173W	YOR091W	YJL197W	YDR514C	YDR370C	YDR514C	YCR095C	YEL054C	YKL156W	YMR265C	YHL004W	YOR252W	YAL036C	YLR221C	YPL105C	YHL046C	YOR389W	YLR441C	YHL026C	YPL064C	YJL105W	YNL122C	YDR070C	YER130C	YNR076W	YDL118W	YMR225C	YGL147C	YPR078C	YNR014W	YNL157W	YDL118W	YOR012W	YPR166C	YKL207W	YBL095W	YIR039C	YMR279C	YKL065C	YNL176C	YAL065C	YDL136W	YKR091W	YNL067W	YKL151C	YER128W
	YAL019W	YER156C	YBR197C	YDR281C	YOR286W	YOR342C	YHL012W	YIL174W	YBR225W	YKL215C	YMR225C	YJL105W	YGL215W	YJR032W	YHR052W	YIL091C	YML117W	YKL221W	YDR429C	YBR007C	YDL136W	YBR197C	YKL215C	YGL146C	YDR347W	YOR220W	YOR389W	YDL075W	YGL146C	YKR005C	YNL211C	YHR146W	YNL033W	YDR532C	YOL007C	YCR095C	YML009C	YDL224C	YBR264C	YPR078C	YIL093C	YAL064W	YOR296W	YGR294W	YAR068W	YGR034W	YBL087C	YGR111W	YNL010W
	YHR052W	YGR117C	YHR052W	YHL004W	YPR102C	YNR076W	YOR223W	YKL063C	YNL024C	YOR305W	YIL052C	YMR310C	YLR031W	YMR155W	YHL013C	YGR187C	YDL118W	YNR068C	YNL083W	YEL075C	YDR500C	YBL089W	YNR076W	YHR131C	YKL170W	YNL300W	YAR068W	YCR095C	YDR405W	YJR067C	YML009C	YPR109W	YMR171C	YLR397C	YMR034C	YHR110W	YBL038W	YER051W	YCR101C	YOL030W	YGR084C	YGR035C	YNL234W	YJL023C	YOL127W	YKR006C	YGR283C	YMR226C	YIR003W
	YIL091C	YLR456W	YDL075W	YDR347W	YOR312C	YDL063C	YML096W	YDL211C	YFL068W	YER039C	YER186C	YDR532C	YHL029C	YEL005C	YJL049W	YJL023C	YJL223C	YOR205C	YPL279C	YGL049C	YDL191W	YER034W	YKL221W	YDL118W	YKL039W	YIL152W	YCL049C	YMR325W	YKL215C	YLR151C	YLR004C	YDL224C	YGR153W	YOL162W	YNL024C	YDR520C	YDR237W	YMR191W	YGR053C	YPL246C	YDR237W	YHR035W	YER077C	YGL110C	YIL052C	YNR040W	YLR344W	YDL021W	YLR454W
	YDL167C	YBR157C	YGL110C	YHR147C	YOR369C	YBR235W	YNL132W	YGR071C	YOL163W	YDL167C	YOR205C	YDR346C	YGR236C	YMR034C	YOR192C	YPL107W	YNL030W	YDR152W	YGR173W	YOL007C	YBR031W	YDL072C	YNR014W	YKR098C	YDL129W	YER184C	YLR040C	YPL107W	YCR101C	YOR042W	YLR030W	YER077C	YBR079C	YIL078W	YLL052C	YNL211C	YMR225C	YMR315W	YER128W	YJL084C	YNL122C	YLR042C	YBR203W	YBR197C	YDL069C	YDL202W	YHR156C	YOR285W	YHR080C
	YNL022C	YNL010W	YBR271W	YJL105W	YML026C	YBL002W	YDL082W	YGL080W	YOL042W	YNL022C	YJL023C	YBR197C	YIL047C	YMR225C	YJL023C	YHL046C	YGL231C	YDL063C	YNR068C	YLR040C	YGL135W	YNL058C	YKL063C	YDR041W	YBL112C	YDR262W	YLR414C	YNL030W	YDR041W	YIL092W	YNR062C	YPR040W	YOR205C	YBL010C	YDR041W	YOR223W	YNL122C	YNL196C	YGL085W	YDL053C	YPL183W-A	YOR289W	YLR414C	YNR014W	YNL300W	YDR320C	YML063W	YGL259W	YER048C
	YPL064C	YKR005C	YPL279C	YBR235W	YMR244C-A	YKL221W	YKL078W	YDR334W	YGL060W	YJL122W	YPL090C	YNL024C	YMR315W	YLR151C	YJR067C	YDR514C	YPR196W	YBR235W	YLR091W	YJR030C	YJR123W	YMR171C	YMR325W	YGR236C	YPL118W	YNR066C	YKL050C	YPL054W	YJR054W	YGR212W	YJR011C	YGR071C	YGR054W	YEL075C	YPR106W	YML056C	YGR076C	YNL115C	YKR044W	YPR098C	YMR225C	YLR046C	YFR023W	YLR461W	YLR456W	YBR101C	YEL072W	YOL013W-A	YOR292C
	YBL028C	YMR128W	YLR073C	YPL107W	YCR101C	YHR049W	YER007C-A	YAL014C	YPL113C	YJL049W	YDL136W	YJR124C	YOR306C	YKL061W	YDL069C	YNL211C	YLR057W	YHL013C	YKL221W	YOR247W	YOL127W	YMR291W	YOR205C	YNR068C	YLR091W	YLR397C	YML087C	YPL236C	YNR068C	YNL211C	YHL018W	YGR117C	YDR307W	YKL090W	YGR236C	YNL030W	YGR084C	YBR101C	YHL013C	YIR012W	YGR021W	YMR034C	YJL028W	YDR441C	YLR151C	YIL018W	YLR325C	YOL153C	YGR131W
	YGL101W	YMR086W	YDR532C	YOL023W	YPL107W	YMR325W	YMR310C	YPR114W	YHR110W	YNL132W	YGL031C	YOR342C	YDR034W-B	YBL086C	YCR095C	YOR342C	YLL054C	YMR233W	YDR051C	YKL128C	YLR029C	YHR209W	YGL080W	YOL007C	YBR148W	YCR099C	YMR244C-A	YBR235W	YGR035C	YGR067C	YGL189C	YKL027W	YDR233C	YMR034C	YGR035C	YGR162W	YOR150W	YLR072W	YNL196C	YIL047C	YOR150W	YEL048C	YDL057W	YDR405W	YBR181C	YLR344W	YGL110C	YLR327C	YOR272W
	YNR068C	YKR091W	YPL263C	YML133C	YGL108C	YPL064C	YLR009W	YHR035W	YNL157W	YDL075W	YNL162W	YDR020C	YNL033W	YLL007C	YPL064C	YDR161W	YIL166C	YER025W	YPR129W	YEL076C-A	YIL133C	YPR117W	YOR009W	YGR035C	YLR397C	YBR054W	YLR297W	YML133C	YMR253C	YPR109W	YDL136W	YMR128W	YLR004C	YLR040C	YHR131C	YHR168W	YNR045W	YPL165C	YCR007C	YJL161W	YML009C	YDR534C	YJL084C	YHR140W	YGL031C	YDL136W	YHL015W	YBR054W	YOL053W
	YNL132W	YDR471W	YNL022C	YFR035C	YBR235W	YGR187C	YNL030W	YLR049C	YHR168W	YPL064C	YOR312C	YMR309C	YOR022C	YDR471W	YOL077C	YNR076W	YNR014W	YKL215C	YPL236C	YGR106C	YHR203C	YDR506C	YHR140W	YNL024C	YBR241C	YML087C	YDR186C	YCR096C	YGR236C	YER184C	YPR098C	YGR212W	YNL305C	YNL146W	YMR279C	YPL079W	YPL013C	YJR085C	YNL157W	YPR117W	YBL038W	YDR186C	YOR227W	YLL064C	YMR253C	YML026C	YML024W	YER079W	YHR199C
	YLR073C	YDR249C	YLR185W	YIL041W	YNR068C	YPL054W	YDR161W	YDR532C	YOR342C	YAL019W	YLR325C	YNL313C	YNL146W	YLR164W	YJR124C	YOL077C	YKL091C	YCR072C	YHL013C	YFL065C	YKL056C	YMR180C	YOR305W	YPR106W	YML050W	YJL084C	YHR179W	YDR520C	YHR131C	YJL185C	YHR141C	YGL159W	YEL072W	YDR349C	YJR054W	YBR079C	YOR286W	YDL073W	YNR024W	YDR034W-B	YGR076C	YMR102C	YFL051C	YJL216C	YDR450W	YLR104W	YLR333C	YJR061W	YGR125W
	YGR187C	YHR117W	YNL023C	YJL096W	YJR094W-A	YLR091W	YCR095C	YBR246W	YPR098C	YLR287C	YNL033W	YPR013C	YIL078W	YDR307W	YNL033W	YHR049W	YKL215C	YNL023C	YJL197W	YER158C	YML009C	YJR054W	YPL054W	YJL123C	YGR084C	YOL083W	YOR042W	YOR009W	YPR106W	YOR352W	YPL079W	YJR136C	YJL097W	YHR110W	YKL003C	YKL033W	YPL183W-A	YDR514C	YJR067C	YDL127W	YML086C	YGR117C	YOR104W	YLR407W	YDR447C	YPR102C	YLR151C	YJL066C	YCR043C
	YCR095C	YGL176C	YNL033W	YAR068W	YNL146W	YFL020C	YBR197C	YKL003C	YML108W	YBL066C	YLR083C	YJL122W	YOL159C	YHR117W	YMR310C	YKL090W	YBR009C	YPL079W	YNR076W	YJL049W	YMR146C	YFR035C	YLR072W	YCR101C	YIR003W	YNL056W	YMR124W	YGL101W	YER121W	YGL176C	YPR114W	YLR456W	YKL090W	YOR264W	YGL080W	YHR035W	YGR215W	YCR082W	YJL057C	YDR357C	YMR157C	YHR122W	YIR016W	YKL187C	YGL110C	YDL191W	YOR293W	YMR196W	YGR153W
	YPL107W	YOR097C	YCR072C	YNL185C	YKL056C	YDR161W	YLL018C	YBR079C	YCR072C	YBL028C	YML026C	YLR063W	YML002W	YGL160W	YBR271W	YDL075W	YNR068C	YDR346C	YPL054W	YDR357C	YNL162W	YKL027W	YPR129W	YKL221W	YBR122C	YKR013W	YDR349C	YFL020C	YJL123C	YPL225W	YDL191W	YOR166C	YER074W	YJL049W	YER121W	YKL056C	YMR279C	YKR011C	YDL069C	YNL176C	YGR215W	YDR034W-B	YGL085W	YNR068C	YMR233W	YBR233W	YDL069C	YDR391C	YJR080C
	YPR013C	YOL103W	YHR022C	YJL023C	YJL105W	YDL075W	YKL221W	YEL048C	YMR130W	YLR082C	YFR032C-A	YNL132W	YDR349C	YNR014W	YGL110C	YBR271W	YMR171C	YER039C	YCR096C	YGL036W	YLR048W	YIL001W	YLR426W	YLR031W	YMR244C-A	YPL189W	YER037W	YKL056C	YMR279C	YGL159W	YMR155W	YPL184C	YER034W	YBR235W	YKR098C	YGR283C	YMR157C	YBR231C	YER182W	YGL002W	YHR122W	YJR088C	YPR117W	YNL030W	YDL129W	YBR135W	YIL127C	YAL008W	YDL091C
	YDR346C	YGR212W	YCR100C	YCR101C	YDR447C	YDR051C	YGL101W	YJL181W	YER051W	YPR129W	YJR094W-A	YOL077C	YFR045W	YJL185C	YER025W	YNR068C	YDR257C	YCR095C	YNL157W	YML119W	YBR084C-A	YMR128W	YDR051C	YJR054W	YML133C	YOL013W-A	YBR203W	YDL069C	YNL024C	YOL087C	YGR021W	YMR171C	YCR100C	YOL042W	YKL221W	YNL196C	YGR097W	YER064C	YKL063C	YHL023C	YPL013C	YNR004W	YOR389W	YKL215C	YFR032C-A	YNL162W	YIL133C	YPR196W	YER152C
	YPR163C	YDR304C	YJL105W	YDL118W	YCR007C	YKL215C	YPL245W	YCR072C	YOL007C	YNL023C	YOL127W	YGL079W	YCR071C	YOR352W	YHL039W	YBR235W	YGR294W	YNL132W	YGL231C	YPL247C	YBL072C	YIL077C	YDL075W	YGL081W	YPL246C	YMR315W	YDR534C	YBL002W	YHR140W	YDL218W	YEL072W	YGL176C	YKR011C	YCR072C	YJL181W	YOR352W	YDR322W	YOR285W	YJL177W	YNL300W	YNL137C	YNL300W	YGL128C	YDL037C	YNL033W	YBL090W	YML117W	YPL186C	YBR053C
	YKL215C	YIR012W	YOR361C	YKR098C	YJL057C	YPL245W	YNL211C	YDR520C	YIR036C	YHR052W	YNR068C	YDR049W	YDR348C	YOL087C	YMR309C	YOR264W	YGL101W	YPL064C	YGL108C	YOL019W	YGR148C	YKL071W	YDR257C	YDL018C	YAR068W	YIL087C	YPR011C	YLR061W	YDL211C	YEL005C	YGL031C	YOL131W	YLR036C	YOR003W	YCR101C	YLR243W	YKL170W	YDR348C	YOR272W	YJR067C	YDR322W	YKL161C	YPL052W	YKR075C	YJR094W-A	YNL067W	YOR205C	YPL091W	YJL051W
	YBR271W	YIR003W	YOR305W	YBR197C	YNL162W	YPL105C	YGL108C	YDL141W	YML037C	YDR346C	YLR030W	YML081W	YBR191W	YDL202W	YOR361C	YKL156W	YHR049W	YPR129W	YMR325W	YBR233W	YGR214W	YOR296W	YHR049W	YJL181W	YLR439W	YLR327C	YOR306C	YKL221W	YBL066C	YDL123W	YOR369C	YLR439W	YGL260W	YLR064W	YKL063C	YLR061W	YML086C	YDR405W	YBR197C	YMR291W	YNR045W	YLR012C	YJR085C	YLL054C	YPL090C	YOL127W	YLR029C	YAL065C	YJL185C
	YBR235W	YBL086C	YDL063C	YGL108C	YIL052C	YNL132W	YLR082C	YPL236C	YBL095W	YIL091C	YGL164C	YOR192C	YKL215C	YHL023C	YGL101W	YMR325W	YOR009W	YOR305W	YOR009W	YOL073C	YPL249C-A	YFL064C	YOL137W	YKL003C	YMR225C	YPR157W	YDL248W	YBR262C	YGR153W	YHR168W	YGL060W	YOR086C	YCR046C	YFL065C	YMR253C	YLR082C	YNL137C	YJL163C	YGL060W	YBR090C	YDR405W	YGL221C	YPL280W	YEL049W	YBL087C	YBR084C-A	YMR253C	YGR127W	YER182W
	YLR083C	YPL158C	YIL110W	YOR042W	YPR163C	YOR009W	YDR152W	YPR045C	YJL185C	YLR073C	YJR072C	YMR131C	YCR101C	YGL159W	YNL030W	YBL081W	YCR095C	YKL090W	YPL105C	YFL066C	YOR096W	YBR187W	YLL010C	YBL066C	YPL173W	YJL082W	YNL092W	YEL048C	YHR022C	YDR471W	YBR197C	YDR532C	YKL168C	YOR380W	YDL129W	YOR264W	YMR086W	YDL012C	YKL037W	YER037W	YML117W	YBR227C	YKL161C	YGL108C	YML117W	YAL049C	YGL147C	YJL151C	YBR225W
	YHL039W	YDL001W	YLR419W	YGR035C	YDR333C	YHR140W	YIL091C	YGL189C	YMR221C	YGR187C	YPL131W	YJL049W	YER041W	YDL224C	YJL122W	YPL245W	YLR091W	YLR221C	YAL014C	YHR214W	YGR021W	YGR117C	YMR253C	YGL080W	YDR462W	YOR062C	YOR104W	YJR067C	YDL018C	YDL202W	YEL023C	YIL041W	YML037C	YOR292C	YBR009C	YEL054C	YBR122C	YDL010W	YGR283C	YBR007C	YOR286W	YNL157W	YGL002W	YBR301W	YNR014W	YLR325C	YNR062C	YKR049C	YKR103W
	YGL108C	YDR415C	YJL023C	YKL027W	YOL137W	YPL279C	YNR065C	YNL211C	YDL002C	YPR045C	YLR448W	YAL036C	YLR454W	YDR347W	YPL105C	YMR233W	YOR272W	YMR253C	YGR162W	YJR008W	YIL052C	YEL075C	YNL023C	YER121W	YJL096W	YNR004W	YNL034W	YNL157W	YKL221W	YGL110C	YGR034W	YGR136W	YIR003W	YNL300W	YHR140W	YKL090W	YER004W	YEL043W	YER030W	YLR151C	YMR253C	YNR069C	YDR357C	YOR264W	YGR212W	YLR243W	YER117W	YIL172C	YOL073C
	YMR309C	YDR348C	YJL122W	YGR117C	YJR129C	YBL028C	YNL033W	YMR064W	YMR181C	YCR072C	YJR011C	YBR009C	YNL176C	YJR067C	YLR063W	YKL221W	YOL161C	YIL127C	YIL166C	YML072C	YKR059W	YHR159W	YOR264W	YMR253C	YPL013C	YJR008W	YLR460C	YPR129W	YOR009W	YDL069C	YFL052W	YMR124W	YKL037W	YBR225W	YNR068C	YBR148W	YHR122W	YDL123W	YNL211C	YJL176C	YMR034C	YBR216C	YAR064W	YGR243W	YLR344W	YGR214W	YLR030W	YNL208W	YNL305C
	YOR192C	YGL193C	YDR101C	YDR041W	YNL067W	YMR309C	YNL196C	YOR342C	YBL002W	YPL039W	YNL211C	YOR264W	YDR471W	YBR227C	YPR163C	YCR095C	YDL037C	YNL211C	YMR126C	YER189W	YMR194W	YDR405W	YLR151C	YNL196C	YDR316W	YBL112C	YER189W	YHR049W	YOL070C	YKL091C	YJL131C	YKR005C	YDL118W	YJR030C	YLR031W	YAR068W	YDR494W	YOR352W	YOL103W	YOR227W	YNR014W	YMR019W	YDL127W	YGL101W	YKR005C	YIL052C	YLR441C	YIR037W	YLR264W
	YPR129W	YKR013W	YPL079W	YMR128W	YOL127W	YMR310C	YPR013C	YJL049W	YOR264W	YPR163C	YDR532C	YBR141C	YER156C	YML002W	YNL313C	YPL054W	YDR441C	YIL091C	YKL215C	YBR284W	YER131W	YGL176C	YDR334W	YGR097W	YMR157C	YMR291W	YPL070W	YHL013C	YKL003C	YIR036C	YIL052C	YBL086C	YEL023C	YLR407W	YDL211C	YGL189C	YML117W	YGR220C	YHR121W	YJR142W	YGL081W	YKR015C	YER079W	YBL002W	YNR045W	YMR194W	YKL091C	YDL072C	YEL064C
	YCL037C	YHR009C	YEL054C	YKR006C	YDL191W	YOR205C	YOR380W	YGR054W	YGL221C	YBL081W	YJL105W	YMR181C	YBR284W	YDL123W	YIL127C	YPL226W	YDR334W	YDL073W	YLR407W	YDR525W-A	YDR532C	YOR220W	YKL003C	YGR153W	YCR004C	YKL050C	YML002W	YAR068W	YGL080W	YDR462W	YGR283C	YIR012W	YBL066C	YJL023C	YDL018C	YPR085C	YJL046W	YLR225C	YBR009C	YGL259W	YBR122C	YOR384W	YDL179W	YPL282C	YNL067W	YDR418W	YMR265C	YGR130C	YER039C
	YPL279C	YPR022C	YHL039W	YHR179W	YOR022C	YCR096C	YEL077C	YER030W	YEL048C	YOL137W	YDL082W	YCR054C	YJR054W	YDR462W	YPL193W	YGL108C	YAL014C	YPR045C	YEL048C	YEL076C	YDL176W	YGR212W	YLR082C	YDL129W	YHL004W	YJL079C	YMR181C	YER039C	YJL181W	YNL033W	YGR148C	YGR068C	YIL055C	YOR012W	YHR022C	YPL131W	YPL118W	YER101C	YKL003C	YAR064W	YGL114W	YDR249C	YMR315W	YDL118W	YOL042W	YOR234C	YGR027C	YKR105C	YGR111W
	YER039C	YHR209W	YLR287C	YMR158W	YPL079W	YJL223C	YLR030W	YBR009C	YOR161C	YDR514C	YKL063C	YPL263C	YPR097W	YER184C	YKL078W	YOR361C	YPR129W	YJL122W	YHR049W	YDL119C	YIL069C	YBL086C	YDL063C	YKL063C	YER004W	YLR289W	YJL126W	YJL023C	YKL063C	YML037C	YLR344W	YPL189W	YJR129C	YEL048C	YKR010C	YML073C	YGR220C	YGL226W	YKR010C	YGR149W	YJL163C	YDL248W	YCL049C	YKL063C	YGL176C	YMR193W	YOR234C	YOL053W	YBR264C
	YOR361C	YJL190C	YJL049W	YNL305C	YLR325C	YDL167C	YCR087C-A	YJL147C	YBL113C	YOR205C	YKL003C	YHR003C	YDR262W	YPR109W	YJL197W	YDR101C	YGR153W	YHL012W	YFL020C	YLR326W	YDR012W	YGR110W	YDR405W	YLL054C	YNL185C	YDR533C	YGR295C	YBR197C	YLR031W	YHR156C	YGL193C	YBR235W	YFR042W	YOL137W	YJL057C	YBR262C	YNL306W	YDL144C	YBR225W	YDR169C	YER004W	YDR406W	YOR220W	YIL176C	YKL061W	YHL033C	YPL220W	YJL218W	YPL246C
	YJL122W	YOR272W	YLR048W	YDR337W	YML133C	YNL023C	YOR003W	YML096W	YMR244C-A	YPR013C	YNR045W	YPR129W	YER152C	YNL211C	YDR020C	YDR152W	YOR286W	YBR009C	YPL245W	YIL127C	YGL231C	YNL036W	YBL066C	YBL010C	YGR215W	YAL064W-B	YML108W	YPL277C	YOL103W	YDR347W	YJR072C	YJR127C	YDR514C	YHR168W	YOL103W	YDR257C	YLR218C	YHR035W	YGL080W	YDL069C	YFR035C	YLR225C	YOR306C	YDR051C	YJL023C	YOR158W	YNR014W	YMR251W-A	YKR011C
	YDR514C	YNL040W	YOR154W	YBR251W	YKR098C	YDR346C	YGL231C	YGL221C	YDL169C	YGL111W	YPL107W	YPL245W	YNL320W	YDL083C	YLR287C	YHR127W	YKL187C	YPL039W	YPL237W	YBR090C	YKL075C	YBR090C	YLR221C	YMR233W	YER152C	YBR203W	YBR009C	YJL193W	YKR010C	YEL072W	YLR325C	YPL247C	YGR015C	YMR221C	YPL208W	YGL221C	YBR120C	YJL193W	YNL033W	YER077C	YDR494W	YDL069C	YER037W	YCR096C	YPR045C	YHR147C	YKL003C	YBR269C	YLR072W
	YGL111W	YGL140C	YDL191W	YOR205C	YDL136W	YGL231C	YLR063W	YJL193W	YBL112C	YNL211C	YDR447C	YBL002W	YDR105C	YIR036C	YPL107W	YJL193W	YKR075C	YLR287C	YDL075W	YCR004C	YOL042W	YLR397C	YGL231C	YHR140W	YNR040W	YER047C	YJR161C	YKR102W	YML119W	YBL086C	YOR091W	YBL089W	YKR030W	YOR272W	YCR007C	YNL320W	YMR034C	YLR064W	YPR098C	YMR171C	YKL170W	YGL261C	YIL047C	YGL080W	YLR325C	YCR003W	YOR091W	YNR071C	YLR367W
	YJL197W	YIL151C	YCL036W	YBR222C	YJL163C	YOR305W	YBR271W	YKL037W	YPL236C	YCL037C	YBL087C	YCR095C	YPL070W	YCR082W	YNR068C	YNL022C	YPR089W	YOR009W	YGL080W	YGR250C	YML056C	YLR456W	YCR096C	YML119W	YNL146W	YDL204W	YLR439W	YNR068C	YDL129W	YPL247C	YBR261C	YDR134C	YHR141C	YOR342C	YLL054C	YLR091W	YER064C	YLR104W	YFR035C	YOR378W	YBR120C	YNR014W	YCR071C	YJL217W	YIL133C	YNL306W	YJL023C	YOR280C	YNL011C
	YJR124C	YOR393W	YDR026C	YBL066C	YLR344W	YLR407W	YLR287C	YDL073W	YKL033W	YEL023C	YDL121C	YDL069C	YBR007C	YHR168W	YGL111W	YJL197W	YOL137W	YAL035W	YKL063C	YDR185C	YMR142C	YDL001W	YLR057W	YIR014W	YKL105C	YHR033W	YKR017C	YGL110C	YBR009C	YER064C	YPR102C	YCL049C	YJR067C	YMR171C	YIR014W	YOR292C	YMR253C	YHR168W	YEL077C	YMR265C	YER064C	YPL039W	YPR045C	YHL013C	YPL039W	YHR179W	YGL103W	YOL030W	YCR011C
	YOR205C	YPL052W	YIL127C	YHR140W	YBL087C	YMR253C	YCR072C	YCL001W-A	YER074W	YBR271W	YMR128W	YJL023C	YML087C	YOR042W	YBR009C	YJR072C	YLL064C	YLR063W	YHR140W	YGL056C	YLL045C	YJR129C	YFL020C	YPL208W	YKL137W	YBR285W	YBR227C	YNL083W	YPL158C	YBL066C	YER039C	YBR216C	YJL190C	YMR130W	YML119W	YLR407W	YLR312W-A	YDL001W	YDL001W	YER130C	YGR150C	YGR067C	YPR114W	YCR095C	YMR034C	YGL143C	YPL107W	YMR191W	YGL060W
	YOR252W	YLR065C	YDR020C	YNL252C	YLR333C	YLR082C	YLR004C	YNL157W	YNL249C	YKL090W	YBR235W	YDL002C	YGR146C	YIL151C	YPR129W	YPL039W	YLR461W	YEL023C	YOR272W	YAR023C	YJR072C	YKR005C	YDL129W	YBR009C	YNR045W	YER067W	YHR097C	YCR106W	YLL054C	YPL039W	YHL015W	YGL258W	YGL110C	YLR462W	YMR233W	YGL039W	YDR405W	YPL118W	YKL090W	YBL112C	YJL046W	YDR504C	YBR191W	YJR116W	YHL015W	YBR146W	YLR004C	YAL063C	YBR150C
	YHL012W	YEL034W	YFR032C-A	YLR221C	YOR293W	YPL277C	YMR309C	YOR012W	YDR536W	YPL245W	YNL023C	YNR068C	YPR148C	YOR008C-A	YJR003C	YHL013C	YOR205C	YDL167C	YDR405W	YPR172W	YMR230W	YJL043W	YMR310C	YBL049W	YJR012C	YKL222C	YBR262C	YDR257C	YLR049C	YJR011C	YDL146W	YBR222C	YGR066C	YBL049W	YMR003W	YOL042W	YGL114W	YOR380W	YNR070W	YMR124W	YPL118W	YJR161C	YJR030C	YGL261C	YJL105W	YBL087C	YMR034C	YPL222W	YKL219W
	YMR233W	YAL014C	YDL082W	YLR397C	YKL215C	YDR152W	YJL122W	YHL017W	YJL181W	YMR233W	YLR344W	YAL019W	YML108W	YDL069C	YHR049W	YOR009W	YGL146C	YDR101C	YLL010C	YML118W	YER056C-A	YPR098C	YJL223C	YOL103W	YOL138C	YJR030C	YKL128C	YPL079W	YGL081W	YNR045W	YKR030W	YMR086W	YJL193W	YPL158C	YBL066C	YLR185W	YGR150C	YPL107W	YML002W	YER189W	YNL306W	YLR247C	YGL230C	YLR221C	YLR091W	YOR167C	YBL072C	YPR148C	YJR151C
	YNL313C	YEL043W	YIL133C	YGR283C	YLR221C	YPR129W	YOR192C	YKL033W	YPL216W	YAL035W	YJL049W	YGL111W	YOR296W	YOL075C	YBR235W	YFL020C	YKR102W	YPL279C	YNR014W	YDL206W	YKL180W	YJR116W	YCR072C	YDL211C	YCL028W	YGL261C	YNL077W	YKL033W	YIR014W	YOR292C	YML026C	YAR023C	YHL012W	YPL236C	YMR215W	YGR054W	YNR014W	YJL185C	YKR103W	YHR097C	YLR312W-A	YBL049W	YOR012W	YKL003C	YLR333C	YJR094W-A	YBL027W	YGR043C	YGR281W
	YOL137W	YLR019W	YCL037C	YML050W	YML002W	YLR057W	YJL197W	YDL129W	YJL118W	YGL108C	YKL090W	YNL033W	YJR116W	YGR026W	YKL215C	YHL012W	YOR223W	YPL263C	YLL054C	YOR280C	YDR051C	YIL102C	YBR261C	YNR014W	YFL042C	YBR230C	YOR382W	YIL166C	YGR097W	YGR097W	YHL012W	YGR236C	YCL033C	YLL052C	YGR153W	YCR096C	YFR035C	YPL196W	YDR405W	YPL107W	YER034W	YHR156C	YJL082W	YJR061W	YKL091C	YDR237W	YNR045W	YNL193W	YLR053C
	YBL066C	YPR147C	YNL313C	YKL056C	YGR153W	YPR196W	YNL022C	YCR069W	YNL300W	YOR361C	YBR009C	YGL110C	YER130C	YGL110C	YLR419W	YPL064C	YDR051C	YKL156W	YDR257C	YPL067C	YKL006W	YOL030W	YBL002W	YKR010C	YOR286W	YHR097C	YKL224C	YOR091W	YIL158W	YIL137C	YDR514C	YNL034W	YDL136W	YML119W	YGL081W	YER030W	YGL143C	YMR279C	YEL023C	YBL089W	YKL091C	YPL282C	YER130C	YHL042W	YDR405W	YPL260W	YBR235W	YBR151W	YCL028W
	YNL024C	YKL207W	YDL073W	YMR279C	YGL031C	YEL054C	YAL036C	YMR221C	YHR149C	YOR252W	YOR305W	YKL215C	YNL058C	YKL091C	YHL046C	YDR334W	YBL066C	YMR225C	YPR196W	YML030W	YBR009C	YDL053C	YMR225C	YJL057C	YNL306W	YOR383C	YML030W	YBR148W	YBL010C	YML086C	YJL193W	YMR003W	YGR034W	YKL033W	YOR009W	YJR129C	YJL163C	YKL168C	YBR157C	YIL001W	YGR220C	YOR042W	YDR506C	YLR082C	YBL086C	YFR032C-A	YER056C-A	YPR004C	YBR079C
	YOL077C	YNL035C	YPR045C	YLR456W	YAR061W	YAL063C	YDL167C	YER074W	YGL101W	YBR235W	YLR151C	YPL054W	YNL187W	YJL070C	YPL054W	YEL054C	YJL193W	YOL137W	YKL003C	YDR134C	YGL031C	YDR186C	YPL245W	YBR262C	YBR108W	YGR295C	YGL261C	YLR083C	YDR334W	YMR279C	YPR129W	YCL028W	YOR369C	YGR015C	YOR264W	YBL095W	YDR316W	YDL193W	YMR155W	YLR042C	YMR086W	YER037W	YHL017W	YOR305W	YLR029C	YGR148C	YOR167C	YHR022C	YER093C-A
	YPL193W	YLR367W	YBR141C	YKL137W	YMR128W	YLR221C	YNR068C	YLL010C	YBL049W	YPL108W	YIL127C	YJR067C	YLR289W	YLL052C	YNL024C	YBR009C	YGR035C	YHR052W	YGL164C	YER184C	YBR181C	YPL246C	YNR045W	YJL043W	YDR494W	YML030W	YFL062W	YMR253C	YHR149C	YNL010W	YDR233C	YLR040C	YKR098C	YER039C	YHR149C	YPL245W	YLR439W	YHR110W	YHL018W	YDR061W	YHR156C	YNL237W	YJR008W	YLR151C	YDL118W	YBR261C	YNL033W	YBR014C	YBR052C
	YBR009C	YNL096C	YNR068C	YIR012W	YER121W	YOL137W	YHL013C	YBR225W	YLR397C	YOR192C	YIL133C	YLR287C	YDR275W	YKL077W	YPL279C	YKL215C	YCR016W	YBR271W	YLR221C	YLR156W	YLR264W	YIR016W	YPL236C	YOR009W	YNR022C	YDR320C	YIL078W	YJL223C	YMR215W	YHR117W	YMR225C	YCR096C	YBR062C	YJR067C	YJL043W	YHL023C	YNL005C	YBR216C	YAL014C	YHL029C	YGL146C	YMR097C	YOL030W	YML117W	YER041W	YNL244C	YDL118W	YLR237W	YGL128C
	YPL108W	YBR135W	YOR205C	YHR117W	YML108W	YDR514C	YBR235W	YML133C	YER184C	YHL012W	YDR333C	YOL022C	YKL027W	YER039C	YJL162C	YPL277C	YPL054W	YBL066C	YDL118W	YFL051C	YBR246W	YKR091W	YNL211C	YHR149C	YNL252C	YOR306C	YIL161W	YHR035W	YBL049W	YNL305C	YKR006C	YJR067C	YPL090C	YML096W	YPL158C	YDR514C	YGL081W	YER152C	YOL137W	YPR129W	YLR218C	YJR067C	YLR031W	YER047C	YNR068C	YLL045C	YGL108C	YKL065C	YNL265C
	YKL090W	YDR262W	YCR054C	YMR193W	YBR181C	YIL091C	YLR061W	YER156C	YFR032C	YOL077C	YDR139C	YDR514C	YCR016W	YNL185C	YOL022C	YEL023C	YCR096C	YNR014W	YMR253C	YMR044W	YPR102C	YPR127W	YPL279C	YHR022C	YIL151C	YOL084W	YJL037W	YOL042W	YMR003W	YGL160W	YOR352W	YHL023C	YML026C	YJL118W	YOL070C	YJL105W	YIR003W	YER039C	YML030W	YJL105W	YHL023C	YDR068W	YJR015W	YPR129W	YJR129C	YCL028W	YMR194W	YMR031C	YJR062C
	YKL221W	YPL070W	YNL083W	YGR021W	YML073C	YLR009W	YMR126C	YOR091W	YDR026C	YNL313C	YBR261C	YGR162W	YNR066C	YHR156C	YOR009W	YOR305W	YCR101C	YNL030W	YOR205C	YFR023W	YLR218C	YPR013C	YPL105C	YLR392C	YBR268W	YLR312C	YPL103C	YLR243W	YOR264W	YGR136W	YNL196C	YGL049C	YDL191W	YDR514C	YGR097W	YLR448W	YKL091C	YPR061C	YJR129C	YFL064C	YMR321C	YCL028W	YIL087C	YDL129W	YDL073W	YGL221C	YCR101C	YOR289W	YGL189C
	YJL162C	YDL224C	YGL108C	YKR005C	YIR012W	YLL054C	YMR044W	YNL196C	YML096W	YDR026C	YNR014W	YJR055W	YMR128W	YOR292C	YKL221W	YNL023C	YDR514C	YDR514C	YPL079W	YHR189W	YDR233C	YJR067C	YMR233W	YNR023W	YGR076C	YOR152C	YPL141C	YPR196W	YMR252C	YOR380W	YLR179C	YNL176C	YGL147C	YDL069C	YNL196C	YDL082W	YBR222C	YCR051W	YGL231C	YHR159W	YPL109C	YER060W	YBL089W	YNL023C	YBR235W	YBR282W	YFR035C	YOL084W	YGR054W
	YDR334W	YLR404W	YDR266C	YJR129C	YMR233W	YDL118W	YLR446W	YPL099C	YFR017C	YLL010C	YNL083W	YBL054W	YHR182W	YBL066C	YDR514C	YLR091W	YAL063C	YDR051C	YJL223C	YDR542W	YLR083C	YIR039C	YLL054C	YIL101C	YBR233W	YNL176C	YER077C	YGL129C	YMR233W	YHR110W	YLR072W	YKL128C	YDR405W	YPL064C	YBL010C	YCR016W	YPL246C	YOR292C	YNL024C	YIL108W	YDL118W	YGR136W	YBR028C	YLR057W	YBR148W	YDR450W	YJL105W	YJL079C	YKL094W
	YKL156W	YMR209C	YBR242W	YHR059W	YPL090C	YLL010C	YLR221C	YBR184W	YOL075C	YJL197W	YDR051C	YCR087C-A	YML072C	YNR045W	YGL079W	YLR082C	YPL277C	YPL054W	YPL277C	YLR243W	YHR010W	YHL023C	YDR161W	YMR215W	YJL131C	YFL062W	YGL080W	YNR014W	YNR014W	YMR233W	YPL118W	YMR115W	YDR519W	YML017W	YLR392C	YMR115W	YHL023C	YAL028W	YBR262C	YOL138C	YBL112C	YIL165C	YGL049C	YOR342C	YGL147C	YLR264W	YBL112C	YOR062C	YJL131C
	YNL211C	YLR225C	YPL131W	YBL112C	YGR162W	YJL122W	YGL060W	YBR148W	YER039C	YPL193W	YGL080W	YHR049W	YLR225C	YGR136W	YKL156W	YBL002W	YLL052C	YEL054C	YPR045C	YDR282C	YHR141C	YDL118W	YBL081W	YMR003W	YJR101W	YDR185C	YIL108W	YPL064C	YCR100C	YOR286W	YOR097C	YLR031W	YLR031W	YAL027W	YNR023W	YJL147C	YBL112C	YDL141W	YDL129W	YEL075C	YNL005C	YKL033W-A	YER158C	YKR105C	YML063W	YGR067C	YNR068C	YFR017C	YGR015C
	YPL263C	YPR078C	YOR091W	YBR146W	YKL221W	YIL166C	YDL073W	YBL095W	YNL146W	YJL193W	YGL108C	YPR045C	YGR212W	YML086C	YDL002C	YPL279C	YLR082C	YDL118W	YOL137W	YER079W	YGL242C	YDR438W	YEL054C	YLR108C	YMR064W	YLR037C	YGL215W	YPL237W	YGL101W	YLL052C	YOR380W	YBL067C	YJR015W	YJL162C	YNR062C	YCR106W	YPL109C	YOR003W	YOR205C	YGR223C	YDR316W	YGR295C	YPL237W	YOL036W	YCR007C	YMR233W	YMR242C	YJL221C	YPR147C
	YKL078W	YMR130W	YLR009W	YCR051W	YMR171C	YKR102W	YPL263C	YLR397C	YML003W	YJR124C	YML117W	YNL255C	YBL086C	YER064C	YAL035W	YHR140W	YBR191W	YMR126C	YHR127W	YDL057W	YKR006C	YIR012W	YDR514C	YHL026C	YKL056C	YNL058C	YIL152W	YGL189C	YMR244W	YMR086W	YJR094W-A	YFL042C	YOL137W	YBR197C	YLR049C	YCR100C	YLR151C	YKL215C	YER074W	YLR082C	YBR197C	YHL023C	YNL320W	YLL025W	YOR234C	YOR104W	YER131W	YCR024C	YNL234W
	YLR061W	YOR164C	YKL215C	YML009C	YDR471W	YBL066C	YER051W	YOR352W	YIL078W	YMR115W	YLR048W	YPL090C	YLR375W	YMR027W	YHL012W	YJR055W	YHR189W	YLR151C	YKL187C	YMR166C	YGL189C	YJR119C	YDL118W	YCR007C	YIL078W	YDL248W	YKL065C	YML073C	YBR203W	YLR004C	YNL162W	YJL043W	YIR035C	YDR051C	YBR262C	YPL099C	YBR062C	YER030W	YLR057W	YKL065C	YGL143C	YPL189W	YHL029C	YDR068W	YDL146W	YKR049C	YBR216C	YLR326W	YDR505C
	YEL023C	YNL067W	YLR325C	YBR262C	YHL015W	YNR014W	YBL095W	YAR068W	YIL024C	YKL078W	YMR034C	YJR003C	YGL176C	YMR002W	YPL108W	YOR205C	YPL064C	YBL028C	YKR102W	YER004W	YAL014C	YBR269C	YJR072C	YJL163C	YGL231C	YOL053W	YOR114W	YNL211C	YLR149C	YKL077W	YGR220C	YLR151C	YPL260W	YGR283C	YBL049W	YPR129W	YJR067C	YDL057W	YER041W	YHR218W	YLR290C	YKL155C	YNR028W	YMR225C	YGR027C	YMR230W	YDR405W	YHL044W	YER079W
	YLR221C	YIL158W	YPL064C	YBR233W	YFR032C-A	YDR101C	YOR271C	YGL039W	YMR118C	YDR139C	YOR166C	YPL105C	YGR117C	YLR013W	YGL108C	YNL313C	YBR301W	YGL101W	YBL066C	YKR091W	YJL049W	YDL069C	YPR045C	YHR179W	YGL143C	YBR262C	YPR158W	YHR140W	YJL043W	YER039C	YMR146C	YGL057C	YEL067C	YHL013C	YBL002W	YNL083W	YGR035C	YBL112C	YOR352W	YJR085C	YIL164C	YLR397C	YLR042C	YJL218W	YCR101C	YPL079W	YDR450W	YDL119C	YPL279C
	YCR072C	YBL072C	YGL031C	YER121W	YGL146C	YDR405W	YOL042W	YOR223W	YPL064C	YML096W	YDR471W	YKL078W	YOR378W	YNL033W	YLR091W	YOR352W	YNL211C	YLR091W	YCR016W	YJR127C	YPL237W	YLR151C	YCR050C	YOR378W	YPR166C	YJR161C	YDR222W	YPR085C	YBL002W	YLR030W	YOL127W	YKL061W	YOR165W	YBL095W	YLR108C	YLR064W	YNR036C	YDR233C	YMR279C	YDL072C	YBR062C	YFL062W	YDR134C	YER037W	YFR035C	YDR447C	YLR388W	YPR151C	YPL165C
	YLR057W	YMR282C	YDL136W	YHL013C	YGL147C	YKL187C	YAL014C	YGR210C	YOL024W	YPL107W	YHL015W	YPL108W	YLR456W	YDL141W	YML081W	YMR253C	YEL049W	YNL083W	YLR057W	YER156C	YOR342C	YOR228C	YPR196W	YMR084W	YOL030W	YCR104W	YNL336W	YDL073W	YNL196C	YML117W	YLR019W	YLR414C	YNL162W	YNL030W	YDR117C	YNL165W	YDR348C	YLL010C	YEL048C	YMR279C	YGL260W	YER041W	YGL060W	YCR050C	YJR011C	YGR076C	YMR279C	YJL016W	YHR110W
	YOR264W	YJL181W	YGL101W	YER004W	YBL066C	YBL081W	YHR100C	YNL320W	YDR349C	YKL156W	YIR012W	YHL046C	YKR005C	YDR519W	YCR087C-A	YER039C	YBL002W	YLR009W	YDL129W	YNL033W	YPR114W	YGL036W	YKR043C	YOL162W	YDR179W-A	YML119W	YNR063W	YAL063C	YDL083C	YDL141W	YNL067W	YBR244W	YNL067W	YBL002W	YJR011C	YPL090C	YHL026C	YBL107C	YDL083C	YOR385W	YPL246C	YJL023C	YGR236C	YCR101C	YDR418W	YPL090C	YMR126C	YMR206W	YHR168W
	YDR026C	YLR104W	YML081W	YBL038W	YLR397C	YMR126C	YPL279C	YMR282C	YOR352W	YPL249C-A	YCR072C	YMR233W	YBL089W	YBR013C	YER039C	YJL223C	YJR116W	YHR049W	YAL063C	YJR054W	YGL129C	YDL199C	YEL048C	YMR244W	YNL100W	YPL067C	YNL146W	YPL090C	YLR108C	YGL060W	YKL056C	YKL065C	YHL023C	YOR022C	YMR084W	YPL226W	YDL118W	YPL236C	YNR062C	YER184C	YNL033W	YEL043W	YPL039W	YLR149C	YGL164C	YDL224C	YJR123W	YNL134C	YOR352W
	YBL081W	YLR036C	YHL013C	YNL033W	YLR029C	YCR072C	YOR012W	YER152C	YDL083C	YJL162C	YKL215C	YJR056C	YMR171C	YPR089W	YDR334W	YLL054C	YJL197W	YLR082C	YDR514C	YDR533C	YLR243W	YNL300W	YDL073W	YPR098C	YPR098C	YIL136W	YGL259W	YGL108C	YJL057C	YAL064W	YER056C-A	YDL069C	YOR012W	YLR151C	YIL158W	YBL002W	YHR156C	YNR037C	YFR032C	YBR235W	YJR067C	YNR065C	YLR241W	YBR262C	YBR262C	YKR011C	YKL063C	YLR257W	YOL153C
	YLR419W	YDR071C	YGL164C	YGR212W	YGL260W	YAL036C	YML056C	YFL034W	YGL064C	YLR419W	YML063W	YCL036W	YDL072C	YML037C	YMR253C	YJL122W	YDR429C	YDR405W	YMR310C	YJL028W	YGR034W	YPR085C	YPL079W	YNL269W	YML030W	YER041W	YIR043C	YPL245W	YEL048C	YKL061W	YOR167C	YDR540C	YLR218C	YNR068C	YPL141C	YGR173W	YOL138C	YGR053C	YGR067C	YDR114C	YHL026C	YHR199C	YLR326W	YGL146C	YBL072C	YDR337W	YOR286W	YJR079W	YMR155W
	YER025W	YDL018C	YJL197W	YNR040W	YBR216C	YLR185W	YOR264W	YNL023C	YGR067C	YDL073W	YGL060W	YDL191W	YLL018C	YGL189C	YMR233W	YOL137W	YDR068W	YNL022C	YHR035W	YDR124W	YHR127W	YPR078C	YML117W	YOR018W	YHR059W	YLL025W	YBR163W	YBR079C	YKR075C	YJL023C	YFR032C-A	YKL039W	YLR344W	YER184C	YHL026C	YMR233W	YGL146C	YKR006C	YMR171C	YER034W	YJL176C	YDL054C	YJL185C	YLR053C	YML024W	YDL075W	YNL211C	YIL127C	YLR271W
	YNL023C	YBR220C	YPR013C	YDR179W-A	YMR126C	YNL022C	YJL185C	YNL165W	YNR070W	YLR083C	YLR029C	YMR126C	YNL181W	YOR385W	YNR076W	YPR196W	YCR050C	YHL046C	YLR083C	YOR059C	YPL118W	YBL066C	YKL056C	YML017W	YMR128W	YER187W	YJR149W	YGR162W	YPL208W	YKR098C	YMR130W	YPL052W	YMR225C	YBL066C	YGL085W	YHL012W	YMR321C	YIL041W	YDR089W	YOR220W	YLR151C	YER030W	YPL245W	YDR334W	YLR441C	YKL065C	YNL300W	YEL070W	YCR069W
	YGL079W	YOR104W	YGL103W	YCR106W	YOR009W	YDR139C	YHR110W	YIL166C	YML119W	YEL054C	YNL300W	YLR073C	YLR187W	YGR097W	YCL036W	YAL063C	YNL023C	YLR185W	YLR151C	YIL047C	YMR171C	YDR357C	YML133C	YOR003W	YPR129W	YPL282C	YIL087C	YDR334W	YKL187C	YDL146W	YJL185C	YMR315W	YPL070W	YDL002C	YNR014W	YLR053C	YJL176C	YBR197C	YNL300W	YDR540C	YER121W	YGL110C	YDR262W	YOL137W	YIL127C	YCR090C	YBR261C	YKR011C	YLR030W
	YPR045C	YNL217W	YGR148C	YLL052C	YEL054C	YOR361C	YPL039W	YMR115W	YHR035W	YLR221C	YGL147C	YBL066C	YDR370C	YJR011C	YBL054W	YJR003C	YNL320W	YLR073C	YOR223W	YGR273C	YDL141W	YDR540C	YIL166C	YOR264W	YHL023C	YEL073C	YLR046C	YGL039W	YPR013C	YDR519W	YJR123W	YCR024C	YPR102C	YGL060W	YMR244W	YEL043W	YER152C	YLR439W	YGR097W	YBR204C	YLR439W	YKR017C	YLR040C	YDL241W	YGL108C	YGR097W	YGR214W	YJL132W	YJR100C
	YDR020C	YGL258W	YIL052C	YGL176C	YKL027W	YGR294W	YGR162W	YDR333C	YML053C	YPL079W	YER039C	YCR096C	YMR044W	YNR018W	YOR205C	YGL060W	YMR222C	YNR045W	YCL037C	YLR414C	YOR234C	YDR090C	YKR102W	YMR252C	YPL109C	YPR011C	YOR220W	YML096W	YGL221C	YLR164W	YBL087C	YHR214W	YHL026C	YJL105W	YNL269W	YPL237W	YER121W	YNL122C	YKL078W	YIL029C	YNR018W	YKL222C	YOR292C	YDR533C	YBL027W	YMR158W	YDL173W	YMR181C	YBR187W
	YPL039W	YDR519W	YJR072C	YHR168W	YGR027C	YGR243W	YBR009C	YOR305W	YCL037C	YGL101W	YOL137W	YGL080W	YIL127C	YKR098C	YOR264W	YPL236C	YPL279C	YIL110W	YER039C	YBL111C	YPL236C	YGR102C	YNL157W	YPL105C	YML002W	YLR012C	YML133C	YLR448W	YHR049W	YGR196C	YHL023C	YBR225W	YOL127W	YHR218W	YML053C	YLR048W	YJL131C	YGL147C	YAL027W	YMR244C-A	YDR242W	YCR050C	YML119W	YJL221C	YGL103W	YPL013C	YER041W	YDL048C	YOR380W
	YGR079W	YGL189C	YJR003C	YLR312W-A	YER184C	YHL042W	YDR051C	YLR243W	YER030W	YPL263C	YEL023C	YBR235W	YOL030W	YAL064W	YBL066C	YKL187C	YDR041W	YOR091W	YBL081W	YLR462W	YKL063C	YGL002W	YPL277C	YFL061W	YLR281C	YGL259W	YHL029C	YLL054C	YPL105C	YNL185C	YIL087C	YBL031W	YKL091C	YHR149C	YOR378W	YER074W	YCL028W	YDL206W	YNL030W	YHL026C	YBL066C	YER156C	YDL119C	YKL091C	YDR349C	YNL208W	YDR418W	YMR160W	YGR034W
	YOR009W	YEL077C	YML056C	YKL138C	YIL133C	YNL211C	YBR079C	YPR153W	YLR137W	YNL024C	YMR253C	YPL079W	YDL053C	YEL072W	YLR061W	YMR126C	YOR305W	YJL197W	YDR520C	YGR236C	YHR035W	YPR066W	YKL090W	YLR042C	YGR117C	YKL224C	YDR525W-A	YEL054C	YCR007C	YBR222C	YIL127C	YNL244C	YGR283C	YPL074W	YFL061W	YPR045C	YDR041W	YBL095W	YER051W	YOR012W	YEL067C	YGR283C	YJR007W	YDR257C	YER184C	YOR220W	YGR097W	YPR027C	YIL088C
	YPL054W	YGL083W	YNL162W	YKL105C	YLR448W	YJL193W	YOR352W	YIL130W	YBL029W	YDR334W	YLR004C	YOR205C	YPR117W	YNL010W	YNR014W	YPR129W	YPL237W	YOR352W	YGR153W	YLR031W	YGL080W	YPL163C	YER039C	YNL019C	YLR151C	YFL052W	YKL063C	YAL065C	YER156C	YBR225W	YDR405W	YPL237W	YPL246C	YDL083C	YHR179W	YER156C	YMR244C-A	YMR225C	YBR079C	YLR057W	YKR098C	YDR525W-A	YNL033W	YBL066C	YPL220W	YMR279C	YLR061W	YLR460C	YBR096W
	YPL079W	YNL265C	YBR031W	YKL219W	YJR011C	YBR271W	YBL028C	YNL289W	YFL066C	YNL083W	YNL067W	YAL035W	YBR090C	YDR304C	YDL073W	YJR124C	YLR243W	YIL133C	YKR075C	YDR450W	YBR146W	YBR108W	YNL083W	YEL057C	YKL027W	YNL092W	YBR148W	YML056C	YDR117C	YNR018W	YNL300W	YPL107W	YJL105W	YLR287C	YDR334W	YHL013C	YOR042W	YGR283C	YOR097C	YBR187W	YNR036C	YOL119C	YMR146C	YDL038C	YGR097W	YDL124W	YLR397C	YNL144C	YJR011C
	YEL054C	YJR032W	YOL077C	YBR268W	YML024W	YCR054C	YNL320W	YER134C	YGL039W	YGL079W	YKL091C	YHL012W	YPL246C	YBR225W	YKL090W	YKR030W	YPR045C	YLR061W	YMR225C	YIL029C	YKL003C	YDL127W	YDR139C	YDR536W	YOL131W	YNR063W	YLR072W	YLR185W	YDR444W	YMR158W	YGR273C	YPL168W	YJR116W	YPR203W	YEL048C	YPR048W	YMR027W	YLR164W	YML053C	YDR506C	YFR011C	YOR152C	YNL300W	YOR205C	YDR051C	YGR027C	YDL061C	YFR016C	YOR165W
	YOR305W	YER113C	YML073C	YMR155W	YOR342C	YGL080W	YDR346C	YML056C	YOR165W	YJL185C	YDR405W	YJR024C	YBR108W	YBR235W	YNL255C	YOR252W	YPL282C	YGR153W	YNR045W	YBL060W	YMR242C	YNL176C	YLR287C	YMR144W	YIL093C	YBR071W	YDR542W	YML063W	YLR392C	YNR022C	YNL306W	YDR371W	YDL069C	YLR019W	YGR205W	YJR072C	YFR011C	YBR135W	YGR266W	YOR205C	YGL064C	YBR047W	YPL070W	YML133C	YLR030W	YLR072W	YGL080W	YLR356W	YBR071W
	YDL002C	YNL289W	YBR235W	YOL137W	YOR234C	YJR072C	YOR292C	YML050W	YER113C	YJR003C	YDL118W	YKL063C	YHR159W	YMR279C	YMR325W	YLR004C	YER047C	YCR087C-A	YLR426W	YNL134C	YDR520C	YER037W	YLR407W	YOL070C	YJL176C	YPL103C	YBR244W	YOR012W	YER113C	YDR540C	YKL170W	YJL105W	YCR007C	YJR129C	YPR013C	YMR130W	YGL064C	YMR130W	YNL040W	YPL141C	YGL186C	YLR151C	YML087C	YCR106W	YMR126C	YIL088C	YAR068W	YNL125C	YDR482C
	YDL073W	YDR134C	YPR102C	YLR057W	YNL083W	YKR075C	YHR052W	YBR259W	YMR003W	YBL054W	YCR007C	YOR009W	YLR179C	YPL039W	YOR118W	YLR407W	YPL236C	YLR325C	YJL193W	YHL023C	YLR082C	YKR066C	YAL063C	YOL163W	YBR262C	YLR040C	YPL163C	YDR514C	YCR045C	YCL033C	YKL027W	YPL208W	YPL079W	YDR257C	YMR144W	YPL105C	YER034W	YLR179C	YGL189C	YOR104W	YNL146W	YCR104W	YFR045W	YIR042C	YER117W	YHR203C	YDL073W	YAR062W	YHR076W
	YBL002W	YJR014W	YOR192C	YDR348C	YNR062C	YAL065C	YKL215C	YPR048W	YBR009C	YLR057W	YBL072C	YNL023C	YOR385W	YIL137C	YKL187C	YLR185W	YMR111C	YMR128W	YGR243W	YKL215C	YNR018W	YIL152W	YOR272W	YGR205W	YDL199C	YAR068W	YKL219W	YER030W	YLR053C	YMR253C	YER101C	YMR144W	YIL052C	YGR097W	YGL221C	YDR333C	YNR018W	YBR261C	YGL039W	YAL028W	YHR038W	YBL112C	YER039C	YNL083W	YLR061W	YLR333C	YOL137W	YOR192C	YDL072C
	YJR003C	YHL004W	YBL066C	YLR031W	YPL220W	YLR151C	YNL313C	YKL056C	YJL162C	YLR091W	YGR027C	YCR072C	YCR024C	YNL305C	YLR073C	YKR075C	YNL215W	YDL082W	YAL065C	YKL050C	YGR085C	YMR018W	YLR185W	YDR117C	YML072C	YBL049W	YHR214W	YGR294W	YOR378W	YER051W	YBL112C	YDR333C	YLR064W	YMR225C	YAR068W	YDL002C	YKR098C	YPR022C	YDL211C	YFL065C	YGR067C	YML002W	YNL211C	YNR045W	YIL078W	YDL193W	YNL083W	YDR533C	YHR141C
	YJL193W	YNL168C	YGL111W	YGR136W	YER117W	YKL063C	YCL036W	YLR439W	YOR016C	YHR049W	YHL012W	YLR091W	YFL065C	YMR178W	YOL137W	YBL066C	YOR264W	YGL060W	YOL161C	YIL169C	YNL096C	YLR042C	YLL052C	YKL187C	YCR106W	YOR022C	YPL071C	YPL131W	YPL141C	YDL083C	YDL224C	YOL159C	YGR026W	YER074W	YLR042C	YDL069C	YNL046W	YGR068C	YGL221C	YPL052W	YOL138C	YGR150C	YPR148C	YGR153W	YOL137W	YKL207W	YER186C	YER037W	YGL242C
	YHR049W	YDR107C	YLR413W	YKR010C	YLR441C	YKL156W	YDL075W	YLR164W	YPL222W	YLR075W	YMR310C	YOL137W	YIL137C	YGL060W	YMR044W	YEL048C	YAL065C	YJR072C	YDL063C	YPR158W	YFR032C-A	YPL107W	YJL197W	YPL141C	YMR279C	YPL077C	YFR012W	YEL043W	YLR042C	YDR405W	YER041W	YPR129W	YLL053C	YIR036C	YDR179W-A	YPR013C	YMR064W	YGL085W	YDL057W	YJL043W	YNL046W	YKL061W	YER152C	YGL260W	YIR014W	YNL185C	YGR085C	YLR281C	YML063W
	YBL054W	YFL067W	YNL260C	YGR210C	YML063W	YDL073W	YLR057W	YGR067C	YDR336W	YHR127W	YCR100C	YPL107W	YGL231C	YDL146W	YMR128W	YPR163C	YIL176C	YJL193W	YDL037C	YGL002W	YNL023C	YPR157W	YJL122W	YPL113C	YER184C	YDR542W	YKL003C	YNR018W	YGL157W	YDR071C	YMR265C	YMR221C	YJL023C	YOR016C	YDR371W	YGL101W	YIL164C	YOR271C	YDL018C	YIR016W	YNL010W	YMR225C	YIR036C	YPR027C	YPL107W	YAL064W-B	YMR128W	YOR052C	YGR205W
	YAL035W	YCR046C	YLR029C	YDR237W	YDL073W	YNL083W	YJR136C	YCR030C	YGL015C	YLR030W	YDL146W	YJL162C	YGL002W	YML117W	YNL211C	YMR155W	YMR130W	YLR030W	YDL176W	YJL105W	YKR103W	YKR104W	YHR035W	YGL085W	YNL320W	YMR244C-A	YNL237W	YFR031C-A	YDL123W	YBR235W	YLL018C	YNL058C	YMR252C	YCR095C	YPR098C	YNL249C	YNR037C	YCL033C	YPL113C	YIL102C	YHR162W	YGR065C	YHR110W	YPL236C	YMR194W	YJL163C	YMR260C	YJL176C	YMR010W
	YMR126C	YBR233W	YGR068C	YNL099C	YBL027W	YHR127W	YHR121W	YJR072C	YFL012W	YKR030W	YEL072W	YER025W	YJR142W	YJL023C	YDR026C	YLR063W	YGL260W	YDR334W	YMR111C	YKL107W	YOR305W	YJL105W	YLR061W	YAR068W	YCR071C	YHL029C	YBL049W	YOL161C	YNR023W	YGR068C	YOR003W	YKR010C	YFL012W	YEL076C	YLR053C	YDR429C	YLR290C	YNL305C	YGL193C	YLR414C	YMR027W	YAR068W	YFR012W	YIL175W	YJL057C	YDR064W	YIL069C	YML118W	YNL040W
	YNR014W	YNR036C	YOL137W	YKL039W	YPL039W	YNL255C	YPR163C	YKL090W	YLR019W	YGL060W	YBR216C	YOR165W	YOR205C	YHR110W	YIR012W	YDL073W	YMR118C	YHR140W	YLR053C	YLR289W	YHL013C	YJR142W	YOR091W	YDR514C	YKL138C	YOR238W	YLR012C	YOR223W	YBR262C	YJL049W	YPL260W	YML119W	YDL018C	YNR014W	YOR018W	YGL129C	YNL146W	YER093C-A	YLL052C	YPL237W	YOR205C	YIL164C	YOL159C	YNL157W	YNL083W	YIL067C	YBR009C	YPL278C	YCL045C
	YHR140W	YMR142C	YMR260C	YEL072W	YIL127C	YOL161C	YGR153W	YDR281C	YGR054W	YER051W	YBL027W	YOR305W	YGR149W	YMR148W	YEL054C	YDL118W	YJL217W	YPL237W	YNL215W	YNL176C	YJR007W	YDR014W	YLR009W	YOL030W	YBR062C	YMR195W	YLR289W	YOR352W	YPR114W	YPL246C	YNR068C	YJL107C	YJR062C	YOL015W	YIL077C	YFR031C-A	YPL260W	YOR012W	YNL165W	YIR037W	YGR035C	YOR238W	YOL024W	YDR541C	YOR272W	YBR246W	YKL090W	YKL027W	YGR197C
	YLR082C	YOL159C	YLR221C	YMR024W	YMR265C	YDL037C	YHR168W	YDL224C	YPR085C	YKL221W	YKL027W	YKL090W	YNR018W	YGR196C	YDR405W	YKL132C	YGR173W	YLR057W	YDR161W	YBR162C	YDR406W	YLR082C	YLR083C	YBL002W	YDR348C	YGR054W	YLR037C	YDL037C	YJL163C	YPL070W	YHR035W	YML030W	YPR109W	YOL163W	YEL072W	YBR235W	YHR038W	YML003W	YPL280W	YER156C	YIL127C	YOR337W	YGR052W	YAR068W	YMR265C	YOR285W	YMR230W	YMR044W	YGR235C
	YDR051C	YOL019W	YDR500C	YGR076C	YER056C-A	YJR003C	YPR129W	YGL129C	YEL005C	YOR012W	YJR136C	YNR076W	YAR064W	YAL028W	YPL079W	YJL185C	YPL245W	YML117W	YML096W	YCR101C	YLL010C	YMR187C	YGR187C	YEL048C	YMR003W	YOR114W	YEL073C	YKL215C	YML053C	YDR320C	YPL107W	YJL171C	YJL057C	YKL221W	YPL236C	YNL033W	YNL284C	YIR036C	YIL027C	YJL177W	YMR244C-A	YDL025C	YOR291W	YIL055C	YER186C	YLR179C	YMR155W	YGR243W	YPR127W
	YCL036W	YGR034W	YKL221W	YGR068C	YLL052C	YNR045W	YOR252W	YEL005C	YPL279C	YPL279C	YMR265C	YHR140W	YLR042C	YMR158W	YIL110W	YCR072C	YDL048C	YOR361C	YDR068W	YAR064W	YJL177W	YGL128C	YHR127W	YDR371W	YLR187W	YDR186C	YAL064W-B	YLR053C	YMR111C	YDL118W	YER051W	YKL222C	YLR013W	YFR032C	YKL056C	YOR192C	YGL242C	YHR202W	YPR022C	YBR028C	YJR129C	YMR181C	YDR233C	YMR222C	YKL215C	YHR035W	YOR305W	YPR013C	YPL090C
	YLR091W	YOR369C	YNL030W	YPL246C	YDR233C	YPL131W	YPL193W	YLR082C	YHL049C	YLR004C	YDR418W	YGR187C	YHR218W	YOR380W	YHR140W	YLR221C	YDR504C	YGL080W	YGL039W	YIL151C	YLR075W	YER184C	YPL237W	YLR049C	YJR067C	YIR043C	YLR461W	YLL010C	YJR061W	YKR030W	YBR246W	YHR199C	YBR261C	YDR336W	YNL019C	YML063W	YML072C	YDR067C	YEL073C	YPL247C	YKR102W	YEL072W	YPL009C	YDR542W	YOR286W	YML024W	YPL237W	YPR115W	YNL036W
	YCR087C-A	YJR094W-A	YMR265C	YLR281C	YBL072C	YDR257C	YJR088C	YBR262C	YPR096C	YBL095W	YGL103W	YPL226W	YDR542W	YCL033C	YFL020C	YBL095W	YJL216C	YLR004C	YNL211C	YFR045W	YEL048C	YGL259W	YKL091C	YML030W	YML108W	YNL237W	YDR132C	YLR461W	YIL101C	YGL260W	YHR110W	YBL060W	YGL031C	YDR458C	YDL083C	YLR164W	YBR197C	YKL170W	YGR150C	YOR389W	YDR090C	YDL218W	YNL074C	YDL048C	YDL001W	YLR441C	YKL221W	YJL082W	YJL070C
	YOL022C	YOR166C	YDR222W	YNL122C	YOR167C	YKL090W	YBR230C	YDR179W-A	YBL111C	YLR061W	YOR352W	YFR032C-A	YHL026C	YIL027C	YCL037C	YNR014W	YGL261C	YDR020C	YOL042W	YBR235W	YNR040W	YGR149W	YHR052W	YNL157W	YGR136W	YDL206W	YPL237W	YMR130W	YPL236C	YGR283C	YDR471W	YNR004W	YLR325C	YJR032W	YMR252C	YIL130W	YLR397C	YOR205C	YDR332W	YKL161C	YKL215C	YNL211C	YDR282C	YPL279C	YEL072W	YJL151C	YLR221C	YBR056W	YDR107C
	YIL064W	YOR223W	YER186C	YGR153W	YLR048W	YHL012W	YHR127W	YLR064W	YLR040C	YCR087C-A	YLR333C	YPL249C-A	YIL001W	YLR004C	YDR051C	YCR051W	YHR035W	YKL187C	YDR441C	YDR105C	YER117W	YGR237C	YLR179C	YPL158C	YDR349C	YER156C	YAR061W	YJL216C	YHL017W	YIL041W	YBL095W	YKL215C	YOR293W	YJL193W	YAL027W	YMR259C	YIL127C	YOR042W	YMR215W	YOR291W	YCR101C	YNL033W	YOR003W	YGL164C	YOR091W	YMR146C	YDL129W	YGR212W	YEL043W
	YIL110W	YHR141C	YGR034W	YHR127W	YGR035C	YJR024C	YER025W	YDL218W	YHR121W	YKL187C	YBL066C	YMR115W	YFL064C	YOR286W	YLR221C	YPL131W	YKL063C	YOL022C	YEL054C	YJR067C	YLR271W	YGL260W	YKL187C	YPR013C	YKL167C	YGR150C	YGR054W	YJR072C	YFL061W	YKL065C	YDR418W	YBR271W	YJR094W-A	YNL211C	YPL105C	YJR067C	YDR242W	YBL049W	YFL052W	YDR533C	YNR037C	YGL117W	YOR091W	YLL052C	YOR167C	YGR215W	YEL023C	YFR006W	YPR148C
	YLR151C	YHR121W	YOL127W	YDL045W-A	YDR089W	YLR063W	YIL127C	YMR155W	YBR181C	YIL064W	YMR155W	YMR325W	YIR012W	YML100W-A	YLR057W	YHL039W	YER034W	YIR012W	YBR262C	YHR219W	YEL043W	YEL076C-A	YNL132W	YPL236C	YPR097W	YGR127W	YPL077C	YGR168C	YGR066C	YHR127W	YLR397C	YDL123W	YDR447C	YER051W	YBR184W	YGR168C	YGL186C	YKL151C	YIL092W	YLR187W	YIR003W	YIR043C	YGR110W	YLR037C	YOR342C	YOL019W	YOR342C	YMR291W	YDR450W
	YHL046C	YOL007C	YML133C	YKL167C	YGR117C	YLR061W	YDL002C	YOR017W	YJL193W	YOL022C	YLR072W	YMR111C	YIL166C	YGL260W	YCR096C	YLR030W	YEL048C	YNR076W	YML133C	YOL131W	YLR019W	YDR034W-B	YBR262C	YPL216W	YCR030C	YLR439W	YNR066C	YKL187C	YHL042W	YKR011C	YDL073W	YJL037W	YOR312C	YKR098C	YIL101C	YPR163C	YBL111C	YIR003W	YNL019C	YML117W	YLR089C	YML030W	YEL023C	YHR131C	YOR293W	YBL072C	YJL163C	YJR115W	YDR319C
	YML081W	YMR146C	YBR009C	YMR244C-A	YGR236C	YLR461W	YNL023C	YNL146W	YOL015W	YCL036W	YOR380W	YDL129W	YEL075C	YNR022C	YPR045C	YKR102W	YGL080W	YFR032C-A	YGR068C	YPL107W	YCR051W	YDR169C	YHL012W	YGL221C	YCR069W	YML118W	YER187W	YGR054W	YBR184W	YBL095W	YBR181C	YCL001W-A	YGR148C	YGL039W	YHL017W	YNR068C	YNL033W	YOL137W	YDL218W	YEL076C-A	YML072C	YJR154W	YCR016W	YBR203W	YER056C-A	YER079W	YER102W	YKL026C	YEL073C
	YGR068C	YPL163C	YLR448W	YIL093C	YLR456W	YPL226W	YKR030W	YLR065C	YJL197W	YER025W	YCR101C	YEL054C	YCR051W	YKR017C	YPL277C	YOR091W	YML096W	YGR187C	YML117W	YPL141C	YDL129W	YJR015W	YDR068W	YLR149C	YMR024W	YPL277C	YAR064W	YKL090W	YNR062C	YEL023C	YNL040W	YHR179W	YOR167C	YPL107W	YBR148W	YPL107W	YDR493W	YIL088C	YHL023C	YCL049C	YPR089W	YKL050C	YOR271C	YCR104W	YMR279C	YGR084C	YKR098C	YGR149W	YOR385W
	YNR045W	YML026C	YLR446W	YHR110W	YLR031W	YJR055W	YDR026C	YMR233W	YER041W	YGL231C	YOR167C	YNL215W	YDL127W	YER080W	YGL080W	YPL193W	YDL075W	YCL037C	YHL042W	YML050W	YCR015C	YER077C	YMR126C	YNR062C	YIR037W	YLR461W	YMR028W	YLR057W	YLR077W	YKR017C	YOR292C	YJR085C	YCL028W	YEL057C	YER030W	YDR179W-A	YKL105C	YMR193W	YHR105W	YKR057W	YIL078W	YDR011W	YDR525W-A	YDR429C	YNL211C	YLR262C-A	YMR121C	YOL087C	YCR050C
	YDL118W	YGL228W	YLR075W	YBL086C	YKL187C	YPL237W	YJR124C	YDL083C	YFL064C	YML081W	YKL075C	YGL108C	YBR261C	YGL228W	YAL063C	YLR057W	YOR342C	YMR265C	YLL052C	YJR085C	YCR072C	YLR040C	YER156C	YMR130W	YOR150W	YOR186W	YPL282C	YHR110W	YKR045C	YEL077C	YML063W	YML087C	YFR032C-A	YLR137W	YDR257C	YMR155W	YDL199C	YKR098C	YDR257C	YGL230C	YBL111C	YER175C	YMR166C	YPR089W	YKL075C	YJR011C	YHR010W	YMR027W	YOR390W
	YGL060W	YDL136W	YPL237W	YIR003W	YEL072W	YER039C	YJR024C	YPL246C	YLR187W	YKR045C	YJL057C	YLR082C	YDR061W	YNL252C	YEL023C	YCR016W	YGL164C	YDR026C	YKL033W	YGL176C	YJL193W	YPR129W	YEL023C	YML053C	YDL045W-A	YDR534C	YER060W	YLR048W	YIL077C	YOR022C	YNL122C	YER002W	YBR264C	YOR205C	YKL187C	YEL023C	YKL207W	YOL087C	YCR069W	YLR241W	YKL207W	YGR146C	YCR043C	YMR111C	YDL176W	YIL133C	YPR022C	YOL048C	YKR066C
	YIL096C	YNR022C	YDL061C	YOR292C	YKL061W	YML117W	YGR187C	YCR106W	YOR022C	YIL166C	YOR154W	YPL236C	YML117W	YMR086W	YNL023C	YDR405W	YLL010C	YPL090C	YNL320W	YBL086C	YPR084W	YER189W	YPL039W	YDR532C	YIR012W	YMR251W-A	YPL039W	YGL221C	YGR067C	YIL151C	YPR045C	YDR304C	YMR222C	YKL215C	YDR444W	YCL037C	YHR127W	YIL067C	YFL067W	YJL147C	YIR014W	YGL186C	YGR250C	YGR066C	YER131W	YPL039W	YML072C	YMR102C	YNR061C
	YLR075W	YJR051W	YPL107W	YJL185C	YDL146W	YMR185W	YJL176C	YPL064C	YGR015C	YPL054W	YER056C-A	YAL063C	YGR210C	YBR251W	YDR049W	YMR185W	YMR073C	YKL003C	YGR294W	YOR114W	YOR167C	YDR105C	YPL131W	YJL118W	YPR078C	YNL034W	YPR093C	YPL279C	YOR018W	YOR205C	YML002W	YDL091C	YBL087C	YNL033W	YGR067C	YGL060W	YNL099C	YPL034W	YPR085C	YLR221C	YCL028W	YIL137C	YKL215C	YIL166C	YIL177C	YDR070C	YGR153W	YOL047C	YMR098C
	YLR185W	YPR102C	YMR194W	YDR089W	YMR194W	YPL236C	YPL079W	YPR085C	YOR019W	YGR068C	YDL129W	YER039C	YDR169C	YOL042W	YLR082C	YAL065C	YEL077C	YKL063C	YCR050C	YBL089W	YBL087C	YBR235W	YAL014C	YNL300W	YCR016W	YBL086C	YBR007C	YHL042W	YDR134C	YGR207C	YHR156C	YOL056W	YJL147C	YPL113C	YOL030W	YBR197C	YNL074C	YBR284W	YDR117C	YOL161C	YLR375W	YLR267W	YGR054W	YCR072C	YNR062C	YLR061W	YGL060W	YJL217W	YLR107W
	YNL255C	YPL079W	YML026C	YLR218C	YBR261C	YJL216C	YOL137W	YER139C	YLR164W	YHR140W	YPR045C	YLR057W	YDR282C	YOR003W	YLR185W	YNL157W	YKL003C	YGL031C	YHR131C	YLR151C	YER030W	YDR391C	YGR068C	YEL072W	YNL234W	YKL128C	YJL028W	YOL137W	YLL049W	YGL189C	YLR061W	YLR057W	YBL072C	YPL141C	YJL163C	YMR221C	YKR005C	YER092W	YKL215C	YCR090C	YBR235W	YDR090C	YKR030W	YPL237W	YJR123W	YPL163C	YHL033C	YHR009C	YOR369C
	YGL080W	YKR045C	YPL193W	YPR166C	YKL003C	YBL054W	YPR045C	YCL005W	YIL158W	YMR044W	YDR450W	YKL221W	YDR124W	YCR051W	YKL063C	YLL010C	YOL036W	YPR102C	YPR085C	YNL046W	YGR162W	YDR061W	YGR153W	YGR067C	YGL129C	YOR389W	YDR070C	YLR221C	YDL127W	YLR221C	YDL075W	YNL056W	YER056C-A	YDR536W	YLR077W	YDR334W	YHR117W	YJR051W	YDR179W-A	YOR306C	YER152C	YGR097W	YCR101C	YLR237W	YBR261C	YOR272W	YPR045C	YLR001C	YBL059W
	YBL095W	YIL052C	YHR141C	YIR014W	YCR072C	YCR016W	YLR073C	YOR003W	YOR268C	YDR256C	YER117W	YGL031C	YJR067C	YKR011C	YMR265C	YER156C	YDR542W	YKL091C	YOR165W	YIL108W	YNL157W	YIL108W	YJL193W	YOL084W	YLR456W	YJL028W	YOR384W	YBL095W	YPL279C	YNL252C	YGR117C	YDR275W	YJR123W	YGR205W	YHR049W	YBR225W	YCR101C	YOR059C	YGL110C	YJL082W	YMR265C	YFL061W	YLR289W	YAL014C	YOR305W	YLR075W	YIR012W	YDL241W	YHR127W
	YKL187C	YJL122W	YDR049W	YOR009W	YBR031W	YKL003C	YPL105C	YCR095C	YER093C-A	YLL052C	YLR397C	YDL073W	YHL023C	YOR022C	YCR054C	YIL096C	YER037W	YGR068C	YDR139C	YER152C	YLR325C	YMR279C	YKR075C	YLR077W	YNL074C	YBL054W	YDR109C	YDR441C	YJR011C	YOR003W	YLR064W	YPR172W	YBL067C	YFL061W	YNL157W	YJL023C	YDR406W	YER074W	YOR305W	YDR438W	YKL033W-A	YKR103W	YHR126C	YLR426W	YGL231C	YKR103W	YDR064W	YLR456W	YPR102C
	YCR051W	YGL101W	YDR334W	YIL158W	YJR123W	YJR124C	YOR009W	YLR053C	YPL158C	YOL138C	YOR165W	YDL136W	YMR166C	YLR278C	YLR075W	YDR051C	YNL083W	YDL191W	YER030W	YDL069C	YLR407W	YBR063C	YBR271W	YER030W	YML117W	YER189W	YDL129W	YOR205C	YJL051W	YJL163C	YDR447C	YAL034C	YML063W	YPR174C	YLR149C	YGL110C	YDL123W	YEL064C	YGL228W	YGR106C	YMR252C	YJL049W	YHL012W	YEL048C	YLR221C	YMR086W	YLR375W	YKR005C	YKL090W
	YGR153W	YLR333C	YPL039W	YGR097W	YDR450W	YMR225C	YOR361C	YJR011C	YDR458C	YOR264W	YGR117C	YEL048C	YLR082C	YBR150C	YKR075C	YJR056C	YLL025W	YNL196C	YKL075C	YBR262C	YLR333C	YBL112C	YCR101C	YJR011C	YBR191W	YPL054W	YLL025W	YDL118W	YPR129W	YCR051W	YOR205C	YCR082W	YPL220W	YIL077C	YOR003W	YNL289W	YKL027W	YJR142W	YPL103C	YMR315W	YHR117W	YBR262C	YEL072W	YOR272W	YLR388W	YOL023W	YDL001W	YGL080W	YCR046C
	YDR405W	YGL131C	YOR252W	YOL131W	YKR005C	YOR223W	YDR282C	YDL001W	YHR087W	YNR045W	YOR234C	YJR072C	YER034W	YBR241C	YJL176C	YJR011C	YGR196C	YNL313C	YHL012W	YKL027W	YDR447C	YIL087C	YLR030W	YKL086W	YHR168W	YDR275W	YOR012W	YCR015C	YMR084W	YPR098C	YMR171C	YER030W	YML009C	YNR045W	YML017W	YER186C	YLR091W	YGL146C	YML003W	YFR023W	YJL131C	YGL039W	YFR032C	YLL010C	YMR244C-A	YDL218W	YJR129C	YAL064W-B	YDL027C
	YML096W	YKL183W	YBR181C	YDL141W	YER186C	YOR272W	YMR155W	YNL083W	YKL086W	YDR020C	YLR221C	YKL187C	YDR114C	YNL260C	YJL193W	YCL036W	YGR150C	YMR325W	YJL122W	YMR128W	YHR022C	YLR187W	YGR035C	YKL056C	YCL033C	YLR407W	YLR375W	YLR426W	YLR095C	YLL010C	YOR312C	YOR305W	YPR013C	YPL216W	YEL057C	YJL122W	YNL010W	YLR001C	YLR151C	YPR097W	YIL101C	YHR097C	YDL206W	YHR189W	YLR004C	YJL131C	YNL023C	YJL171C	YEL023C
	YOR352W	YER077C	YLR082C	YML002W	YDL001W	YMR111C	YBL066C	YGL060W	YAL027W	YOR009W	YGR068C	YNL157W	YLR151C	YEL077C	YJL223C	YDL082W	YGR071C	YCR096C	YKL090W	YDR107C	YML024W	YHL021C	YDL224C	YDR332W	YIL166C	YPR158W	YMR066W	YDL082W	YEL057C	YBR096W	YHR168W	YAR064W	YLR072W	YDL176W	YJL078C	YEL077C	YHR162W	YLR107W	YJL023C	YJR080C	YDR348C	YLR179C	YMR128W	YBR148W	YCR072C	YDR316W	YJR085C	YML072C	YKL151C
	YCR096C	YPL090C	YBL087C	YGL189C	YLR030W	YAL014C	YEL072W	YPL173W	YNL234W	YMR155W	YGL101W	YKL132C	YAR061W	YLR030W	YPL039W	YGR294W	YKL090W	YPL131W	YDL073W	YPR203W	YER156C	YLR091W	YOR223W	YBR231C	YMR044W	YNL336W	YMR265C	YDR405W	YBR063C	YER034W	YBL072C	YHL035C	YGL196W	YHR035W	YLR407W	YMR185W	YHR140W	YLR397C	YDR281C	YBR052C	YOR044W	YBR235W	YKL027W	YHR177W	YKL221W	YIL069C	YOR352W	YOR215C	YBL095W
	YLR412W	YBL067C	YML063W	YKL170W	YOR305W	YOL077C	YOL077C	YDR257C	YDR197W	YER156C	YPL220W	YHL042W	YDR357C	YDR071C	YOR305W	YBR079C	YER030W	YDR471W	YOR091W	YJL027C	YMR259C	YMR221C	YOL161C	YDR179W-A	YOR165W	YOR382W	YBR302C	YPL226W	YOR342C	YOR158W	YMR128W	YOR161C	YGR236C	YLR221C	YDL127W	YMR126C	YIL041W	YEL048C	YLL046C	YMR195W	YDL199C	YMR124W	YOR280C	YGR031W	YOR022C	YEL072W	YGL146C	YAL028W	YIL151C
	YKL063C	YDL191W	YBL072C	YHL026C	YLR061W	YLR426W	YOR205C	YJL185C	YNL018C	YOR352W	YMR194W	YOR006C	YGR223C	YMR222C	YLL018C	YLR179C	YMR233W	YBR261C	YPL143W	YER077C	YCR043C	YKL050C	YPL226W	YLR064W	YBR231C	YDR525W-A	YLR107W	YGR243W	YNL157W	YNR021W	YER030W	YCR069W	YLR441C	YMR003W	YNL300W	YBR031W	YLR031W	YBR282W	YMR244W	YML119W	YLR397C	YIR016W	YLR225C	YOR010C	YDR179W-A	YMR178W	YKR030W	YBR241C	YCR104W
	YLR030W	YLR264W	YJR056C	YDL224C	YDR266C	YMR233W	YCR071C	YDL133W	YLR407W	YKR043C	YKR030W	YNR014W	YGR068C	YOL023W	YCR072C	YDL037C	YHL042W	YKR030W	YJL162C	YPL237W	YPL068C	YMR066W	YCL037C	YBR184W	YHR179W	YGR097W	YML118W	YHR168W	YGL085W	YER041W	YGR027C	YPL173W	YMR126C	YAL014C	YPL039W	YDL001W	YMR097C	YBR146W	YGR016W	YBR233W	YLR031W	YMR295C	YGL231C	YKL033W	YIL151C	YMR155W	YBR062C	YJL070C	YHR192W
	YMR253C	YNL162W	YNR045W	YMR233W	YGR212W	YPR045C	YPL236C	YMR130W	YJR030C	YPR085C	YOR003W	YPL277C	YDL069C	YMR233W	YBL002W	YLR061W	YGR243W	YIL052C	YKL091C	YBR187W	YEL077C	YLR107W	YGR294W	YDL169C	YKR005C	YEL070W	YNR069C	YLR151C	YMR128W	YPR127W	YCL028W	YNL168C	YGL140C	YGL036W	YPL280W	YJR032W	YGL260W	YJR080C	YOL131W	YLR289W	YNL152W	YJR014W	YEL043W	YMR206W	YDR333C	YDR233C	YDR333C	YLR312C	YHR105W
	YLL054C	YLR344W	YPL090C	YGR084C	YMR146C	YDR441C	YJL162C	YCR096C	YDR334W	YLR185W	YER041W	YKL003C	YDL199C	YOR158W	YJR056C	YLR419W	YCR071C	YJL185C	YLR461W	YJR142W	YJR094W-A	YOR289W	YDL082W	YLR397C	YNL300W	YDL025C	YPL054W	YKR105C	YAL063C	YMR002W	YNR045W	YLR063W	YLR221C	YOR352W	YKL078W	YER051W	YDL069C	YHR147C	YBR074W	YOR247W	YPL191C	YIR036C	YFL065C	YDR520C	YGR214W	YDL123W	YER121W	YJR039W	YNL162W
	YJL126W	YLR243W	YKL056C	YPL039W	YGL176C	YLR287C	YBL081W	YOL042W	YFL013C	YMR111C	YBL112C	YKR075C	YLR439W	YMR024W	YKL003C	YJL162C	YOL138C	YKL056C	YLR061W	YIL137C	YMR002W	YDR114C	YOR352W	YIL158W	YNL181W	YNR069C	YCR007C	YCL037C	YAR068W	YPL107W	YDR532C	YPR127W	YDL224C	YFR026C	YHL042W	YGR067C	YBR047W	YJL070C	YLR013W	YDR041W	YDR041W	YNL036W	YOL007C	YFR035C	YCR100C	YAR027W	YOR096W	YIL087C	YPL107W
	YPR098C	YBR261C	YPR129W	YBR241C	YNL096C	YDL129W	YCL037C	YHR149C	YOR272W	YNR014W	YLR441C	YDR441C	YER189W	YBL095W	YLL054C	YGR243W	YLR426W	YML133C	YLR072W	YNL300W	YPL013C	YLR407W	YAL036C	YGL010W	YHR127W	YGR243W	YER158C	YCR016W	YER030W	YOL042W	YOR271C	YBL010C	YBR235W	YPL103C	YMR222C	YLR287C	YMR128W	YIL024C	YNL011C	YJR088C	YNL284C	YEL005C	YOR161C	YIL172C	YNL023C	YOR293W	YDR471W	YIR012W	YGL147C
	YKR043C	YJL177W	YLR388W	YGR236C	YGL103W	YPL193W	YLR091W	YGR015C	YEL075C	YGR035C	YJL185C	YFL020C	YJL043W	YHR127W	YLR412W	YOL161C	YHR127W	YDR266C	YEL023C	YIL027C	YBR282W	YKL065C	YDR152W	YDR139C	YIL175W	YKL107W	YOR152C	YCR050C	YGR273C	YBR013C	YOR293W	YNL023C	YER117W	YOR009W	YOR077W	YHR149C	YBR241C	YFL010C	YOR016C	YPL014W	YOR009W	YIL092W	YBR264C	YJL077C	YGR085C	YIL078W	YKL027W	YDL129W	YLR441C
	YBR031W	YMR010W	YDR139C	YOR165W	YGR214W	YIL096C	YDR366C	YBR216C	YOR008C-A	YLR413W	YML056C	YNL196C	YDR320C	YCR069W	YDL118W	YBR141C	YGR097W	YBL095W	YMR233W	YGR212W	YDL001W	YHR105W	YDL167C	YDL083C	YLR364W	YBR227C	YKL056C	YLL064C	YGR017W	YOL023W	YGL103W	YCR030C	YJL131C	YGL231C	YKR075C	YNR018W	YBR235W	YPR040W	YPL208W	YDL237W	YDR493W	YJL105W	YBR031W	YMR244W	YCR106W	YNR021W	YLL045C	YJR047C	YFR039C
	YBR141C	YPL168W	YCR095C	YCR100C	YDL075W	YCL036W	YPL054W	YCR016W	YGR126W	YPL131W	YJR003C	YHR131C	YPL163C	YMR147W	YIL064W	YER025W	YIR014W	YMR309C	YAL036C	YGR117C	YGL039W	YLR352W	YDR520C	YER085C	YEL072W	YCR050C	YIL027C	YKR075C	YKL027W	YDR349C	YJL023C	YHL026C	YER101C	YKR010C	YML133C	YGL108C	YIL078W	YJL131C	YGR196C	YKL221W	YIL055C	YPL264C	YKL006W	YEL070W	YMR242C	YMR157C	YKL215C	YHR080C	YLR439W
	YCR054C	YHR151C	YNR014W	YKL061W	YLR004C	YDL082W	YAL019W	YIR036C	YDR520C	YOR251C	YOL042W	YNL083W	YDR540C	YOR227W	YLR375W	YCR096C	YHR131C	YGR148C	YPL193W	YDR169C	YML133C	YDL048C	YCR016W	YPR096C	YBR071W	YPL222W	YJR008W	YDR179W-A	YBR031W	YBR251W	YKL207W	YBR135W	YMR325W	YGR153W	YEL005C	YOR003W	YKR102W	YJR100C	YLR221C	YPR066W	YNL234W	YOR022C	YDR471W	YPL245W	YAL014C	YGR085C	YOR009W	YPL107W	YPL196W
	YJR072C	YOL127W	YMR233W	YJR011C	YDR051C	YPR163C	YKL133C	YEL072W	YCR096C	YBR009C	YFR035C	YER034W	YDL001W	YKR030W	YBL081W	YBR191W	YPL162C	YJR003C	YBR191W	YAL028W	YCL028W	YGR223C	YBR148W	YLR095C	YMR034C	YER076C	YML119W	YIL055C	YBR231C	YIL078W	YNR037C	YBR241C	YDL037C	YHR121W	YPR096C	YBR246W	YLR456W	YIL077C	YFL012W	YER152C	YER060W	YBR302C	YGR212W	YJL055W	YDL061C	YER030W	YMR244C-A	YMR040W	YKL037W
	YGL231C	YGL242C	YLR061W	YNR068C	YER131W	YDL121C	YBL002W	YOR365C	YFL065C	YDR500C	YGR153W	YMR253C	YCR019W	YKL105C	YKL132C	YLR151C	YDR520C	YML073C	YJL216C	YLR042C	YGL221C	YJL177W	YLR053C	YER187W	YOR022C	YFL013C	YDR533C	YHL012W	YPR098C	YGL228W	YML037C	YCR050C	YKL215C	YDR042C	YDR332W	YMR265C	YOR205C	YKL142W	YML101C	YEL076C	YGL110C	YDL123W	YGR117C	YPL064C	YPR129W	YGR150C	YHL012W	YNR073C	YDL146W
	YLL052C	YLR414C	YGR079W	YMR215W	YOL042W	YML096W	YJR003C	YGR026W	YDR532C	YNL196C	YML024W	YPR085C	YDR506C	YKR018C	YJR072C	YPL068C	YDR229W	YDL002C	YLR185W	YNL234W	YKR045C	YJR085C	YHL042W	YCR100C	YOL073C	YLR149C	YFR043C	YLR072W	YOR017W	YBR241C	YIL018W	YLR082C	YLR264W	YJL185C	YBR203W	YOR380W	YNL234W	YMR160W	YEL005C	YJL027C	YGR210C	YKL133C	YBL086C	YMR107W	YPR013C	YDR406W	YCR100C	YKL187C	YLR325C
	YMR225C	YDL144C	YLR151C	YPR040W	YAL035W	YBR141C	YDR334W	YEL007W	YKL069W	YNL255C	YDL001W	YPR163C	YPL107W	YDR119W	YPR196W	YNL083W	YGR162W	YDL136W	YCR106W	YPL099C	YJR032W	YMR124W	YEL043W	YOR161C	YHR110W	YIL176C	YGR250C	YPR045C	YKL056C	YMR222C	YGR076C	YDR320C	YJR085C	YHL023C	YLL049W	YJR136C	YGR117C	YLL018C	YFR031C-A	YPR157W	YDL069C	YLR297W	YDR370C	YDL075W	YKL090W	YOR091W	YDR051C	YHR209W	YIR016W
	YJL185C	YKL077W	YBL081W	YGL231C	YPR022C	YGR068C	YLR407W	YOR258W	YHR131C	YLR426W	YGR097W	YBR242W	YCR050C	YJL163C	YPL131W	YJL216C	YDL129W	YAL063C	YOR390W	YJL084C	YLR179C	YLR057W	YGL146C	YHL017W	YGR212W	YLR460C	YLR326W	YMR171C	YHR179W	YOL075C	YDL069C	YKR074W	YML024W	YNL249C	YDR134C	YLR030W	YLR089C	YHL030W	YHL017W	YKL075C	YOR022C	YOR262W	YDR514C	YJL078C	YMR121C	YPL220W	YGL260W	YMR107W	YKR049C
	YPL131W	YGL231C	YMR225C	YOR150W	YGR053C	YPL249C-A	YOR272W	YHR105W	YMR034C	YLL054C	YOR293W	YML096W	YIL029C	YJL049W	YPR085C	YGR068C	YDL176W	YOR380W	YPL226W	YLR456W	YER039C	YHR218W	YER030W	YOR352W	YDR281C	YEL049W	YGL049C	YJL218W	YOR077W	YJL096W	YLR441C	YMR191W	YGR027C	YCR101C	YGR273C	YDR026C	YEL067C	YNL306W	YBR184W	YBR033W	YGL242C	YMR279C	YIL102C	YPR106W	YMR230W	YKR018C	YMR310C	YDR405W	YHL012W
	YLL010C	YJR123W	YIL096C	YOL070C	YMR242C	YOR252W	YLR375W	YGR168C	YOR006C	YBR141C	YLL010C	YAL065C	YDR391C	YDR349C	YLR151C	YNR045W	YOR352W	YGL231C	YGR168C	YPL143W	YLR072W	YIL029C	YMR171C	YOR016C	YDL069C	YGR052W	YOR052C	YDR458C	YNL269W	YJR134C	YER117W	YOR012W	YAR027W	YDR520C	YBR231C	YLL010C	YLR375W	YJR007W	YER184C	YGR110W	YPL260W	YPR109W	YBL095W	YLR072W	YBL066C	YOR022C	YER184C	YPL014W	YDR367W
	YNR076W	YDR447C	YOR390W	YNL146W	YMR121C	YGR153W	YBR261C	YLR083C	YJL049W	YNL215W	YLR082C	YDR267C	YNL137C	YPL070W	YHR003C	YGL231C	YDR089W	YDR257C	YHR052W	YER187W	YOR192C	YNL019C	YPR098C	YBR148W	YHL026C	YIR016W	YOR238W	YLR164W	YHL026C	YML100W-A	YLL010C	YHR052W	YBR203W	YMR215W	YGL039W	YBR191W	YBL066C	YGL039W	YKR057W	YFL066C	YIL165C	YPL237W	YGL176C	YGL231C	YIL069C	YDL146W	YER039C	YBR203W	YGR042W
	YOR091W	YMR070W	YDL002C	YNR018W	YPR114W	YCL037C	YDR257C	YHL026C	YHR146W	YHR131C	YOR286W	YNL162W	YPL247C	YPL247C	YAL065C	YCR050C	YJR032W	YOR012W	YFR031C-A	YPR098C	YJR024C	YER033C	YCL028W	YDR042C	YDR520C	YOR010C	YIR016W	YDR333C	YPL280W	YMR024W	YER131W	YKL075C	YOL087C	YNR070W	YCR100C	YKL221W	YKL215C	YPL013C	YLR407W	YDR014W	YML083C	YHR213W	YML056C	YGR068C	YAR061W	YML125C	YIL078W	YLR149C	YBL072C
	YKR030W	YPL148C	YDR256C	YPL013C	YHL013C	YHR131C	YJL177W	YMR132C	YJL123C	YIL127C	YJR123W	YJL193W	YJL105W	YML025C	YMR126C	YHR035W	YMR131C	YLL052C	YMR130W	YKR005C	YHR110W	YLR247C	YAR068W	YDR444W	YDR041W	YGR035C	YER186C	YPR106W	YDR179W-A	YDL027C	YBL027W	YMR291W	YGL160W	YML133C	YLR095C	YIL127C	YIR014W	YGR210C	YML017W	YGL056C	YHR127W	YIL108W	YML002W	YLR281C	YNL146W	YOL120C	YLR264W	YGR117C	YOR167C
	YDR139C	YCL028W	YER140W	YEL043W	YDR418W	YEL048C	YHL039W	YLR004C	YDR020C	YBR031W	YBR031W	YMR171C	YBR033W	YPL246C	YOR283W	YDR441C	YER039C	YPL277C	YAL035W	YCR069W	YKL170W	YHL042W	YNL022C	YIL027C	YGL176C	YAR064W	YBR285W	YML117W	YMR130W	YLL014W	YMR027W	YER189W	YLR241W	YMR118C	YHR035W	YHR121W	YOR044W	YOR158W	YDR014W	YGR102C	YHR097C	YLL052C	YBR225W	YDR089W	YOR009W	YPL165C	YML037C	YOR220W	YGL260W
	YIL127C	YLR179C	YMR309C	YPL109C	YLR057W	YEL023C	YHR049W	YLL007C	YCR019W	YPL226W	YHL013C	YIL133C	YBR187W	YBR222C	YLR179C	YPR045C	YBL081W	YNL162W	YBR148W	YDR033W	YHR168W	YPL237W	YIL091C	YAL027W	YML086C	YLR151C	YCR104W	YBL066C	YGR205W	YMR027W	YGL110C	YLR221C	YMR315W	YDR089W	YOR008C-A	YCR051W	YDL224C	YGR031W	YJL105W	YFL052W	YJR111C	YPL070W	YML118W	YBL081W	YPR022C	YBR269C	YPR013C	YOR152C	YLR218C
	YPR085C	YOR167C	YGL080W	YML086C	YGR210C	YCR050C	YNL157W	YAL027W	YGR205W	YDL002C	YDR257C	YDR500C	YOR012W	YNR065C	YGR243W	YOL092W	YGR067C	YPR085C	YAR068W	YDL179W	YPL245W	YMR265C	YHR131C	YNR063W	YEL043W	YBR235W	YMR114C	YMR233W	YDR371W	YBL090W	YCR100C	YBR162C	YKL207W	YIL090W	YDL123W	YJL177W	YLR187W	YPR148C	YML117W	YJL049W	YDL054C	YGL080W	YER113C	YDL176W	YJL049W	YEL077C	YLL032C	YDR105C	YNL125C
	YDL082W	YFR032C-A	YOL042W	YJL123C	YNL023C	YDR026C	YDL176W	YOR380W	YML133C	YMR185W	YER131W	YGR243W	YHR097C	YER051W	YKR102W	YGR210C	YIL175W	YML056C	YBL054W	YKL183W	YCL037C	YOR304C-A	YBL028C	YBR203W	YKL091C	YDR041W	YEL049W	YMR115W	YDR257C	YCR050C	YGR214W	YPR011C	YJL163C	YLL054C	YNL030W	YBR216C	YJR129C	YPL052W	YPL107W	YNL181W	YEL043W	YOR220W	YDR012W	YNR071C	YGL146C	YPR114W	YPR163C	YDR262W	YBR244W
	YHR127W	YBL087C	YKL132C	YIL151C	YIL069C	YDR336W	YGL079W	YOR008C-A	YHL014C	YPL143W	YAR068W	YLL054C	YHR155W	YER101C	YML096W	YDR026C	YLR037C	YLR419W	YJR072C	YOR012W	YJL181W	YBR204C	YDR101C	YPR027C	YHR215W	YMR034C	YOR010C	YNL196C	YML017W	YDR307W	YDR051C	YPL225W	YER087W	YOR008C-A	YDR532C	YJL185C	YGL110C	YGL108C	YDR514C	YGR066C	YDR534C	YJL206C	YLR053C	YKL056C	YPL237W	YBL027W	YLR091W	YPR091C	YKL142W
	YER051W	YDL211C	YOR009W	YCR050C	YML056C	YBR191W	YOR305W	YER186C	YAL034C	YLR412W	YDR514C	YLR061W	YNL036W	YMR253C	YDL082W	YIL166C	YOR390W	YDL121C	YKL056C	YMR291W	YGR084C	YJL016W	YDL037C	YFR032C	YIL027C	YJL023C	YPR066W	YMR225C	YJL216C	YGL081W	YDR450W	YPL039W	YOR009W	YJL123C	YPL168W	YIL158W	YIL151C	YNL157W	YER187W	YML072C	YKL027W	YMR171C	YLL018C	YLR083C	YMR260C	YKL056C	YOR192C	YKL063C	YKL168C
	YLR325C	YML063W	YKL063C	YOR352W	YGL081W	YLL064C	YNR014W	YDR348C	YGL157W	YDL082W	YMR171C	YGL103W	YMR279C	YML030W	YKR043C	YLR461W	YCR104W	YHL039W	YLR287C	YPL052W	YGL176C	YIL177C	YCR106W	YDL123W	YEL073C	YLR095C	YAL014C	YEL077C	YBR148W	YDL072C	YFL067W	YMR278W	YNR076W	YEL077C	YOL162W	YEL005C	YGR210C	YPL246C	YLR064W	YFL034C-A	YJL023C	YHR071W	YHR080C	YOR322C	YIL018W	YBL112C	YJL049W	YGR287C	YBL067C
	YHR003C	YER056C-A	YJL162C	YMR222C	YLR095C	YNL313C	YGL111W	YOL138C	YNL050C	YHR003C	YLR388W	YLR221C	YAL028W	YPL107W	YDR471W	YFR031C-A	YHR177W	YDL129W	YER156C	YJL161W	YMR193W	YKR057W	YDR346C	YGL039W	YDL224C	YIL027C	YCR090C	YPR048W	YGL039W	YOR008C-A	YPL246C	YNL092W	YGL146C	YPR106W	YGL101W	YJL123C	YDR090C	YML002W	YCL001W-A	YOL019W	YBR047W	YDR041W	YIL166C	YNL187W	YDR222W	YEL064C	YJR072C	YKR091W	YBR137W
	YPL236C	YMR295C	YDL118W	YGR067C	YKL063C	YAL019W	YLR419W	YLR030W	YJR055W	YCR016W	YKL221W	YDL075W	YGL036W	YDL118W	YDR257C	YML117W	YEL023C	YLR048W	YOR352W	YER034W	YHR156C	YDR229W	YLR448W	YHR035W	YJL185C	YMR114C	YOL007C	YOL036W	YPL054W	YNL146W	YJR051W	YIL029C	YNR045W	YOR006C	YLR091W	YLR375W	YKL061W	YER004W	YKL091C	YDR124W	YCR051W	YMR084W	YDR438W	YOR286W	YGL060W	YIL041W	YJL185C	YCR061W	YBR162C
	YNL215W	YDR051C	YNL215W	YPR098C	YDR117C	YLL052C	YHL042W	YML053C	YDR374C	YKR075C	YNL196C	YGL221C	YIR039C	YGR068C	YGR153W	YMR225C	YHL012W	YBR031W	YMR044W	YNL074C	YOR271C	YOR350C	YDR333C	YMR222C	YBR120C	YCR024C	YDR134C	YLR064W	YLL053C	YKL137W	YGR097W	YMR317W	YOL161C	YGL221C	YPL113C	YPL054W	YMR265C	YOL073C	YMR225C	YBR203W	YLR187W	YDR471W	YLR456W	YOR390W	YOR192C	YMR242C	YGR053C	YHR033W	YHR198C
	YLR004C	YAR064W	YOR234C	YOR380W	YBL086C	YDR500C	YKR057W	YMR146C	YIL077C	YGR153W	YIL078W	YLR413W	YIL152W	YER140W	YDR266C	YDR500C	YKL033W	YCL036W	YLL064C	YLR082C	YKL033W	YMR244W	YML073C	YPL168W	YDR406W	YDL072C	YER047C	YPL099C	YEL005C	YCR030C	YDR064W	YIL027C	YIL137C	YML003W	YER093C-A	YLR019W	YCR051W	YDL124W	YGL128C	YDL179W	YLR152C	YGR068C	YBR079C	YMR131C	YGR153W	YBR204C	YBR262C	YOR010C	YLR036C
	YNL196C	YER080W	YKL003C	YDR405W	YGR085C	YHL039W	YKL047W	YKL155C	YCR054C	YJR072C	YDR026C	YLR185W	YHR076W	YAL049C	YLR325C	YCR071C	YGL189C	YML063W	YGL129C	YLR397C	YDR257C	YGL230C	YKR045C	YPR174C	YNL137C	YJR149W	YBR079C	YEL049W	YLR456W	YAL028W	YJR067C	YGR150C	YLR082C	YNL031C	YMR130W	YMR118C	YDR286C	YER056C-A	YHR156C	YGL036W	YDR349C	YAL034C	YGR146C	YAL037W	YEL023C	YLR004C	YIL177C	YFL061W	YOR306C
	YIL166C	YBR219C	YDR450W	YMR064W	YPR045C	YLR083C	YCR096C	YBL089W	YDR051C	YBL002W	YPL237W	YDR139C	YBL031W	YBR079C	YHL042W	YHL042W	YJR024C	YLL018C	YGR035C	YLR057W	YGR168C	YPL052W	YGL164C	YDR334W	YDL237W	YNL335W	YJL107C	YJR032W	YLR065C	YOR227W	YGL196W	YJL027C	YGR021W	YDL211C	YCR045C	YLR426W	YOR009W	YHR140W	YNL265C	YDR134C	YKL072W	YMR066W	YKR005C	YOR378W	YER102W	YNL211C	YOR380W	YLR375W	YGR106C
	YPL226W	YOL073C	YOR167C	YMR253C	YJR072C	YNL157W	YGL221C	YMR002W	YMR084W	YCR054C	YLR456W	YNL260C	YMR222C	YDL072C	YPL226W	YAL019W	YMR155W	YCR101C	YGR187C	YGR149W	YOR165W	YCL068C	YLR461W	YEL035C	YGR097W	YPL141C	YPR172W	YDR429C	YOL030W	YHR147C	YLR456W	YOL070C	YEL043W	YMR084W	YCR050C	YDR281C	YLL067C	YJL132W	YBL031W	YGR111W	YDL224C	YJL084C	YDR333C	YDR229W	YDL075W	YLR388W	YGL164C	YIL175W	YLR414C
	YLR413W	YER010C	YGR027C	YGR215W	YHR203C	YPR085C	YGL080W	YMR074C	YJR032W	YPR098C	YDR429C	YIL158W	YBR235W	YIL078W	YBR141C	YLR448W	YJR061W	YGL103W	YLR243W	YPL009C	YAR068W	YIR014W	YJL216C	YDL193W	YBR235W	YGL157W	YFL061W	YBR301W	YEL072W	YGR026W	YLR333C	YOR306C	YCL005W	YEL023C	YPL279C	YMR132C	YGR212W	YDR051C	YEL007W	YOL073C	YGR117C	YHL050C	YLR179C	YMR171C	YGR162W	YMR226C	YOR003W	YMR265C	YER010C
	YHR131C	YCR007C	YHR203C	YMR157C	YMR260C	YKL091C	YHL046C	YMR259C	YIL055C	YLR151C	YHR110W	YDR405W	YBR204C	YKL065C	YDL129W	YML056C	YFR035C	YGL111W	YML063W	YKL065C	YBR262C	YAR027W	YAL065C	YKL078W	YOR292C	YHR214W	YFL020C	YLR019W	YIL176C	YNL300W	YPL220W	YDR041W	YBR135W	YML037C	YBR063C	YDL083C	YPR089W	YPL225W	YMR295C	YMR252C	YMR171C	YER077C	YPR157W	YER034W	YPR163C	YFL010C	YJL176C	YKL003C	YNL137C
	YMR325W	YNR066C	YIL064W	YLR004C	YPL245W	YDL176W	YER186C	YJR136C	YHR156C	YMR265C	YBL095W	YER051W	YOR093C	YDR405W	YMR111C	YDR020C	YIR042C	YMR155W	YPL131W	YER130C	YNL211C	YAL028W	YDL176W	YOR008C-A	YMR155W	YLR177W	YPL257W	YNL320W	YBR187W	YDL144C	YIL133C	YAR068W	YLR179C	YCL073C	YOL163W	YDR370C	YIR012W	YAL064W-B	YNL023C	YLR327C	YMR222C	YLR414C	YHR149C	YLL053C	YJL225C	YLR030W	YOR166C	YJL043W	YLR004C
	YNL157W	YKL050C	YKL006W	YOL103W	YIL174W	YJL162C	YMR265C	YLR364W	YMR323W	YDL118W	YPR013C	YBL081W	YHR192W	YGR283C	YPR098C	YLL052C	YBR262C	YJR011C	YPR163C	YOR378W	YPL064C	YJL176C	YGL060W	YEL005C	YMR222C	YOR093C	YEL072W	YEL023C	YKR005C	YMR295C	YOR234C	YLR225C	YLR057W	YER030W	YER113C	YDR336W	YNL152W	YKR049C	YOR018W	YDR105C	YDR406W	YDR541C	YBR090C	YOR165W	YDR071C	YER128W	YGR117C	YPL054W	YNL046W
	YPL237W	YBR151W	YBL027W	YJL177W	YDR067C	YBL027W	YLL054C	YNR018W	YER137C	YLR325C	YIL177C	YOR118W	YBR197C	YBL002W	YHR127W	YML073C	YOR166C	YOR252W	YDR152W	YCL049C	YPL246C	YNR023W	YPR163C	YLL049W	YGR035C	YHR121W	YBR301W	YCR051W	YOR003W	YLR247C	YMR191W	YOR165W	YJL223C	YER041W	YLR397C	YOR009W	YKL033W-A	YMR226C	YHR131C	YDR333C	YPL196W	YLL054C	YDL001W	YHR035W	YOR352W	YMR171C	YLR456W	YMR002W	YNL208W
	YJR056C	YER102W	YDR051C	YBR231C	YDR429C	YGL164C	YJR011C	YDL203C	YLR462W	YGL080W	YAL035W	YJL223C	YEL076C-A	YKR010C	YLL052C	YDL121C	YNL024C	YLL054C	YOR166C	YGL230C	YNL083W	YOL075C	YDR441C	YBR187W	YNL099C	YBR079C	YJR098C	YCL028W	YJR007W	YCR069W	YJL105W	YHR149C	YIL041W	YHR127W	YGR017W	YDL179W	YGR054W	YOR022C	YGR085C	YPL165C	YIR042C	YDR320C	YNL265C	YHR033W	YER039C	YDL027C	YGR068C	YNL335W	YJR142W
	YEL048C	YKR057W	YLR091W	YLR364W	YHL033C	YOL022C	YPL226W	YGL220W	YNL083W	YJR011C	YMR242C	YFR017C	YLR455W	YPR127W	YML117W	YLR426W	YNL157W	YPL193W	YNL132W	YOR306C	YPR048W	YBL029W	YIL055C	YKL090W	YNL033W	YMR265C	YFL052W	YDL179W	YOR008C-A	YMR130W	YGL176C	YBR233W	YIL088C	YMR279C	YOR016C	YMR044W	YGR067C	YGL196W	YOL162W	YDR229W	YLR456W	YKR098C	YDR124W	YDL224C	YMR155W	YER102W	YML002W	YJL055W	YIL024C
	YNL083W	YLR441C	YLR057W	YGR150C	YDL173W	YNL087W	YNL083W	YER051W	YNL155W	YMR126C	YER184C	YNL211C	YDR186C	YNR021W	YPL249C-A	YLL064C	YMR244W	YOR286W	YBR079C	YBR028C	YER182W	YKL221W	YPL090C	YIL077C	YJL046W	YDL037C	YJL057C	YMR259C	YMR222C	YNL168C	YJL163C	YLR397C	YHR080C	YLR057W	YPL216W	YKR030W	YMR252C	YDR237W	YPR066W	YCR071C	YMR002W	YBL066C	YCR024C	YMR073C	YKL156W	YAL014C	YER051W	YJR085C	YLL025W
	YKL132C	YFR042W	YJR094W-A	YOL030W	YBR246W	YPL039W	YIR036C	YML037C	YPR203W	YDR051C	YMR260C	YPR196W	YHR215W	YMR278W	YGL060W	YAL035W	YML133C	YER051W	YKR059W	YOL161C	YDR458C	YJR030C	YGR243W	YDL127W	YBL086C	YMR225C	YGR097W	YOR292C	YGR212W	YKL090W	YOR012W	YLR419W	YOR305W	YLR164W	YOR342C	YLR072W	YGL080W	YGR223C	YPR114W	YMR221C	YPR097W	YFL010C	YLR187W	YGR162W	YHL012W	YDL001W	YPL245W	YIR014W	YER011W
	YGR035C	YOR385W	YER117W	YNL269W	YMR155W	YOR091W	YKL063C	YPL039W	YML018C	YGR079W	YPL064C	YIL064W	YOR291W	YNR061C	YJL216C	YMR111C	YPL105C	YNL024C	YGL146C	YOR220W	YGR220C	YJL147C	YLL064C	YML133C	YPL067C	YHL014C	YIL177C	YLR149C	YMR144W	YLR013W	YPL236C	YIL024C	YOR234C	YOL084W	YJL118W	YBR259W	YKL063C	YAR023C	YGL108C	YOL159C	YGR065C	YBR203W	YNL181W	YGR035C	YOL120C	YIL108W	YKL156W	YER158C	YPR129W
	YDL129W	YFL010C	YGR187C	YLR049C	YMR230W	YGR035C	YDL118W	YFR048W	YNR029C	YOR091W	YOR192C	YDL118W	YOL015W	YLR221C	YBL095W	YBL027W	YNL212W	YDL001W	YKR045C	YNR018W	YGR054W	YOR104W	YMR309C	YDR257C	YJL177W	YMR252C	YOL162W	YGL146C	YOL084W	YCR082W	YLR264W	YGL036W	YMR178W	YLR187W	YJR116W	YDR139C	YKL003C	YNL019C	YDL118W	YMR222C	YMR128W	YIL166C	YHR105W	YLR312C	YPL245W	YLL014W	YBR148W	YDR031W	YOR262W
	YMR111C	YIL041W	YJL176C	YLL054C	YLR264W	YML073C	YKL187C	YNL031C	YNL023C	YDR405W	YKL006W	YOL138C	YGR102C	YMR295C	YNR045W	YCL037C	YDL038C	YOL077C	YLR179C	YIR012W	YLR164W	YBR264C	YFR031C-A	YLR407W	YCR050C	YFL020C	YOL161C	YGR067C	YOR271C	YIR003W	YKL215C	YDR346C	YGL081W	YBR009C	YBR187W	YLL007C	YPR045C	YNR068C	YMR253C	YGL128C	YMR097C	YLR221C	YFL064C	YDR458C	YER121W	YOR164C	YPR097W	YML030W	YOR293W
	YKL003C	YOL120C	YPL143W	YOL138C	YER102W	YLR072W	YPR085C	YPL226W	YKL063C	YKL063C	YMR279C	YER131W	YLR057W	YCR050C	YMR225C	YGR153W	YPR127W	YOR003W	YPL068C	YPL216W	YGL250W	YKR084C	YJR003C	YLL053C	YMR233W	YJL037W	YEL076C-A	YJL123C	YOL057W	YOR385W	YDL123W	YIL151C	YHR105W	YJR012C	YER156C	YML017W	YIL165C	YNL152W	YBL010C	YNR045W	YDR286C	YLR040C	YNL196C	YNR018W	YPL105C	YOR271C	YCR072C	YHR213W	YLR037C
	YMR155W	YJL057C	YNR061C	YNR014W	YLR083C	YFR031C-A	YBL054W	YIL137C	YDR257C	YBR079C	YIL069C	YLL052C	YDR438W	YIR016W	YIL096C	YNL024C	YJL055W	YDL176W	YMR309C	YDR332W	YOR352W	YMR244C-A	YDL123W	YER093C-A	YBL067C	YJL118W	YER092W	YGR173W	YOR016C	YPR061C	YPL237W	YKL221W	YBR181C	YDR333C	YIR016W	YCL028W	YDL054C	YJR107W	YLR243W	YGL157W	YOR357C	YCR016W	YKR045C	YGL039W	YKR098C	YGL103W	YHR168W	YGR207C	YLR001C
	YOR012W	YML024W	YKL187C	YNL211C	YLR218C	YLR053C	YHR140W	YDR383C	YDL114W	YBR261C	YDL061C	YDR256C	YJR085C	YHR199C	YOR352W	YIL110W	YKR010C	YLR029C	YIL055C	YOR205C	YNL265C	YJR088C	YDR500C	YOL131W	YAL034C	YHR199C	YPL222W	YER156C	YNL030W	YJR014W	YDL193W	YGL140C	YLL064C	YHR131C	YIR024C	YLR004C	YGL108C	YMR040W	YGR106C	YLR149C	YMR286W	YCR046C	YAR023C	YMR070W	YGL010W	YPL131W	YIL018W	YAR050W	YFL067W
	YKR075C	YHL033C	YOR312C	YBR225W	YDL121C	YMR132C	YER030W	YEL077C	YLR356W	YJR056C	YML002W	YPL131W	YFR035C	YKR023W	YLL010C	YPL263C	YCR072C	YIL055C	YBL028C	YJL126W	YOR292C	YDR520C	YDR026C	YER156C	YJR011C	YMR097C	YHR211W	YMR126C	YDR139C	YBR227C	YIR012W	YML101C	YHL015W	YGR035C	YKL090W	YPL279C	YGL176C	YNL155W	YML050W	YAL061W	YGR054W	YOR389W	YNR018W	YNL215W	YGR035C	YOR096W	YLR072W	YKR102W	YMR282C
	YDR049W	YLR072W	YMR242C	YOR166C	YGL164C	YMR115W	YOR322C	YML017W	YDL218W	YHL046C	YDR500C	YOL042W	YJL147C	YDR320C	YOR091W	YPL249C-A	YDL073W	YGR035C	YDR026C	YOR227W	YJL105W	YOL138C	YMR034C	YKR075C	YNR018W	YHR156C	YOR227W	YDR281C	YHR035W	YKR023W	YOL120C	YNL074C	YPL054W	YDR197W	YML030W	YDL141W	YNL181W	YJL097W	YGR110W	YAR023C	YBR079C	YER158C	YLR004C	YOR223W	YLL045C	YNL115C	YLR083C	YIL057C	YLR013W
	YPL090C	YDR111C	YDR405W	YHR035W	YAR068W	YPL079W	YLR179C	YMR278W	YBR235W	YEL072W	YBR262C	YHR035W	YBR052C	YGR207C	YER007C-A	YBR242W	YLR064W	YJL162C	YEL049W	YMR040W	YPR129W	YOL161C	YPL193W	YJL078C	YPL183W-A	YJR154W	YIL176C	YJR061W	YAL061W	YBR197C	YML024W	YKL098W	YDL123W	YLR031W	YDL119C	YCL005W	YER093C-A	YGR214W	YOR093C	YDR262W	YGR042W	YOR012W	YKL050C	YPR045C	YHL033C	YGL060W	YDR349C	YLR091W	YDL010W
	YBR079C	YEL025C	YER039C	YNL010W	YGL080W	YLR419W	YGL039W	YKR030W	YDL124W	YNL300W	YLL052C	YKR102W	YLR221C	YGL242C	YDR441C	YER051W	YNL187W	YBL081W	YGR066C	YMR171C	YDL002C	YIR007W	YJL126W	YER041W	YGL110C	YBR301W	YKL107W	YBR246W	YDL203C	YOR289W	YOL137W	YML056C	YPR196W	YCR096C	YOR017W	YHR105W	YEL043W	YKL027W	YMR003W	YBR191W	YIL151C	YPL107W	YEL075C	YMR044W	YDR064W	YEL005C	YPR148C	YMR253C	YFR043C
	YFL020C	YNL108C	YLR375W	YMR027W	YLR388W	YLR448W	YNL024C	YJL177W	YMR126C	YGR031W	YOR292C	YJL126W	YPR157W	YPL196W	YPL237W	YPL237W	YDR458C	YPL236C	YLR009W	YFR012W	YLR426W	YPL247C	YNL024C	YLR091W	YKL061W	YHR087W	YDL206W	YNR045W	YNL046W	YHR199C	YKR043C	YKL183W	YAL028W	YJR136C	YOL084W	YNL087W	YPR097W	YPL229W	YNR045W	YGL258W	YHR168W	YJR011C	YDR275W	YNL212W	YOR096W	YER004W	YHR035W	YHL010C	YPL220W
	YMR171C	YDR320C	YLR344W	YPL236C	YOR272W	YNL024C	YFR017C	YCR051W	YGR173W	YPL237W	YGL176C	YHR121W	YER137C	YHL035C	YOR322C	YJR024C	YGL129C	YML096W	YDL082W	YKL075C	YBL086C	YLR221C	YMR259C	YEL073C	YNL005C	YOR042W	YHR199C	YNL165W	YLL025W	YBR079C	YHL033C	YHR035W	YHR202W	YOL075C	YDR139C	YMR074C	YKL039W	YCR003W	YHR022C	YCR004C	YBR222C	YMR233W	YNR066C	YBL076C	YGR053C	YHL021C	YGL262W	YDR089W	YDR387C
	YML117W	YDR128W	YNL024C	YKL037W	YHL026C	YBR301W	YLR151C	YML108W	YER131W	YDR257C	YGR212W	YIL055C	YIR037W	YPR061C	YNR061C	YLR073C	YPL039W	YJL223C	YJR116W	YOR291W	YHL018W	YLR149C	YMR155W	YJR030C	YPR127W	YOL161C	YML072C	YNL289W	YOL163W	YLR397C	YEL043W	YPL105C	YHL046C	YDL146W	YDR514C	YHL046C	YIL101C	YDL202W	YMR278W	YER139C	YJL200C	YLR407W	YJL181W	YGL129C	YGL260W	YGR043C	YHR110W	YMR148W	YOR285W
	YOL092W	YDR033W	YLL052C	YMR066W	YML072C	YGL146C	YLR064W	YLR173W	YKL003C	YIL110W	YOR009W	YMR265C	YPR066W	YJL096W	YGR068C	YDR257C	YLL053C	YOR264W	YCR101C	YMR178W	YPL107W	YPR115W	YPL249C-A	YCR050C	YER064C	YFL061W	YGL157W	YKL091C	YML056C	YFR035C	YBR235W	YGR273C	YLL052C	YPL173W	YPR027C	YEL007W	YOR357C	YMR028W	YBR148W	YGR001C	YNL099C	YML087C	YJL132W	YDR041W	YLL052C	YJR080C	YDL075W	YNL058C	YMR222C
	YDR257C	YER186C	YNL087W	YKR057W	YOR018W	YOR390W	YDR020C	YDR514C	YGL080W	YOR380W	YER051W	YEL023C	YMR180C	YOR167C	YKL006W	YHR110W	YBR079C	YHR131C	YOL138C	YOR104W	YGR117C	YCL049C	YOR322C	YBR063C	YMR027W	YLR375W	YNR076W	YDL241W	YOR192C	YPR089W	YMR194W	YJL078C	YGL085W	YMR185W	YDL193W	YDR458C	YMR222C	YDR337W	YER156C	YBR197C	YOR337W	YOL087C	YMR171C	YCR016W	YDL173W	YEL048C	YKR005C	YGL176C	YOR394W
	YER156C	YDL123W	YDR447C	YER064C	YBR009C	YBR262C	YPL108W	YHL012W	YDR139C	YPL090C	YHR168W	YER030W	YDR090C	YDL027C	YKR030W	YLR287C	YJL078C	YLR075W	YDL167C	YER185W	YHL023C	YIR037W	YLR004C	YGR273C	YPL039W	YDL069C	YJL082W	YDL002C	YDR429C	YFL010C	YDR348C	YGR017W	YML003W	YOR286W	YLR168C	YCR015C	YKR018C	YLR057W	YBR187W	YOR161C	YJL038C	YDR185C	YFL067W	YKL224C	YDL121C	YNR037C	YDL057W	YIR042C	YLR089C
	YOR380W	YNL320W	YLR412W	YHR215W	YOR166C	YNL320W	YNR076W	YMR147W	YOL137W	YPL068C	YLR446W	YOR283W	YGL259W	YJL097W	YDR500C	YLR048W	YPL079W	YKL075C	YPL090C	YEL073C	YBR148W	YKL161C	YGL039W	YPR114W	YGL108C	YGR043C	YLL064C	YOR165W	YMR070W	YOR164C	YOR022C	YOR227W	YFL010C	YNL155W	YPR114W	YGL220W	YBL086C	YBL090W	YOL070C	YML002W	YER175C	YGL049C	YHL050C	YOR306C	YMR310C	YBR122C	YNL234W	YDR406W	YNR048W
	YMR044W	YDR352W	YDL001W	YFL042C	YDR064W	YLR179C	YKR043C	YJR116W	YBR074W	YDR049W	YKR005C	YDR051C	YOR186W	YOR205C	YGL231C	YPL108W	YDR541C	YOL042W	YIL158W	YNL092W	YPR163C	YMR086W	YBL095W	YNR070W	YJR080C	YNR076W	YGR150C	YER152C	YNL019C	YHR059W	YGL108C	YFR012W	YNL023C	YOR019W	YMR111C	YER152C	YHR168W	YFR018C	YHR179W	YGR187C	YIR012W	YKR013W	YCR051W	YEL067C	YEL054C	YDR132C	YOR292C	YML087C	YGL010W
	YPL249C-A	YPR203W	YPL054W	YBR122C	YMR252C	YIL055C	YMR253C	YIL092W	YEL057C	YJR136C	YOL120C	YGL164C	YJR080C	YER034W	YNL260C	YDR256C	YOR378W	YJL176C	YHR189W	YDR291W	YLR064W	YDL203C	YLR063W	YOL024W	YNR037C	YJL206C	YMR221C	YKR059W	YPL113C	YML108W	YLR029C	YDR471W	YPL282C	YPR085C	YJR030C	YMR131C	YJL023C	YBR096W	YPL168W	YOR304C-A	YPR045C	YBR148W	YIL001W	YCR015C	YJR072C	YJL079C	YLL052C	YNR037C	YPR084W
	YLR179C	YBL104C	YOR165W	YOR192C	YER156C	YER156C	YIL158W	YNR024W	YMR258C	YJL176C	YDR064W	YPL237W	YBR028C	YER041W	YIL133C	YLR072W	YNR023W	YMR260C	YBR271W	YOR268C	YIL166C	YDL002C	YGL103W	YOR304C-A	YHR156C	YOL119C	YOL015W	YPL105C	YCR050C	YOL073C	YGR212W	YER076C	YDR089W	YOR223W	YPL237W	YPL039W	YJR111C	YLR241W	YPR013C	YER138W-A	YMR064W	YPL247C	YDL053C	YIR014W	YML073C	YNL146W	YGR212W	YPR194C	YKR016W
	YHL042W	YHL018W	YML117W	YDR494W	YGR150C	YOR352W	YGL076C	YDL199C	YGL036W	YDL121C	YNR062C	YGR067C	YIL077C	YPR098C	YOL092W	YGL080W	YER121W	YKR102W	YBR301W	YLR221C	YOR063W	YDR533C	YGR066C	YHL042W	YKR018C	YMR279C	YJL223C	YGR066C	YOR247W	YER121W	YMR279C	YOR118W	YBL060W	YGL108C	YJL051W	YFR048W	YBR079C	YNL200C	YPL226W	YML087C	YKR005C	YOL137W	YBR246W	YER030W	YML002W	YLR083C	YHR140W	YGR042W	YGR212W
	YKL091C	YNL152W	YKL090W	YIL078W	YOR378W	YBR242W	YMR325W	YDR494W	YLR287C	YJL126W	YDL176W	YLR412W	YGL230C	YNL146W	YCR101C	YPR063C	YDL241W	YLR375W	YCR071C	YFL013C	YDL073W	YFL052W	YLR243W	YER184C	YDR322W	YHR155W	YDR275W	YBR181C	YML133C	YJL070C	YNR014W	YPR174C	YLR404W	YGL101W	YLR364W	YHR140W	YPL104W	YHR179W	YJL118W	YKL061W	YGR031W	YOR292C	YBR261C	YFR031C-A	YDR532C	YLR356W	YGL176C	YBL049W	YDL089W
	YBR261C	YKR043C	YDL129W	YLR030W	YGL060W	YGR168C	YNL087W	YIL078W	YFR026C	YER002W	YKR098C	YPL039W	YPL141C	YIL041W	YER051W	YIR042C	YMR185W	YLL010C	YOL036W	YDR506C	YPL226W	YGR031W	YER034W	YIR016W	YNL077W	YFR048W	YER101C	YJL147C	YNL300W	YKL039W	YJL176C	YOR324C	YHL017W	YGL110C	YOR161C	YLR040C	YIL055C	YDR132C	YDR357C	YJR015W	YPL250C	YBR225W	YPL184C	YBR063C	YOR223W	YJR142W	YGL226W	YBL086C	YKL224C
	YNL300W	YIL166C	YHL012W	YCR004C	YNL211C	YPL263C	YCR051W	YDR438W	YNL211C	YML056C	YIL018W	YOR012W	YMR195W	YER121W	YLR407W	YHR131C	YCR106W	YGR243W	YIL091C	YKL221W	YNL301C	YFR049W	YDL001W	YML056C	YDR371W	YPL257W	YIL127C	YFR048W	YLR461W	YDR348C	YBR282W	YLR422W	YMR230W	YGL015C	YNL046W	YDR500C	YKL219W	YDR257C	YLR019W	YPR148C	YGL108C	YMR244C-A	YPR098C	YAR066W	YLR364W	YKR043C	YOL120C	YML020W	YHL018W
	YOR271C	YFR039C	YBR216C	YPL118W	YIR014W	YEL049W	YHL018W	YEL023C	YDL146W	YFR031C-A	YJL193W	YGL060W	YFR012W	YPL105C	YJL126W	YHR168W	YNL196C	YIL166C	YDL002C	YHL035C	YDR333C	YBR028C	YML056C	YHR049W	YKL037W	YBR047W	YMR144W	YIL176C	YOL162W	YKR010C	YJR085C	YBL066C	YAR023C	YDL169C	YDL169C	YKL037W	YKL037W	YMR181C	YPL030W	YLR040C	YHR140W	YKL063C	YML086C	YPR151C	YMR171C	YMR244C-A	YGR236C	YOL157C	YLL029W
	YIL133C	YIL069C	YER056C-A	YLL010C	YLL045C	YLR048W	YLL052C	YGR273C	YBR184W	YKL132C	YFR031C-A	YIL087C	YDR229W	YLL010C	YPL236C	YBL054W	YAR068W	YBL027W	YBL095W	YDR438W	YHR149C	YNL046W	YMR265C	YDR134C	YGR273C	YEL076C-A	YDL037C	YDL001W	YDR532C	YPR040W	YBR233W	YML053C	YCR090C	YER186C	YNR063W	YLR364W	YBR071W	YGL110C	YMR064W	YIL137C	YBR227C	YLL018C	YGR210C	YJL160C	YHR140W	YLR029C	YIR014W	YDR505C	YLR344W
	YGR210C	YER041W	YEL023C	YDR316W	YIL151C	YJL126W	YKL156W	YDL123W	YJR098C	YLR448W	YGR035C	YJL216C	YKL071W	YFR048W	YIL055C	YER030W	YNL260C	YLR448W	YPR089W	YLR241W	YPR085C	YDR041W	YDL002C	YLR053C	YOR166C	YER185W	YNL086W	YBR191W	YKL078W	YMR147W	YLR151C	YGR110W	YKL187C	YHL014C	YHR121W	YMR146C	YLR152C	YCR076C	YDL179W	YPL070W	YGR212W	YGL258W	YIR012W	YMR181C	YLR448W	YPL184C	YOR022C	YOL114C	YGR136W
	YAL063C	YGR234W	YLR030W	YPL183W-A	YBR062C	YGR066C	YGR067C	YJR032W	YKR049C	YLR072W	YOR012W	YOR390W	YFL034C-A	YKL137W	YLR004C	YKL091C	YMR034C	YFR035C	YLR164W	YIL001W	YOR264W	YGR283C	YIL127C	YJL028W	YLR247C	YKL033W-A	YER156C	YJL177W	YJL177W	YJR088C	YKR005C	YHL050C	YGR168C	YOR268C	YDR536W	YBL081W	YOR022C	YOR018W	YNL212W	YDR275W	YBR046C	YOR052C	YGR015C	YLR179C	YML072C	YCR051W	YIL055C	YHL042W	YLR257W
	YJR055W	YJR054W	YMR253C	YGR220C	YLR375W	YDR068W	YJL126W	YHL014C	YLR049C	YGL103W	YGR214W	YDR222W	YPL014W	YLR247C	YLR426W	YKL063C	YDR370C	YPR196W	YLR063W	YKL161C	YGR076C	YNR066C	YCR054C	YGL060W	YJR138W	YML072C	YOR365C	YGR153W	YLR037C	YJL105W	YER102W	YDR525W-A	YBR028C	YHR214W	YFL034W	YDR383C	YOR337W	YKL056C	YDL123W	YLR352W	YKL061W	YGL108C	YOR378W	YBR074W	YML108W	YDR349C	YNL196C	YJR107W	YGL101W
	YNR061C	YIL161W	YNL211C	YPL260W	YER092W	YHR035W	YPL099C	YNL108C	YNL134C	YCR071C	YLR375W	YOL127W	YBR150C	YJR014W	YJL077C	YGL221C	YMR265C	YDR139C	YMR171C	YJL070C	YBR079C	YBR233W	YKL156W	YPL103C	YLR004C	YIL165C	YPL246C	YPL282C	YKL224C	YNL196C	YHR202W	YEL072W	YDR348C	YGR150C	YOR352W	YDR222W	YPL191C	YHL023C	YBR235W	YPR085C	YGL262W	YOR286W	YJR142W	YBL104C	YJL163C	YHL030W	YKL061W	YKL221W	YHL015W
	YMR265C	YPR109W	YGR035C	YEL048C	YKL006W	YIL161W	YMR142C	YOR016C	YGR150C	YIL133C	YGR085C	YER002W	YBR269C	YOR165W	YDL037C	YLR083C	YNL146W	YOL127W	YER034W	YGR066C	YCR090C	YGR066C	YBL027W	YIL172C	YJL105W	YPR151C	YHL046C	YLL052C	YGL260W	YCR015C	YLR185W	YOL024W	YDR061W	YCR100C	YPR174C	YKR059W	YOR165W	YMR128W	YCL005W	YDR282C	YGL176C	YPL090C	YLR397C	YGL010W	YLR082C	YER064C	YLR095C	YBR262C	YNR018W
	YDR500C	YMR126C	YKL075C	YDR334W	YAL014C	YMR171C	YKR075C	YBR233W	YIL087C	YHL042W	YOR022C	YIL090W	YGR111W	YEL023C	YOR006C	YCR054C	YJL221C	YMR259C	YML073C	YPR066W	YLR446W	YKL075C	YKR030W	YJL185C	YHR076W	YPR004C	YGR294W	YMR146C	YGR117C	YMR171C	YJL049W	YFR023W	YKL065C	YDR041W	YER085C	YER139C	YDR349C	YCR046C	YOR077W	YHR213W	YML108W	YJR030C	YJL097W	YER152C	YDR500C	YPR084W	YDR089W	YKL061W	YLR456W
	YDR256C	YKL061W	YDR514C	YDR320C	YDL061C	YAL035W	YML081W	YMR148W	YJL078C	YCR096C	YBR148W	YJL185C	YLR241W	YBL090W	YLR030W	YOR012W	YER092W	YHR110W	YKR105C	YDR061W	YER128W	YHR182W	YNL313C	YOR077W	YDL144C	YBR009C	YBR063C	YGR068C	YCL002C	YOR167C	YHR140W	YNR045W	YNR062C	YFR017C	YPL103C	YJL197W	YPL107W	YMR244C-A	YML100W-A	YGL250W	YJL078C	YEL077C	YGR149W	YJL084C	YDR139C	YLR164W	YOR272W	YJL105W	YML037C
	YLR407W	YOL042W	YGR153W	YDR322W	YOR096W	YLR243W	YPL131W	YKR045C	YOR062C	YOL092W	YDR161W	YGR031W	YPL165C	YML125C	YPL090C	YBR301W	YJL218W	YFL020C	YNR018W	YMR136W	YBR251W	YGL250W	YER152C	YGR015C	YEL064C	YNL074C	YGL085W	YER034W	YDR014W	YAR027W	YPL131W	YCR090C	YER051W	YNL023C	YLR004C	YML053C	YGR053C	YKR045C	YJL028W	YMR166C	YHL035C	YBR009C	YDL072C	YDR179W-A	YDR281C	YGR237C	YLR057W	YGL242C	YDR061W
	YCR016W	YFL052W	YHR140W	YIL137C	YDL129W	YCR071C	YEL048C	YBR191W	YLR149C	YML073C	YMR230W	YPL068C	YPR129W	YOR361C	YNL083W	YGL103W	YIL127C	YEL048C	YDR101C	YDR471W	YOR246C	YNL034W	YMR111C	YNL034W	YER093C-A	YLL064C	YER185W	YHR121W	YIL177C	YJR101W	YNR040W	YDR262W	YPL118W	YML053C	YLL053C	YKL215C	YMR286W	YGR236C	YPL184C	YMR160W	YPL104W	YNL125C	YCR019W	YDL233W	YHR010W	YKR013W	YNL146W	YPL070W	YGR110W
	YLR426W	YMR027W	YGL079W	YJL046W	YLL032C	YGL111W	YKL003C	YLR019W	YNR063W	YDL129W	YGL146C	YOL092W	YPR085C	YBR074W	YML133C	YMR115W	YLR179C	YLR426W	YLR149C	YBL113C	YBL092W	YPL141C	YLL018C	YOR380W	YEL048C	YJL223C	YKL071W	YER074W	YFL034W	YIL158W	YJR129C	YGL146C	YER079W	YFL012W	YJL177W	YMR278W	YGR065C	YHL021C	YHR146W	YNR066C	YOR042W	YOR350C	YHR159W	YGR168C	YKR030W	YNL096C	YLR031W	YMR128W	YMR102C
	YIL090W	YPL249C-A	YML096W	YGL060W	YER034W	YCR101C	YKL075C	YOR291W	YNL022C	YIL096C	YHR203C	YMR194W	YER037W	YMR130W	YFR031C-A	YBR261C	YGR068C	YKL132C	YIL176C	YLR422W	YMR130W	YOR291W	YOR380W	YLR364W	YDR370C	YHL050C	YLR151C	YGL060W	YDL133W	YKL075C	YDR237W	YFR018C	YPL039W	YGR067C	YGL157W	YJL176C	YKL072W	YDR032C	YNL176C	YJR116W	YCR023C	YDR532C	YPR158W	YJR072C	YLR375W	YHL004W	YMR191W	YCL073C	YIL067C
	YDL191W	YIL067C	YKL091C	YPL067C	YLR082C	YPL143W	YPR089W	YDR458C	YDL157C	YNL320W	YPR085C	YBL095W	YLR352W	YAL014C	YBR079C	YOL022C	YDL001W	YDR500C	YCL036W	YJL147C	YNR036C	YHL013C	YPR085C	YOR186W	YOR380W	YLR046C	YNL176C	YPR027C	YLR091W	YBR137W	YBR135W	YPL143W	YOR166C	YIL024C	YPR129W	YNR076W	YMR003W	YGL143C	YGL164C	YFR035C	YOL015W	YHL014C	YOR383C	YDR132C	YIL166C	YKL090W	YDR532C	YMR295C	YOR086C
	YDR266C	YMR144W	YDR336W	YBL002W	YKL075C	YPL068C	YER156C	YMR118C	YGL079W	YNR076W	YCL037C	YMR044W	YIL102C	YIR003W	YIL166C	YML096W	YGL060W	YPR098C	YNL024C	YGR223C	YER113C	YGR106C	YOR361C	YOR292C	YHR117W	YBR302C	YJL225C	YJL197W	YIL172C	YDR119W	YIL069C	YMR215W	YNR021W	YKL069W	YPR152C	YPL068C	YNL305C	YMR258C	YDR073W	YNL320W	YOR378W	YPR011C	YER138W-A	YPR152C	YLR077W	YBR251W	YBL086C	YOR227W	YMR031C
	YOR003W	YGL135W	YJR055W	YOR003W	YIL018W	YJR061W	YNL255C	YFR043C	YEL076C	YMR325W	YKL156W	YDL082W	YDR405W	YGR071C	YLR143W	YNL087W	YGR031W	YER186C	YOR077W	YHL029C	YER152C	YJL082W	YJR124C	YPL189W	YFR035C	YMR102C	YGR035C	YHR149C	YPR027C	YMR148W	YGR068C	YJL177W	YNL122C	YNL046W	YMR118C	YPR106W	YHR097C	YNL125C	YML119W	YNL265C	YOR165W	YCR071C	YDL048C	YKR059W	YLR185W	YLR225C	YGR035C	YEL057C	YHR121W
	YML056C	YHR179W	YHR049W	YIL175W	YHR010W	YML133C	YNR045W	YML100W-A	YDR494W	YMR225C	YBL086C	YLR083C	YDL237W	YHR059W	YML073C	YPR106W	YLR053C	YHR141C	YDR333C	YHR159W	YPL260W	YBR052C	YNL300W	YGR054W	YER041W	YJR088C	YMR034C	YCR101C	YOR246C	YMR178W	YLR375W	YML017W	YGR076C	YAR061W	YER184C	YLR221C	YBR009C	YDR471W	YLR091W	YLL053C	YOR111W	YER130C	YGR068C	YGR173W	YLR264W	YLR448W	YBL095W	YIL055C	YHR045W
	YJL223C	YER152C	YIR012W	YDR471W	YCR090C	YGR031W	YOL022C	YNL265C	YGR097W	YMR259C	YPL105C	YML133C	YBR233W	YHR147C	YDR139C	YNL215W	YDL063C	YDR450W	YLR048W	YMR221C	YML096W	YNR045W	YOR042W	YMR118C	YGR067C	YDR406W	YLR306W	YHR131C	YDR514C	YGR150C	YML117W	YOR114W	YDR450W	YPR013C	YER041W	YIL161W	YBR233W	YMR171C	YLR164W	YJL132W	YPL103C	YNR018W	YER189W	YPL143W	YLR072W	YOR247W	YDR458C	YBR009C	YLR082C
	YOR322C	YBL107C	YLR333C	YMR244W	YIL177C	YDR541C	YFL068W	YLR091W	YDL211C	YCR051W	YHR022C	YMR269W	YHR032W	YNR040W	YEL048C	YGL146C	YOR165W	YKR075C	YLR315W	YJL107C	YKR043C	YMR252C	YER051W	YIR036C	YCR101C	YNL234W	YOL024W	YDL048C	YDL193W	YCL001W-A	YDL082W	YML050W	YNL087W	YLR053C	YDR014W	YGR210C	YJL078C	YDR064W	YML133C	YPR172W	YPL264C	YHL035C	YOR183W	YLR040C	YNL196C	YPR022C	YPL236C	YGR205W	YFR042W
	YPL277C	YIL088C	YHR131C	YER184C	YPL237W	YGR196C	YHR189W	YNL181W	YCR095C	YDL001W	YJR032W	YDL037C	YDR014W	YLR367W	YLR413W	YNR018W	YDR139C	YLR179C	YOR322C	YCR019W	YCR106W	YCR090C	YOR286W	YIR024C	YIL127C	YKR066C	YPR127W	YDR533C	YLR407W	YDR391C	YMR193W	YKR017C	YLL054C	YFL013C	YMR128W	YDL218W	YMR257C	YDR541C	YJR054W	YIL077C	YLL053C	YCR051W	YGL036W	YJL107C	YMR084W	YKL006W	YKL006W	YNL195C	YBR219C
	YNL260C	YEL064C	YMR044W	YER093C-A	YLR185W	YDL002C	YDR520C	YBR239C	YNL031C	YHR203C	YLR057W	YLR375W	YJL177W	YML108W	YDR222W	YPR085C	YIL055C	YEL072W	YJR061W	YPR157W	YGR283C	YLR241W	YAL035W	YER051W	YBR225W	YNL086W	YJL161W	YBL081W	YAL027W	YGL108C	YGR153W	YIL137C	YDR067C	YJL051W	YKR045C	YFR043C	YDL129W	YOR131C	YDL073W	YDL027C	YKR018C	YIL052C	YLR439W	YLR243W	YHR168W	YGR053C	YBL066C	YDL086W	YNL165W
	YCR101C	YBL044W	YLR441C	YDL199C	YKL090W	YOL092W	YDL048C	YDR111C	YDL129W	YDR267C	YMR146C	YKL056C	YDR041W	YPL090C	YOR154W	YDR541C	YLR072W	YNL157W	YDL224C	YOR324C	YPR013C	YOR389W	YOL138C	YHL012W	YKR057W	YBR216C	YOR394W	YJL221C	YJL078C	YPL196W	YGL226W	YDR438W	YIL069C	YBR181C	YJR061W	YPR114W	YJL200C	YNR040W	YLR082C	YDR391C	YNL217W	YER185W	YDL193W	YGR150C	YBL060W	YBR268W	YML073C	YGL226W	YMR084W
	YHR110W	YNR018W	YCR101C	YNL306W	YLR072W	YNL215W	YKL033W	YHR038W	YMR278W	YDL176W	YOR272W	YER137C	YGR110W	YKL167C	YFR032C-A	YNL196C	YKR105C	YER156C	YMR115W	YLR187W	YGR210C	YER156C	YKL033W	YJL055W	YDR320C	YGL117W	YLR149C	YPL068C	YEL007W	YOL137W	YHR147C	YLL014W	YGL242C	YGL189C	YNL058C	YNR014W	YBR108W	YGR149W	YMR221C	YKL071W	YDR471W	YER039C	YPL247C	YMR034C	YMR027W	YKL151C	YGR162W	YAR023C	YAL008W
	YDL037C	YGL002W	YOR166C	YNL137C	YDR071C	YGL060W	YHR010W	YCR015C	YPL173W	YFL020C	YMR121C	YIL096C	YIR035C	YJR039W	YJL185C	YDL176W	YJL176C	YMR034C	YBR141C	YBR216C	YLR091W	YLR414C	YML096W	YOR289W	YNL211C	YJL161W	YJL023C	YER037W	YPL039W	YMR209C	YPL165C	YKR057W	YCR082W	YOR283W	YLR064W	YPL249C-A	YML050W	YOL075C	YNR023W	YCL068C	YLL052C	YPL277C	YHL035C	YBR191W	YJL185C	YMR085W	YDR139C	YOL162W	YLR187W
	YGL031C	YAL046C	YLL010C	YNL181W	YOR063W	YER025W	YJR123W	YIL127C	YFL061W	YHR121W	YAL036C	YLL010C	YKL075C	YGL231C	YHR131C	YLR053C	YNL289W	YKL006W	YPL282C	YLR149C	YCR100C	YKL105C	YLR048W	YCR096C	YFL010C	YPL237W	YAL018C	YDR383C	YPL263C	YKL167C	YDR316W	YCR004C	YHR179W	YPR096C	YKL027W	YHL014C	YER175C	YPR109W	YHR049W	YAL008W	YNL019C	YKL072W	YDR061W	YAL061W	YLR083C	YDR067C	YER101C	YDL206W	YPL143W
	YFR031C-A	YML086C	YMR259C	YGL242C	YDR041W	YKL132C	YJR072C	YML073C	YJR024C	YMR132C	YLR091W	YBR262C	YIL087C	YAR027W	YBR261C	YGL111W	YIL078W	YHL042W	YPL039W	YDL072C	YNL249C	YJL049W	YDR089W	YFL012W	YAL049C	YAL064C-A	YDL038C	YLR364W	YKL090W	YGL231C	YEL048C	YOR378W	YIL029C	YPR129W	YNL176C	YLL054C	YOR378W	YDL027C	YOR304C-A	YJR136C	YGR283C	YLR164W	YGR223C	YLR061W	YGR236C	YGL039W	YNL096C	YKR016W	YGR168C
	YDR520C	YLR218C	YPR085C	YGL143C	YHR131C	YMR118C	YHR219W	YDR128W	YCL002C	YGL220W	YDL002C	YOR154W	YGL128C	YDL144C	YOR012W	YGR066C	YGL039W	YCR054C	YER047C	YML117W	YMR128W	YDL237W	YKL075C	YER034W	YMR257C	YHL046C	YFL013C	YJL217W	YBL086C	YLR367W	YPL013C	YBR096W	YHR049W	YER187W	YGR015C	YNR024W	YMR171C	YKL037W	YOR286W	YOR305W	YJR154W	YPR158W	YMR265C	YOR042W	YHR110W	YGL129C	YIR036C	YIR007W	YPL257W
	YJL077C	YML101C	YKR075C	YAL034C	YDL203C	YKR030W	YOR006C	YML086C	YDR128W	YOR223W	YJL176C	YPL143W	YKR057W	YNL168C	YKL091C	YKL003C	YLR149C	YBL002W	YGR210C	YOL087C	YNL069C	YLR327C	YJL185C	YAL037W	YOR003W	YHL021C	YHL035C	YKR103W	YLR397C	YMR278W	YER064C	YLR187W	YKL170W	YLL007C	YOL131W	YBR181C	YGL129C	YOR357C	YOR271C	YBR151W	YLR221C	YIL027C	YJR067C	YML083C	YPR093C	YIL136W	YOR018W	YMR244W	YER034W
	YGR243W	YCR016W	YCR096C	YJL176C	YOR352W	YLR004C	YFL020C	YLR407W	YGL220W	YNL087W	YKL061W	YLR388W	YLR247C	YGR012W	YLR461W	YEL049W	YBR074W	YBR242W	YML056C	YER076C	YJL147C	YBL054W	YHR189W	YPL039W	YDR068W	YIL137C	YML017W	YER182W	YPL216W	YKL037W	YFL010C	YGL260W	YFR048W	YOL024W	YBR138C	YLR065C	YLR049C	YKR005C	YMR146C	YLR225C	YEL064C	YLR333C	YFL040W	YCR045C	YLL032C	YJR007W	YDR179W-A	YPL247C	YLR083C
	YML073C	YLL018C	YBR084C-A	YGL221C	YEL057C	YBL095W	YMR111C	YOR166C	YPL225W	YDL191W	YHR140W	YNR045W	YPL237W	YER117W	YNL196C	YDR139C	YBL095W	YDR089W	YIL127C	YLR053C	YDR493W	YOR306C	YHR110W	YDL173W	YCR051W	YPR174C	YPL067C	YMR118C	YER034W	YGL146C	YDR347W	YBR079C	YDR320C	YIL166C	YDR042C	YMR325W	YGR042W	YGR097W	YAR068W	YEL067C	YDL012C	YEL070W	YHL023C	YMR115W	YMR040W	YMR124W	YER030W	YFL020C	YLR283W
	YBL072C	YER130C	YOR286W	YLR179C	YDR139C	YIR042C	YPL237W	YMR244C-A	YMR002W	YBL027W	YGR173W	YFR031C-A	YPR115W	YOL057W	YGR079W	YGR035C	YGR066C	YBL072C	YNL087W	YLR179C	YKL027W	YFL065C	YOR012W	YGR066C	YNL284C	YGR294W	YOR131C	YNL187W	YOR166C	YAL014C	YNL115C	YBR270C	YGL129C	YMR323W	YIL177C	YCR069W	YDL141W	YPR098C	YKL056C	YGR146C	YNL067W	YNR063W	YDR320C	YMR066W	YOR380W	YPR098C	YML108W	YML133C	YOL029C
	YPR196W	YCR015C	YPL030W	YAL061W	YOL120C	YCR106W	YLL066C	YDR450W	YOR283W	YML117W	YCR054C	YNR061C	YOL161C	YGL081W	YKL056C	YPL079W	YCR015C	YPL226W	YGR031W	YNL034W	YNL187W	YOL029C	YER186C	YDL037C	YPL236C	YER175C	YIL047C	YGL260W	YOL056W	YNR028W	YDR337W	YDR348C	YKR049C	YNL320W	YGR066C	YLR446W	YML083C	YBR063C	YPL246C	YIL087C	YGR001C	YDR333C	YLR151C	YOL007C	YDR089W	YPL246C	YKR102W	YDL069C	YPL067C
	YGL103W	YOR042W	YBR261C	YNL005C	YOR164C	YOR012W	YDR405W	YPR040W	YFL046W	YOR003W	YHL033C	YGL039W	YOR389W	YGR054W	YNL215W	YGR067C	YPR027C	YMR171C	YJR124C	YMR279C	YFR048W	YLR289W	YNL320W	YNL249C	YLR375W	YDR134C	YHL014C	YER051W	YIR024C	YER153C	YBL086C	YIL087C	YAL049C	YCR069W	YFL010C	YER134C	YLR221C	YDL248W	YNL108C	YHR189W	YOR382W	YDL144C	YMR233W	YJR115W	YOR003W	YPL249C-A	YMR146C	YLR352W	YLL007C
	YDR336W	YMR260C	YFR031C-A	YBL049W	YKL207W	YKL075C	YLR048W	YLR048W	YKR010C	YAL014C	YDR049W	YKR030W	YJR129C	YBL104C	YER002W	YGR168C	YLR004C	YBR141C	YCR051W	YLR306W	YNR024W	YBR150C	YGL260W	YJL049W	YIL137C	YLR326W	YPL009C	YLR179C	YPR196W	YPL090C	YGL135W	YHR202W	YJR136C	YJR085C	YOR272W	YHR049W	YOL030W	YLR151C	YAL064W	YAR020C	YBL086C	YHR110W	YOR385W	YBL054W	YHL013C	YEL023C	YBR031W	YOR018W	YHR097C
	YMR034C	YCR043C	YMR128W	YPR127W	YGL262W	YPR063C	YDL129W	YPR203W	YEL023C	YOR304C-A	YMR131C	YOR091W	YJL027C	YFR039C	YOL161C	YIL055C	YDR132C	YGR027C	YNL212W	YDR114C	YMR157C	YJL027C	YOL077C	YML037C	YPL107W	YMR019W	YHR156C	YPR114W	YOL138C	YLR225C	YIR036C	YPL030W	YOL073C	YJL043W	YEL035C	YJR011C	YPL250C	YAR027W	YOR091W	YPR115W	YLR049C	YGR110W	YOR304C-A	YCL028W	YJR003C	YBR007C	YEL048C	YAR020C	YHR159W
	YMR115W	YBL031W	YJL147C	YNL030W	YDL082W	YML056C	YMR259C	YPR174C	YIL001W	YMR034C	YER102W	YIL127C	YCR090C	YGR150C	YNL157W	YMR118C	YNR018W	YOR272W	YDR346C	YOR161C	YHR121W	YDL179W	YDR541C	YPL054W	YMR028W	YIL127C	YPL280W	YIL158W	YLR281C	YBR233W	YGR067C	YJR032W	YPR148C	YKR070W	YOR186W	YAL035W	YBR125C	YJR039W	YAL049C	YIL055C	YBR125C	YDL048C	YCR050C	YLR164W	YLR031W	YMR252C	YLR082C	YDR471W	YBR181C
	YJR011C	YNR062C	YHL046C	YOR017W	YOR271C	YLR073C	YMR225C	YDR405W	YHR100C	YPL030W	YDR266C	YLR151C	YOR304C-A	YKL090W	YDL176W	YGL176C	YBR148W	YFR031C-A	YDR089W	YLR327C	YOR012W	YGL157W	YPL108W	YKL105C	YPR040W	YML108W	YJL118W	YIR042C	YIL055C	YDL199C	YER184C	YOR111W	YKR043C	YGR236C	YHR146W	YOR008C-A	YER060W	YGR234W	YOR223W	YGL129C	YGL221C	YKL091C	YDR169C	YOL042W	YDR257C	YPR172W	YCR106W	YOR387C	YEL077C
	YFR032C-A	YDR504C	YMR034C	YER030W	YBR157C	YML081W	YPL277C	YGL242C	YNL034W	YPR152C	YJL197W	YLR075W	YOL073C	YGR110W	YLR448W	YOR322C	YKR098C	YHR035W	YLR448W	YJL082W	YGR068C	YNL165W	YBL054W	YPR129W	YPR172W	YLR247C	YBR101C	YGL261C	YNL212W	YGR071C	YOR192C	YNL181W	YNL083W	YJL163C	YML056C	YBL066C	YDR471W	YJL023C	YBL059W	YOR022C	YLL067C	YGR250C	YDL069C	YPL079W	YJR136C	YBL038W	YDL121C	YAR068W	YPL052W
	YBR242W	YPR172W	YML024W	YPR045C	YKR045C	YPL282C	YEL054C	YLR040C	YMR215W	YFR032C-A	YLR264W	YIR012W	YMR221C	YDR107C	YJR055W	YJR061W	YKL133C	YNR061C	YFR048W	YBR052C	YJL123C	YML119W	YGR067C	YKR045C	YIL152W	YJL105W	YMR252C	YLR040C	YNL152W	YBL044W	YML072C	YJR088C	YDL211C	YKL086W	YIL172C	YFL020C	YGL231C	YOL019W	YJL193W	YCR016W	YNL074C	YDL183C	YIR037W	YGL226W	YGR110W	YKL138C	YLR050C	YER187W	YML026C
	YLR448W	YGR149W	YLL054C	YIR036C	YEL023C	YJL217W	YLL010C	YDR139C	YDR042C	YPL236C	YDL173W	YNL087W	YER047C	YJR134C	YNL300W	YPL143W	YDR117C	YOR292C	YIR042C	YBL112C	YNL196C	YJR080C	YNL196C	YMR111C	YDR169C	YPL186C	YMR225C	YLL025W	YPL168W	YER101C	YBR009C	YBR262C	YKR006C	YNL083W	YHR126C	YKR103W	YBR046C	YDR316W	YJR007W	YER004W	YGR053C	YGR054W	YOL131W	YER158C	YJL176C	YGL135W	YNL157W	YJR142W	YDL224C
	YNL087W	YPR127W	YDR333C	YLL053C	YGR068C	YMR044W	YCR054C	YJR007W	YMR147W	YDR336W	YAL019W	YER140W	YJR015W	YMR323W	YOR390W	YMR132C	YDR533C	YGL146C	YNL022C	YIL055C	YCR050C	YKL061W	YOR390W	YOR342C	YDL118W	YMR171C	YBR235W	YNL249C	YDL119C	YFR039C	YLR388W	YKR023W	YKR051W	YOL057W	YDL133W	YPL277C	YIL169C	YPL173W	YPL079W	YLL018C	YPR114W	YJR098C	YDR391C	YJL213W	YKL006W	YLR271W	YIL088C	YMR195W	YPR109W
	YMR185W	YHR149C	YLR004C	YAL063C	YGR168C	YDR520C	YBR031W	YIR014W	YLL052C	YFR048W	YDR334W	YML117W	YMR160W	YDL045W-A	YGR294W	YOR251C	YBL054W	YML081W	YJL217W	YDL048C	YDL179W	YAL061W	YLR073C	YOR166C	YLR312W-A	YJR098C	YMR102C	YER134C	YJL049W	YIR016W	YGL143C	YKL094W	YJL107C	YGL085W	YHR199C	YOL138C	YKL221W	YAR029W	YLR385C	YPL208W	YKL037W	YJL082W	YNL056W	YOR077W	YJR085C	YML073C	YHR022C	YAR027W	YMR003W
	YML133C	YJL147C	YLL032C	YML037C	YPR097W	YJL218W	YGR127W	YDR336W	YJL023C	YOR165W	YML072C	YGR079W	YPR013C	YIL158W	YML056C	YAL014C	YKL056C	YBR181C	YPR152C	YIL087C	YDR179W-A	YDR458C	YMR115W	YDL119C	YPR045C	YGL176C	YPR129W	YOL007C	YML030W	YJR129C	YMR034C	YJR012C	YKR075C	YJR151C	YNL249C	YIL069C	YAR068W	YLR257W	YMR144W	YKR104W	YLL032C	YJR149W	YDR497C	YLR048W	YGR068C	YLR177W	YAL014C	YOR271C	YDL233W
	YDR441C	YJR080C	YOR118W	YGR054W	YMR310C	YKL056C	YBR242W	YMR323W	YHR218W	YCR101C	YOR096W	YER007C-A	YKL221W	YLL014W	YCR050C	YDL129W	YAL037W	YLR446W	YDL048C	YBR204C	YCR095C	YER153C	YGR031W	YPL280W	YGR150C	YPL163C	YPR174C	YDR541C	YPR096C	YGR054W	YCR051W	YPR098C	YER186C	YDR026C	YDL176W	YHR219W	YBR148W	YLR281C	YBR013C	YBR108W	YGR197C	YAL064W-B	YDR533C	YOL138C	YGR168C	YLR185W	YOR164C	YMR124W	YDL141W
	YER002W	YCR030C	YLR143W	YGL081W	YMR295C	YMR155W	YML133C	YKR103W	YER186C	YGR168C	YIL161W	YLR149C	YER033C	YNL300W	YKL033W	YML081W	YGR236C	YCR016W	YMR265C	YGL128C	YBL095W	YCR007C	YBR301W	YNL165W	YHR035W	YMR221C	YDL057W	YMR155W	YPL237W	YKR018C	YMR244C-A	YER184C	YPL052W	YGL080W	YER187W	YOR205C	YML108W	YER071C	YJL078C	YMR180C	YMR244W	YHR162W	YHR218W	YGR196C	YBR062C	YEL043W	YGR210C	YGL258W	YOL103W
	YLL018C	YBR231C	YDR471W	YGL114W	YER039C	YNL212W	YPL068C	YGR106C	YPL141C	YKL180W	YER121W	YML056C	YJR088C	YCR015C	YJR061W	YOR223W	YER156C	YMR194W	YPL249C-A	YDR041W	YCR096C	YMR317W	YJR061W	YCR106W	YDR357C	YOR280C	YHR121W	YER047C	YBR246W	YNR040W	YER156C	YFL052W	YIR044C	YDR374C	YCR106W	YOL137W	YPL184C	YGR117C	YPL148C	YIR035C	YNL212W	YBR241C	YPR129W	YOR166C	YGR273C	YOR352W	YGL085W	YMR244C-A	YKL039W
	YJL176C	YPL237W	YDR257C	YHR122W	YHR149C	YPL108W	YJR056C	YJR100C	YKR030W	YPL277C	YDR179W-A	YML026C	YOR228C	YDL199C	YDR267C	YGR031W	YKR030W	YJL216C	YBL104C	YPR114W	YNR037C	YHR177W	YCL036W	YPL148C	YDR105C	YGL081W	YIR003W	YBR203W	YDR348C	YML003W	YBR031W	YJL147C	YOR042W	YER113C	YGL060W	YJL162C	YGL085W	YML117W	YMR128W	YML050W	YFL046W	YGL060W	YGR201C	YNL031C	YOR166C	YMR121C	YIL024C	YKL222C	YNL067W
	YOL042W	YNL077W	YJR136C	YNL212W	YML083C	YLR030W	YAL035W	YJR054W	YDR357C	YNL157W	YMR130W	YGR035C	YDL118W	YCL001W-A	YDL191W	YDR266C	YMR070W	YHR168W	YOR012W	YDR042C	YDL144C	YDR109C	YMR130W	YDL144C	YNR014W	YGL080W	YHR126C	YMR044W	YPL246C	YIL027C	YLR426W	YPL191C	YER152C	YPL054W	YOR247W	YDL063C	YPL264C	YLR456W	YDR033W	YCR054C	YJL105W	YCR069W	YDR229W	YDR281C	YCR090C	YPL052W	YJL177W	YDR134C	YKL183W
	YMR130W	YIR037W	YKR030W	YOR086C	YKR030W	YDR020C	YLR426W	YFR032C	YER085C	YAL063C	YDR458C	YPR102C	YOR223W	YDR348C	YMR155W	YDL179W	YBR203W	YGR034W	YHR177W	YDR333C	YDL083C	YPL014W	YDR256C	YHR199C	YGR054W	YLL018C	YHR151C	YJR116W	YJR030C	YGR035C	YIR003W	YOR131C	YPR172W	YDR034C-A	YLR030W	YLR057W	YFL034W	YIR012W	YHL030W	YFL051C	YLR091W	YLR004C	YIL088C	YML063W	YHR022C	YOR312C	YOL042W	YER156C	YJL107C
	YHR203C	YJR024C	YNR076W	YNL300W	YDR257C	YER034W	YBR148W	YMR126C	YMR269W	YKL091C	YHR010W	YBR181C	YPR127W	YGL146C	YGR066C	YKR104W	YPL143W	YNL087W	YJR032W	YCR051W	YGL101W	YPR061C	YNL215W	YBR031W	YDR248C	YLR049C	YOR019W	YDL083C	YDL184C	YOR165W	YMR121C	YLR287C-A	YBR014C	YKL063C	YDL184C	YPL246C	YPL103C	YBR235W	YKL027W	YMR144W	YGL117W	YNR076W	YHL026C	YER134C	YDR197W	YCR011C	YEL054C	YPR114W	YNR066C
	YOR390W	YGR136W	YDL176W	YKL090W	YLR019W	YIL176C	YHR131C	YIL001W	YJR085C	YNL260C	YNL146W	YDR336W	YDL027C	YGR236C	YBR262C	YCR087C-A	YKL075C	YBL087C	YPR106W	YER101C	YOL007C	YLL053C	YBR079C	YJL193W	YMR253C	YJL126W	YLR173W	YGR035C	YMR146C	YCL056C	YKR045C	YDL072C	YNR070W	YNL313C	YPL054W	YEL072W	YML133C	YPL003W	YKL221W	YNL074C	YOR383C	YKL224C	YDR014W	YBR013C	YDL082W	YKR030W	YER093C-A	YPL163C	YOR166C
	YOL138C	YFR018C	YDR267C	YGR066C	YLR091W	YIL110W	YPR098C	YNL040W	YHR105W	YKL003C	YIR036C	YPL222W	YER139C	YKL037W	YBL027W	YGL164C	YML083C	YDR222W	YOR286W	YLL018C	YMR070W	YGR097W	YGL221C	YGL101W	YLR030W	YJL181W	YDR179W-A	YOR390W	YOR352W	YER074W	YEL054C	YNL019C	YFL054C	YDR370C	YJL185C	YBL054W	YGL262W	YDL218W	YLR031W	YDR249C	YMR215W	YGL157W	YDR114C	YIL158W	YKL187C	YPR129W	YLL010C	YOL138C	YER074W
	YIL055C	YAL034C	YIL069C	YNR023W	YHL012W	YJL221C	YER074W	YER182W	YDR049W	YOR118W	YLR064W	YOR352W	YKL107W	YKR103W	YGL031C	YJL126W	YLR237W	YOR154W	YHR121W	YPL109C	YLR456W	YER047C	YLR149C	YAR061W	YDR405W	YHR179W	YHR105W	YBR225W	YMR118C	YGL220W	YNL096C	YOR292C	YCR015C	YMR253C	YML101C	YBL027W	YHL035C	YHR126C	YEL043W	YBR264C	YPR013C	YDR540C	YER093C-A	YEL038W	YPR097W	YDR405W	YDR541C	YOR022C	YCR101C
	YJR024C	YPL030W	YGR210C	YHR076W	YPL131W	YKR045C	YLR243W	YER004W	YLR077W	YOR322C	YDR222W	YNR029C	YLR040C	YOR164C	YBR242W	YCR101C	YAR061W	YMR044W	YOR361C	YAL061W	YDR514C	YOR262W	YPL282C	YJR007W	YGL060W	YIL161W	YBL086C	YDL141W	YCR096C	YER080W	YMR253C	YOR393W	YOR357C	YKR103W	YDL173W	YMR225C	YOR111W	YGL176C	YHR140W	YNL036W	YKL105C	YDR542W	YPL107W	YIL152W	YER051W	YDL045W-A	YLR218C	YEL073C	YPL280W
	YHR035W	YPL003W	YDR239C	YJL131C	YGL231C	YOL138C	YOL138C	YOR271C	YKL151C	YMR130W	YMR244C-A	YOR380W	YFL052W	YJR055W	YMR171C	YPR152C	YJR072C	YLR072W	YJR003C	YJL043W	YGL049C	YMR195W	YJR055W	YHR121W	YKR098C	YFR012W	YCR019W	YLR237W	YDR536W	YML025C	YIL088C	YNL152W	YMR086W	YMR278W	YLR456W	YLR151C	YLR168C	YPR003C	YGR236C	YER033C	YOL137W	YLR461W	YPR085C	YEL054C	YPL131W	YDR493W	YDL206W	YLR297W	YKR030W
	YOR118W	YBR184W	YGR085C	YML072C	YOR003W	YER051W	YMR242C	YGL049C	YCL073C	YLR029C	YGR053C	YIL027C	YNR045W	YKL075C	YGL164C	YKL033W	YOL042W	YGL079W	YGL221C	YBR219C	YGR212W	YPR097W	YOR165W	YJR116W	YOR131C	YMR295C	YCR106W	YMR185W	YDR533C	YER092W	YKL091C	YBL112C	YNL137C	YNL234W	YKR005C	YIR036C	YMR215W	YIL177C	YIL158W	YOR059C	YIL152W	YDR533C	YML117W	YHR218W	YDR458C	YMR130W	YLR283W	YPR061C	YGL085W
	YOR223W	YIL137C	YNL255C	YFL010C	YDR012W	YGL261C	YHR035W	YPL184C	YNL115C	YHR110W	YLL045C	YGR153W	YML119W	YPR116W	YGL146C	YOR380W	YMR310C	YLR413W	YDR541C	YEL043W	YBR268W	YHR213W	YOR252W	YGL260W	YOR352W	YDR349C	YBR031W	YLR004C	YOR114W	YHL012W	YCR011C	YPL034W	YPR127W	YLR149C	YBR031W	YOR271C	YMR244W	YPR048W	YER121W	YNL146W	YNL031C	YJL185C	YKR104W	YLR315W	YFR017C	YCL033C	YKR011C	YJL181W	YLR050C
	YKL075C	YHR199C	YPR152C	YMR003W	YOR380W	YOL036W	YDR049W	YLR448W	YNL046W	YGL129C	YIR014W	YGR273C	YBL066C	YGL108C	YDR256C	YAR061W	YJL077C	YOR390W	YGL060W	YNR045W	YDL061C	YFR023W	YPR089W	YLR164W	YLL067C	YKL155C	YMR084W	YMR206W	YJL118W	YJR015W	YIL078W	YBR197C	YPR061C	YNL024C	YIL027C	YPR174C	YJL038C	YLR247C	YOR008C-A	YAL064W	YKL221W	YGR281W	YEL001C	YAL064C-A	YGL189C	YGL049C	YDR233C	YMR325W	YLR247C
	YER034W	YOR114W	YML072C	YIL166C	YPL105C	YCR051W	YDR139C	YDR233C	YPL103C	YDR520C	YDR349C	YBR148W	YJR119C	YPR040W	YER156C	YGL039W	YLR030W	YBR262C	YEL077C	YMR195W	YIL093C	YDR333C	YFR035C	YOR012W	YGR287C	YPL109C	YBR216C	YEL005C	YDL144C	YPR116W	YOR158W	YHR110W	YNL306W	YKR051W	YKR103W	YNR045W	YBL067C	YJR067C	YDR532C	YLR075W	YLR326W	YHR179W	YNL137C	YLR364W	YOR292C	YJL082W	YGL231C	YBR108W	YGL250W
	YLR375W	YLL014W	YMR111C	YBR120C	YJL185C	YNR018W	YMR171C	YPL260W	YNL162W	YJR055W	YGL231C	YGR148C	YDR134C	YER033C	YLR149C	YHR203C	YPR098C	YOR234C	YGL189C	YMR315W	YLR388W	YMR315W	YDR458C	YJR061W	YGL114W	YML133C	YMR315W	YPL249C-A	YDR332W	YCR003W	YMR315W	YER039C	YPL237W	YNL034W	YNL212W	YAL036C	YNL019C	YLR283W	YML056C	YIL078W	YBL067C	YEL023C	YLR104W	YNL289W	YBL095W	YER182W	YMR040W	YIL108W	YPL109C
	YDL176W	YGL147C	YMR325W	YMR171C	YHR110W	YEL043W	YNR018W	YMR070W	YNL269W	YDR266C	YPL279C	YGR066C	YLR327C	YJR015W	YGL103W	YMR171C	YDL002C	YDL061C	YJR055W	YOR304C-A	YEL005C	YGR111W	YBR191W	YPR152C	YFL034W	YML002W	YPL277C	YLR037C	YDR042C	YOR215C	YCR101C	YCR011C	YLR049C	YML117W	YOR380W	YKR102W	YML030W	YER087W	YGL049C	YBR122C	YPL107W	YPR127W	YHR210C	YGR067C	YHR035W	YPR148C	YMR295C	YKL224C	YLL010C
	YPR152C	YOR365C	YOR264W	YJR061W	YJL176C	YPR106W	YDR222W	YPL143W	YDR534C	YOR006C	YPR129W	YOL161C	YAL008W	YOL073C	YMR259C	YMR130W	YPL226W	YNL260C	YJL218W	YDR229W	YGR053C	YPL165C	YOL042W	YLL007C	YLR221C	YLR072W	YJL206C	YMR111C	YHR146W	YJR012C	YER186C	YER139C	YGR220C	YIL110W	YOL024W	YOL007C	YPR114W	YDR406W	YLL054C	YBL111C	YGR153W	YBR137W	YKR084C	YCL037C	YDR117C	YMR142C	YGR110W	YBR148W	YDR332W
	YOR006C	YBR259W	YPR098C	YPR172W	YCR100C	YBR079C	YMR244W	YML025C	YLR151C	YMR171C	YJL163C	YBL072C	YBR151W	YKL039W	YIL090W	YIL176C	YDL224C	YML026C	YNL187W	YNL181W	YNL033W	YFL066C	YDR336W	YLR187W	YHR140W	YGR136W	YHR140W	YJR024C	YNL058C	YLL067C	YOR286W	YHR126C	YDL027C	YGL146C	YGL010W	YER182W	YLR267W	YJL190C	YDR233C	YMR262W	YHR177W	YML133C	YOR205C	YOR019W	YER034W	YAL008W	YDL082W	YER163C	YOR378W
	YKR102W	YFR038W	YCR051W	YCR069W	YOR192C	YLR149C	YDR105C	YGR110W	YPR174C	YEL048C	YHR035W	YLR030W	YJR030C	YPR172W	YOL138C	YOR292C	YBL027W	YKL033W	YGL261C	YJL132W	YDL218W	YFL034C-A	YKL132C	YFL010C	YOR205C	YMR040W	YCR099C	YMR070W	YEL070W	YDR089W	YBR216C	YOL014W	YNL196C	YKL003C	YNL031C	YMR171C	YNL212W	YBL086C	YCR016W	YJR008W	YIL158W	YPL033C	YJL105W	YJL197W	YFR043C	YOR042W	YKL075C	YDR370C	YGL110C
	YHR168W	YPL067C	YJL190C	YNL320W	YBR262C	YER186C	YAL063C	YFL052W	YLL029W	YBR191W	YML037C	YCR101C	YGR066C	YCR030C	YMR130W	YOR390W	YJL185C	YOR271C	YMR034C	YBR285W	YOR150W	YEL076C	YNR018W	YGR017W	YIL169C	YJL078C	YGR043C	YBL104C	YDR471W	YMR160W	YML073C	YGL081W	YBR225W	YGL081W	YGR054W	YJL225C	YJL105W	YGR067C	YKR005C	YJR030C	YFL034W	YLR290C	YNL092W	YKR098C	YIL055C	YDR500C	YLR048W	YDR493W	YFR026C
	YMR259C	YJR088C	YPL249C-A	YPR129W	YNL152W	YJL077C	YLR412W	YHR117W	YBL066C	YGL031C	YOR271C	YML053C	YGR237C	YLR397C	YPR048W	YGL129C	YPR085C	YOR223W	YGL260W	YJL177W	YBR235W	YGL056C	YJL162C	YPL077C	YOR223W	YBR063C	YHL050C	YKR030W	YER093C-A	YLR072W	YGL076C	YIR036C	YER093C-A	YDR383C	YNR070W	YOR165W	YPR129W	YMR253C	YBR031W	YIL127C	YPL090C	YBR079C	YEL064C	YFL066C	YLR048W	YDR514C	YBL049W	YGL262W	YPR174C
	YDR267C	YDR357C	YDR119W	YGL157W	YER113C	YGL103W	YKR102W	YJL078C	YJR136C	YDR444W	YER156C	YCR106W	YGR106C	YJL105W	YLR053C	YOR271C	YOR306C	YAL065C	YMR185W	YGR052W	YKR044W	YOR247W	YBR141C	YIL090W	YHR122W	YDL119C	YAL037W	YIL172C	YNL176C	YKR103W	YLR448W	YBR007C	YMR215W	YNR023W	YOR292C	YIL001W	YOL015W	YMR157C	YPL216W	YMR209C	YGL129C	YOL161C	YJL027C	YOL103W	YCR095C	YER039C	YIR042C	YMR084W	YDR334W
	YBL027W	YPR040W	YBR163W	YGL146C	YBR148W	YER030W	YCR050C	YDL002C	YNL215W	YBR242W	YGL260W	YIL166C	YCR004C	YGR035C	YBR203W	YOL036W	YER051W	YDR049W	YNL313C	YOL159C	YJR129C	YOR283W	YNL087W	YOR271C	YMR178W	YLR267W	YOL131W	YPL246C	YPR152C	YGL049C	YOL057W	YLL007C	YHR121W	YCR016W	YLR164W	YML002W	YDL104C	YGR084C	YLR456W	YJR127C	YDL183C	YMR155W	YDR128W	YLR042C	YML037C	YHL012W	YPL165C	YPR117W	YKL006W
	YOR283W	YER140W	YFR035C	YPL184C	YJR085C	YDL048C	YOR251C	YDL179W	YJR012C	YPR097W	YPR114W	YML063W	YHR105W	YNL196C	YFR035C	YLR075W	YGL221C	YKL027W	YGR067C	YMR252C	YPL054W	YOR305W	YPL068C	YBL095W	YDR291W	YPR172W	YMR291W	YIL130W	YLR364W	YGR034W	YMR242C	YPL103C	YMR160W	YJL181W	YDL146W	YGR035C	YPL196W	YOL023W	YJR088C	YLR375W	YDL104C	YOR272W	YER139C	YPL226W	YOR012W	YHR168W	YLR185W	YLR407W	YIL077C
	YNR018W	YLR262C-A	YPL108W	YMR097C	YPR013C	YKL033W	YEL043W	YBL010C	YKR070W	YKL056C	YDR089W	YGR034W	YMR252C	YLL054C	YBR031W	YNR061C	YBL076C	YGL164C	YKR030W	YGL129C	YFL052W	YOL159C	YLR419W	YNL030W	YCR090C	YKR005C	YNL058C	YMR265C	YDR012W	YGR236C	YMR230W	YDR063W	YFL020C	YEL005C	YGR212W	YBR163W	YNL031C	YBR033W	YOR114W	YPL039W	YOL119C	YKL071W	YML017W	YLR439W	YPL064C	YPL236C	YCR090C	YDR357C	YGR016W
	YDL136W	YLR050C	YOL138C	YNL074C	YMR209C	YJL185C	YKL180W	YJL122W	YBR148W	YLR375W	YJR085C	YKL075C	YCR045C	YJR101W	YLR048W	YLR412W	YHR052W	YCR051W	YMR070W	YER039C	YMR253C	YOL073C	YJR011C	YOR114W	YJL023C	YGL108C	YPL109C	YGL164C	YIR039C	YKR045C	YDR139C	YAR020C	YLR262C-A	YER093C-A	YOR166C	YNL108C	YFR032C	YGR136W	YGL226W	YML017W	YMR178W	YDR349C	YHR215W	YMR126C	YLR057W	YDR012W	YEL077C	YAR066W	YLR095C
	YDL121C	YHL015W	YAL063C	YBR079C	YHR140W	YER047C	YDL141W	YPR163C	YIR013C	YGR085C	YBR062C	YHR127W	YBR122C	YMR070W	YOR380W	YJL218W	YPL068C	YOL138C	YJL077C	YNL211C	YKR005C	YML002W	YJR024C	YIL151C	YHR198C	YNL030W	YNL056W	YHR033W	YKL086W	YKL105C	YKL006W	YMR253C	YIL158W	YIL091C	YKL086W	YLR439W	YHR198C	YEL073C	YHR189W	YDR186C	YIL169C	YBR147W	YPL226W	YKR010C	YDR026C	YDL082W	YKR059W	YJR116W	YIL041W
	YEL072W	YHR076W	YHR003C	YJR116W	YHR168W	YJR056C	YDR066C	YPR109W	YDL110C	YBR084C-A	YDR233C	YLR461W	YGR001C	YKR104W	YLR072W	YDR520C	YGR017W	YJR056C	YCR045C	YNL265C	YBR062C	YGL258W	YER025W	YLR281C	YBR079C	YKR098C	YOL083W	YBL027W	YOR272W	YDR438W	YLR083C	YNR018W	YPL280W	YNL050C	YDR471W	YPR153W	YJR154W	YGR212W	YPL260W	YLR104W	YLR367W	YFL020C	YHR214W	YDR536W	YHR121W	YNL152W	YDL203C	YGR201C	YNL211C
	YGL146C	YLR426W	YJL126W	YJL216C	YMR191W	YDR089W	YLR177W	YDR429C	YMR155W	YOR271C	YCR106W	YGR294W	YGR187C	YLR072W	YGR031W	YJL217W	YLR061W	YOR167C	YLL025W	YHR105W	YHR140W	YNL265C	YIL133C	YKL121W	YNL046W	YLR053C	YPR114W	YNL067W	YOL024W	YBL104C	YDR519W	YJL132W	YDL180W	YEL072W	YOL056W	YMR002W	YEL064C	YDR197W	YCR071C	YHR219W	YLR312C	YPL103C	YJL176C	YIR039C	YCR016W	YDR139C	YOR063W	YKR013W	YGL057C
	YGL164C	YPL279C	YDR089W	YPL064C	YNL196C	YAR068W	YMR185W	YDR090C	YDL176W	YGL176C	YML096W	YKL180W	YEL076C	YNL212W	YCR051W	YOR272W	YLR375W	YLR412W	YBL027W	YGL085W	YNL165W	YER139C	YMR222C	YGL157W	YJR116W	YDL038C	YPR157W	YKR045C	YIL152W	YCR101C	YHR179W	YDR161W	YOR010C	YLR243W	YNL165W	YDR444W	YHR218W	YKL091C	YLR306W	YDR405W	YMR114C	YHR207C	YCL068C	YPR085C	YGL262W	YJL193W	YLR448W	YER033C	YAR064W
	YKL056C	YHR045W	YOR283W	YCR016W	YLR404W	YAR061W	YIL069C	YPL103C	YOR077W	YER034W	YJL225C	YJR061W	YGL157W	YLR385C	YLL064C	YKL180W	YHR110W	YPL143W	YLR004C	YFL034C-A	YIR012W	YEL067C	YNL255C	YDR471W	YBL066C	YGR065C	YNL260C	YLR375W	YEL049W	YMR244C-A	YIL151C	YLL052C	YLR283W	YFR043C	YDL144C	YKR045C	YNL320W	YCR050C	YPL077C	YCR024C	YOR289W	YKR030W	YDR540C	YFR048W	YDR429C	YMR040W	YOR012W	YLR414C	YBR204C
	YAL065C	YOR322C	YPL226W	YOR272W	YHL001W	YBR148W	YOR283W	YDR066C	YJR067C	YLR064W	YAL014C	YDL061C	YPL162C	YGR034W	YKL075C	YNL320W	YNL295W	YGL176C	YJL078C	YPL280W	YOR009W	YGR187C	YLR397C	YDL241W	YER030W	YLR306W	YJL181W	YPR163C	YLR004C	YDL045W-A	YLR082C	YOL138C	YNL035C	YHR105W	YJR007W	YDL037C	YCR004C	YDR011W	YBL054W	YBL031W	YDL053C	YML119W	YBR204C	YLR185W	YOR385W	YDR179W-A	YBR203W	YLL054C	YLL066C
	YLR072W	YMR222C	YBR262C	YGR287C	YJL049W	YGL129C	YCR043C	YGR162W	YER034W	YMR253C	YER034W	YGL231C	YMR086W	YHR151C	YOR272W	YJL221C	YJL162C	YOR283W	YMR132C	YLR439W	YDR336W	YER152C	YIR042C	YML101C	YLR040C	YPL071C	YJL176C	YIL175W	YDL173W	YOR306C	YDL072C	YMR257C	YIL024C	YML118W	YJL028W	YGR243W	YDR089W	YGR076C	YNL058C	YGL060W	YDL141W	YPL246C	YMR279C	YNL193W	YFL061W	YML108W	YGL242C	YCR106W	YIL055C
	YIR012W	YDL237W	YML018C	YDR349C	YJR136C	YOR322C	YFR031C-A	YML072C	YNL313C	YIL027C	YPR022C	YLR064W	YIR016W	YKR045C	YLL032C	YPL282C	YPR106W	YGR210C	YJR024C	YML002W	YDL118W	YBL104C	YPL143W	YDR482C	YGR068C	YGR068C	YNL030W	YHR189W	YOR161C	YGL185C	YFR035C	YLR375W	YGL128C	YDL157C	YHL012W	YGL049C	YAL034C	YKL006W	YIL166C	YDR349C	YGR236C	YMR222C	YPR174C	YDR333C	YIL174W	YJL185C	YDR514C	YPR116W	YGR031W
	YOR272W	YML009C	YER051W	YIL127C	YGL242C	YOR165W	YOR258W	YDL072C	YDR034C-A	YJR024C	YLL032C	YHR146W	YHL021C	YOR272W	YCR016W	YJR032W	YMR259C	YGR079W	YEL043W	YPL077C	YOR251C	YFR042W	YHR179W	YCL001W-A	YGR042W	YKL071W	YDL018C	YAL037W	YBR138C	YMR215W	YLL045C	YGL230C	YER121W	YKL091C	YIR036C	YLL052C	YIR037W	YDR391C	YLR440C	YOR228C	YHL013C	YBR301W	YJL043W	YPL105C	YDR514C	YDR333C	YIL174W	YOR378W	YJL213W
	YLR029C	YDL127W	YMR070W	YNL077W	YJR007W	YJL055W	YDR239C	YDR357C	YAR068W	YMR260C	YLR031W	YML073C	YGL129C	YML053C	YLR029C	YBR262C	YOR091W	YDR333C	YLR073C	YGR068C	YHR219W	YLR455W	YGR168C	YOL056W	YDR471W	YHR151C	YGL108C	YMR181C	YIR016W	YNL046W	YJR032W	YJL122W	YLL018C	YDR405W	YOR271C	YPR098C	YPL033C	YGR125W	YHL014C	YOL157C	YLR267W	YDR132C	YLR385C	YAL064W-B	YBL029W	YML037C	YPL054W	YGR294W	YMR097C
	YGR031W	YER117W	YKL078W	YER153C	YDR500C	YIL064W	YGR068C	YEL054C	YDL069C	YLR179C	YER025W	YMR130W	YDL179W	YGL085W	YER034W	YLR315W	YMR132C	YAL014C	YMR155W	YHR155W	YLR439W	YBR137W	YCR051W	YPL279C	YGL081W	YPR093C	YJL105W	YLR030W	YDL218W	YOR272W	YOL138C	YLR351C	YOR052C	YMR074C	YOR304C-A	YBL104C	YPR174C	YKR023W	YNR063W	YJL028W	YGL085W	YAL014C	YLR046C	YDR383C	YNL320W	YNL200C	YPR093C	YDR415C	YHL042W
	YPL143W	YAL064W	YNL152W	YJL163C	YML037C	YKR105C	YDL001W	YLR077W	YMR090W	YPR196W	YER140W	YPR089W	YDR533C	YBL028C	YGR035C	YOR286W	YHR218W	YDR336W	YNL260C	YOR003W	YNL040W	YGR001C	YML063W	YDR012W	YMR097C	YIL055C	YLR247C	YDR089W	YLR064W	YDR337W	YJR080C	YKL033W	YKL100C	YDR429C	YPR127W	YJL223C	YPL067C	YER079W	YBL002W	YKL050C	YCR061W	YPR048W	YOL162W	YHR179W	YKR102W	YKR059W	YAR061W	YHL023C	YGR130C
	YBR262C	YDR450W	YBL054W	YJR032W	YOR292C	YGL039W	YLR185W	YPL068C	YHR202W	YKL075C	YLR287C	YHR203C	YOR161C	YFL010C	YPL068C	YER034W	YJL122W	YHR203C	YPL162C	YDR262W	YKL090W	YLR108C	YPR152C	YDL176W	YGL221C	YGL221C	YEL070W	YLR439W	YER085C	YJR142W	YER074W	YOL073C	YLR107W	YNR071C	YPL163C	YCR050C	YDR520C	YBR013C	YDR041W	YLR462W	YPL034W	YHR168W	YHR076W	YLR385C	YAL019W	YLL018C	YMR171C	YIL151C	YNL115C
	YAL014C	YBR052C	YPL277C	YBR184W	YJL147C	YOR286W	YML117W	YDL144C	YLR225C	YKL006W	YKR043C	YIL052C	YAL061W	YGR210C	YHR203C	YMR259C	YLR083C	YBR203W	YLR375W	YOR183W	YOR223W	YCR082W	YHR168W	YJL218W	YHL013C	YBR137W	YOR247W	YNL212W	YDL169C	YPR091C	YPL249C-A	YNR065C	YHR010W	YLR091W	YAR020C	YMR310C	YGR236C	YLR013W	YNL162W	YCR069W	YEL047C	YLR107W	YER184C	YBL060W	YGR205W	YPR127W	YKL187C	YLL032C	YBL010C
	YOR165W	YMR178W	YKR102W	YBR062C	YLR050C	YNL196C	YIL177C	YLR185W	YNL165W	YKR102W	YKL187C	YAR068W	YKR104W	YMR209C	YMR260C	YJL055W	YOR010C	YPL249C-A	YML053C	YLL053C	YER074W	YOL019W	YGL176C	YLR013W	YPR093C	YDR333C	YGL258W	YHL014C	YAL035W	YPL105C	YGL101W	YDL057W	YEL057C	YIR013C	YNL034W	YGR106C	YGR197C	YNR045W	YOR165W	YER158C	YFR032C	YJL223C	YBR235W	YAR062W	YLR287C	YBR197C	YGL039W	YGR136W	YKL061W
	YOR292C	YGL196W	YER007C-A	YNL046W	YNL019C	YCR087C-A	YPR196W	YHL018W	YJL051W	YDL037C	YPL236C	YAL064W-B	YFR023W	YGL083W	YBL072C	YER047C	YBR259W	YER030W	YDR533C	YPL014W	YML053C	YDR275W	YHL039W	YER113C	YKR010C	YKR017C	YNL074C	YJR136C	YDL037C	YJR085C	YNL033W	YIL047C	YDL001W	YIL055C	YIL152W	YHL018W	YHR076W	YGR015C	YGR212W	YNL011C	YDL177C	YOR010C	YBL112C	YGL215W	YNL096C	YLR050C	YER034W	YOR291W	YPL070W
	YDL001W	YBR191W	YAR068W	YPR114W	YDR532C	YBR031W	YMR130W	YDR444W	YGR127W	YIR036C	YCR095C	YOR304C-A	YFL066C	YJR051W	YNL087W	YBR031W	YMR044W	YGR066C	YDR458C	YBR197C	YHL046C	YPR027C	YAL019W	YCR045C	YKL090W	YOL162W	YIR039C	YPL158C	YGL231C	YKR104W	YHL013C	YNL211C	YNR018W	YDL129W	YER051W	YPR196W	YDL012C	YMR034C	YMR126C	YGR201C	YNL181W	YFL042C	YAL028W	YGR017W	YJL043W	YML087C	YLR064W	YBR301W	YMR166C
	YLR048W	YGR026W	YPL220W	YPR097W	YDR179W-A	YJR032W	YBR191W	YLR271W	YDR370C	YLR143W	YNL096C	YDR257C	YNL265C	YNL046W	YDR336W	YBR013C	YOR077W	YER117W	YFR035C	YPL245W	YCR016W	YDR249C	YBR203W	YIL177C	YCR096C	YCR016W	YBR225W	YDR542W	YER184C	YPR148C	YGL039W	YLR077W	YDR107C	YNL018C	YGL231C	YIL133C	YCR071C	YLR426W	YDR471W	YJL185C	YPR022C	YCR106W	YAL067C	YIR035C	YDR475C	YHR110W	YGR168C	YIL011W	YJL171C
	YER184C	YLR454W	YJR011C	YOR022C	YJL177W	YDR256C	YHL050C	YLR287C	YLR352W	YER184C	YHR219W	YDR450W	YAR020C	YER153C	YBR148W	YJL077C	YHR168W	YIL064W	YDR504C	YJR080C	YBR197C	YCR004C	YHR177W	YPR127W	YOR305W	YFL065C	YKR098C	YBR259W	YPR174C	YNL099C	YDL118W	YKL219W	YPL034W	YDR494W	YEL073C	YPL193W	YNL100W	YOR369C	YPR152C	YOR292C	YMR257C	YKL003C	YIL024C	YPL068C	YOL138C	YNL195C	YDR500C	YCR004C	YBR241C
	YPL068C	YPL113C	YMR132C	YML108W	YHR035W	YMR259C	YBR203W	YGR093W	YJL105W	YGR117C	YBL060W	YGR068C	YKR066C	YNL099C	YCR106W	YGL261C	YKR104W	YOR369C	YBR203W	YGR210C	YPL099C	YAL064W	YGR196C	YFR031C-A	YER121W	YKR103W	YMR295C	YOR380W	YKL105C	YER156C	YMR310C	YJR098C	YIR014W	YCR071C	YLR065C	YIL092W	YAL061W	YDL118W	YIL174W	YLR326W	YBR074W	YGR294W	YER076C	YJR032W	YBR031W	YLR065C	YOR271C	YMR252C	YIL158W
	YER030W	YOR238W	YDR352W	YHR022C	YFR048W	YPR152C	YBR163W	YBR108W	YBR197C	YDR418W	YJR124C	YOL036W	YOR051C	YBR137W	YOR003W	YGR054W	YER182W	YMR130W	YER051W	YGR111W	YNL030W	YIL055C	YDR179W-A	YIL057C	YGL250W	YCR019W	YOR292C	YER186C	YHR009C	YOR052C	YLR164W	YKL086W	YPL013C	YMR002W	YKL105C	YIL177C	YFL042C	YMR114C	YNL320W	YHR105W	YMR044W	YGR034W	YOL138C	YML073C	YDR161W	YOR292C	YLR262C-A	YLR107W	YDL136W
	YDR089W	YCR050C	YOR369C	YBR071W	YNL234W	YBR261C	YCR101C	YFR038W	YKR074W	YDR222W	YPL249C-A	YLR448W	YGL258W	YOL137W	YDL061C	YDL002C	YFL034C-A	YLR149C	YDL241W	YGR294W	YHR192W	YAR023C	YDL191W	YLR004C	YBR125C	YGR130C	YPL196W	YJL077C	YPL163C	YGR012W	YGR210C	YDR450W	YGL101W	YOR077W	YAR061W	YOR154W	YGR015C	YPL222W	YGR035C	YGL231C	YDL173W	YPL054W	YER034W	YIL092W	YHR203C	YOR380W	YJL038C	YDR034W-B	YNL200C
	YGR066C	YLR164W	YMR171C	YOR305W	YMR070W	YGL079W	YKL056C	YER153C	YNL175C	YDR105C	YEL048C	YDR541C	YNL019C	YGR223C	YKL180W	YDL136W	YJR003C	YMR111C	YJL126W	YGR201C	YIL130W	YDR262W	YJR116W	YDL218W	YIR036C	YHR105W	YMR279C	YIL092W	YNL289W	YGL242C	YLR057W	YMR265C	YOR378W	YNL254C	YML037C	YHL042W	YMR044W	YJL206C	YOL127W	YGR294W	YPL068C	YMR252C	YGR203W	YHR127W	YLL010C	YOL057W	YIL151C	YDR248C	YLL045C
	YCR071C	YOR086C	YOR271C	YLR422W	YOL057W	YHR177W	YOL013W-A	YJL176C	YAL014C	YMR118C	YKL132C	YMR225C	YGL056C	YGR235C	YOR223W	YER007C-A	YFR031C-A	YDL037C	YKL156W	YPR085C	YDR471W	YJL057C	YMR118C	YJL051W	YGR210C	YER152C	YHR110W	YNL087W	YGR015C	YER139C	YHL030W	YFR039C	YCR072C	YBL076C	YDL218W	YGR068C	YIR042C	YHR192W	YKR045C	YHR214W	YKL187C	YNR066C	YOL073C	YDR525W-A	YJL177W	YMR225C	YAL035W	YDR525W-A	YFL062W
	YLR053C	YDL010W	YPR071W	YJL193W	YER051W	YDR542W	YLL067C	YLR072W	YPL090C	YER186C	YLR075W	YER037W	YER138W-A	YEL073C	YBR084C-A	YDR542W	YDR026C	YOL161C	YPR097W	YHL026C	YJL023C	YMR160W	YPL263C	YMR278W	YCL002C	YOR012W	YGR283C	YML053C	YAR061W	YER117W	YPR013C	YHL012W	YJR051W	YNR029C	YGL260W	YDR012W	YIL152W	YLR271W	YCR106W	YDR370C	YAL061W	YIL161W	YJL147C	YNL260C	YER030W	YFL013C	YDL176W	YBR007C	YDL133W
	YIL060W	YOR228C	YGL146C	YDL146W	YPR084W	YMR265C	YKR103W	YBL104C	YGL231C	YOR154W	YIL055C	YMR155W	YMR018W	YER156C	YHR035W	YDR533C	YDR067C	YJL190C	YDR336W	YFL040W	YMR260C	YMR209C	YLR375W	YIL055C	YOL015W	YML017W	YER039C	YOR003W	YPR127W	YJL097W	YBR146W	YJL070C	YGR136W	YHL017W	YER034W	YDL118W	YCR023C	YGR054W	YBR233W	YLR012C	YER093C-A	YNR037C	YPL103C	YGL189C	YPL236C	YKL180W	YJR136C	YDL141W	YDL191W
	YGL221C	YDR370C	YBL095W	YBR203W	YLR108C	YDR229W	YDR500C	YBR053C	YMR225C	YGR066C	YJL147C	YBR079C	YGL260W	YLR104W	YLR243W	YJR116W	YEL054C	YLR388W	YCL028W	YLR312C	YBL060W	YBL031W	YGL079W	YGR126W	YFR006W	YKR015C	YNL181W	YDR068W	YJL028W	YGL085W	YOR285W	YNR066C	YBR301W	YIL130W	YDR012W	YLR315W	YHL013C	YKL098W	YJL181W	YNL211C	YGL235W	YNL162W	YMR018W	YLL029W	YBR191W	YNL196C	YPL131W	YNL036W	YMR040W
	YER186C	YGR085C	YGL060W	YDL001W	YLR392C	YKL180W	YDR336W	YOR154W	YMR144W	YOL042W	YGR236C	YGL146C	YOR247W	YMR160W	YMR185W	YDR089W	YPR097W	YGR117C	YNL196C	YGR054W	YDL045W-A	YAR020C	YMR044W	YCL002C	YPL168W	YMR084W	YDL069C	YMR074C	YLR164W	YBL112C	YDR406W	YPL260W	YDR304C	YHL004W	YOL057W	YDR066C	YGR031W	YDL069C	YLR049C	YPR013C	YJR134C	YDL129W	YLR049C	YOR091W	YAL037W	YKL105C	YDR067C	YFR023W	YCR007C
	YOR154W	YGR021W	YBR148W	YCR071C	YDR348C	YLL025W	YPL090C	YGL057C	YJL151C	YDL136W	YAR061W	YLR426W	YDR333C	YDR494W	YHR121W	YOR154W	YCL028W	YLR064W	YDR542W	YMR146C	YIL158W	YDL027C	YGL031C	YOR017W	YMR171C	YIL166C	YIL077C	YLR315W	YMR126C	YNR061C	YGR085C	YPL280W	YHR131C	YDL118W	YLR243W	YGR015C	YDL173W	YLR356W	YMR258C	YDL057W	YFL066C	YDL083C	YHR192W	YGR097W	YOR093C	YKL107W	YAL028W	YBR261C	YGR273C
	YHR121W	YCR004C	YER131W	YLR283W	YBL095W	YHR203C	YIL133C	YMR265C	YEL077C	YDR450W	YPR097W	YGR085C	YMR187C	YPL068C	YMR115W	YLR149C	YJL126W	YHR127W	YGR196C	YCR050C	YOR161C	YKL128C	YMR185W	YDL146W	YPL247C	YMR187C	YDR333C	YMR221C	YDR541C	YLR064W	YML133C	YGR043C	YJR107W	YDL218W	YCR096C	YDL211C	YFL066C	YGR042W	YNR065C	YMR044W	YJL213W	YNR045W	YHR168W	YKL072W	YHR131C	YDR262W	YLR446W	YLR397C	YOR305W
	YKL006W	YDR371W	YJL185C	YPL237W	YAL019W	YKR059W	YGR243W	YBR227C	YLR412W	YGR210C	YBR084C-A	YBL010C	YOL157C	YMR171C	YNR018W	YER074W	YOR012W	YIL096C	YKR010C	YEL067C	YHL001W	YOR161C	YEL049W	YLR168C	YML037C	YPL070W	YIR036C	YGR031W	YGL060W	YJL193W	YKL063C	YML118W	YPR022C	YNL289W	YJL049W	YIL018W	YIL137C	YBR255W	YPL066W	YBR269C	YJL160C	YLR072W	YLR082C	YNR063W	YNL234W	YHR202W	YDR281C	YBL112C	YOR012W
	YKR045C	YDR020C	YLR072W	YBR063C	YLR446W	YDL241W	YCL028W	YDR032C	YOL127W	YIL018W	YIL151C	YLR004C	YAL046C	YDR532C	YOL042W	YDR068W	YDR333C	YIR014W	YDR500C	YML020W	YPL158C	YNL181W	YDR542W	YGR270W	YBR197C	YNR014W	YOL087C	YDR336W	YPR045C	YDR514C	YKR098C	YCR072C	YBR096W	YLR065C	YDL203C	YJL126W	YOL103W	YDL075W	YHL042W	YER041W	YDR520C	YDR134C	YEL076C-A	YMR130W	YMR130W	YBL113C	YLR364W	YIL174W	YDL180W
	YLR143W	YDR383C	YNR024W	YNL284C	YMR130W	YBR203W	YLR040C	YNL200C	YNL208W	YNR061C	YNL157W	YLR029C	YFR057W	YDR089W	YDR520C	YPR089W	YMR206W	YJR061W	YDR066C	YDR014W	YNL306W	YDR134C	YEL077C	YDL133W	YNR023W	YBR269C	YKR070W	YDR229W	YNR063W	YHL026C	YOR342C	YLR415C	YDR415C	YAL034C	YFR032C	YDR418W	YDR281C	YNR014W	YGL146C	YLR179C	YLR108C	YEL044W	YJL177W	YPL131W	YOR154W	YDL073W	YLR164W	YCL033C	YIR014W
	YDR222W	YPR202W	YGR031W	YGL164C	YIL101C	YLR075W	YHR003C	YBR125C	YIL027C	YLR407W	YGR210C	YLR325C	YHR213W	YLR388W	YEL049W	YPL280W	YLR392C	YDR441C	YJL221C	YBL092W	YIL161W	YAL027W	YJL176C	YMR146C	YMR295C	YJL225C	YBL002W	YMR278W	YER041W	YDR117C	YDL141W	YLR312W-A	YFR039C	YDR124W	YPL189W	YDR064W	YDL183C	YBR125C	YFL034W	YDL199C	YHR218W	YPR196W	YBR233W	YPR093C	YLR064W	YLR064W	YOR223W	YDL027C	YHL010C
	YLR243W	YHR075C	YJL193W	YBL010C	YOR165W	YGL260W	YMR166C	YAL034C	YPL099C	YJL223C	YIL110W	YHL015W	YOL019W	YBR233W	YOR271C	YHR177W	YGL010W	YMR242C	YER025W	YER139C	YNL024C	YBR151W	YOR292C	YGL128C	YKL207W	YIL164C	YLR445W	YMR073C	YLR187W	YMR070W	YOR165W	YBR269C	YBR204C	YHR140W	YDL037C	YGL076C	YLL052C	YKR044W	YOR166C	YDR525W-A	YPL184C	YGL189C	YLR057W	YDR186C	YNL157W	YPL107W	YLR287C-A	YIR039C	YML024W
	YJL216C	YNL011C	YHL042W	YLL067C	YKL156W	YMR130W	YBL027W	YOL023W	YDL136W	YHR168W	YCR090C	YKL091C	YLL053C	YFR035C	YDL136W	YHR003C	YGR168C	YOR322C	YJL185C	YIL102C	YMR221C	YPL109C	YPL162C	YHR210C	YAL028W	YAL037W	YOL019W	YGL176C	YHL012W	YDR532C	YDR458C	YHR097C	YPR040W	YKR030W	YPL148C	YNL024C	YGR001C	YHR141C	YDR504C	YMR098C	YMR028W	YLR460C	YBR052C	YDR514C	YPL054W	YBL067C	YDR222W	YDR387C	YER076C
	YLR064W	YJL206C	YEL072W	YDR504C	YDR458C	YDL224C	YGR035C	YOL073C	YLR262C-A	YLR440C	YPL165C	YLR407W	YKL061W	YNL320W	YAR068W	YEL072W	YEL067C	YBL054W	YAL019W	YFR022W	YLR404W	YJL132W	YLR439W	YHR168W	YGL189C	YKL026C	YNL295W	YDL218W	YFL010C	YBR255W	YML079W	YHR213W	YGL049C	YKL075C	YGR270W	YLR179C	YLL053C	YMR262W	YDR334W	YDL119C	YHR198C	YER187W	YLR221C	YPL158C	YFR048W	YDL173W	YOR378W	YOR306C	YLR408C
	YIL158W	YCL037C	YCR106W	YLR082C	YBR259W	YDR444W	YBR262C	YCR003W	YMR185W	YEL043W	YML108W	YMR259C	YJR136C	YAR061W	YMR209C	YKL075C	YEL043W	YER034W	YOR283W	YDL184C	YMR233W	YER041W	YLR164W	YPL246C	YER139C	YBL002W	YCL073C	YOL138C	YJL185C	YNL137C	YIL041W	YLR356W	YPR089W	YOR357C	YOR246C	YIL091C	YNL217W	YCL056C	YDR012W	YER039C	YBR241C	YGR085C	YMR187C	YNL320W	YLR095C	YEL054C	YIL166C	YOR009W	YBR007C
	YER007C-A	YPL118W	YJL223C	YKL215C	YIL088C	YHR003C	YLR042C	YBR062C	YDR249C	YMR066W	YLR426W	YBL027W	YJL016W	YDR391C	YGL129C	YKR059W	YMR181C	YLR143W	YJL055W	YHL012W	YNR076W	YPR148C	YGL129C	YLR065C	YLR082C	YDL018C	YLR188W	YBR216C	YDL233W	YDR262W	YNL157W	YGL221C	YHR126C	YDR139C	YLR281C	YKL187C	YGR273C	YPL280W	YIL052C	YJR129C	YPL033C	YER011W	YKR057W	YLL018C	YNR024W	YAL035W	YLR187W	YHR071W	YPL014W
	YCR050C	YOR258W	YBL002W	YDR520C	YNR024W	YNR061C	YJR032W	YPL237W	YML100W-A	YBR262C	YHR131C	YLR053C	YBR137W	YBL044W	YLR446W	YKR045C	YCR051W	YGR031W	YPR027C	YER138W-A	YMR325W	YPL208W	YER184C	YPL237W	YMR221C	YIR024C	YIL001W	YIL133C	YHR117W	YKL215C	YHR203C	YEL048C	YNL155W	YKL037W	YGR071C	YAL063C	YMR178W	YIL092W	YPR089W	YOR003W	YNR068C	YOL042W	YJR080C	YDR066C	YEL048C	YDR391C	YKR103W	YCL049C	YLR064W
	YNL320W	YNL046W	YBR259W	YHR218W	YMR040W	YPL090C	YPL249C-A	YBR031W	YGR283C	YIL158W	YOL138C	YJL176C	YMR144W	YGL140C	YJR011C	YLR413W	YMR126C	YAR068W	YLR030W	YCR090C	YJR067C	YER138W-A	YHR203C	YCR019W	YOR272W	YGL258W	YNL211C	YMR002W	YMR027W	YLR031W	YCR003W	YGR146C	YLR333C	YBR203W	YPL263C	YDL191W	YLL032C	YMR158W	YCL037C	YHR110W	YLR168C	YOL073C	YPL041C	YJR024C	YDR049W	YKL183W	YDR266C	YFR026C	YGR214W
	YMR260C	YOR312C	YGL176C	YBR108W	YIR042C	YOL042W	YOR091W	YHR147C	YOR152C	YDL061C	YDR152W	YJL190C	YLR149C	YKL138C	YML072C	YDL048C	YLR253W	YJL077C	YDL179W	YGL060W	YGL110C	YGR146C	YJR032W	YLR356W	YMR282C	YPL107W	YOR268C	YPL039W	YNL031C	YGR210C	YHR010W	YJR101W	YBR233W	YDR504C	YOR114W	YDR197W	YCR016W	YLR050C	YMR209C	YNL034W	YDR071C	YLL064C	YOR324C	YLR392C	YLR040C	YKL161C	YDR257C	YDL053C	YOR350C
	YMR128W	YHR021C	YOR006C	YGL064C	YDL176W	YEL077C	YMR260C	YML003W	YLR364W	YOR390W	YHR149C	YIL110W	YNL034W	YBR197C	YJR024C	YGL031C	YDR493W	YBR148W	YHL039W	YPR148C	YEL007W	YMR295C	YDR418W	YMR128W	YPL184C	YIL177C	YHR033W	YJL225C	YLR030W	YPR166C	YBR079C	YIR043C	YIL067C	YKL187C	YPL077C	YHR131C	YGL117W	YMR310C	YER004W	YER186C	YDL027C	YKL090W	YPL109C	YLR412W	YKL086W	YOR205C	YEL067C	YNR004W	YBR090C
	YMR132C	YOL107W	YGR117C	YKR051W	YPR148C	YPR089W	YIL096C	YPR097W	YPL105C	YOR292C	YKR045C	YNL244C	YPL208W	YJR129C	YNL162W	YMR044W	YOR380W	YKL078W	YOL077C	YDL237W	YOR158W	YAL008W	YOR166C	YNL046W	YGL064C	YHR140W	YIL137C	YBR031W	YPL189W	YDR458C	YOR096W	YMR027W	YJL213W	YEL007W	YCL002C	YMR253C	YLR281C	YPR045C	YCR072C	YIL169C	YCR100C	YMR028W	YBL059W	YAR061W	YBR259W	YCR082W	YBR246W	YKL162C	YFR032C-A
	YML063W	YPL074W	YOR012W	YGR031W	YLR426W	YGL221C	YLR164W	YDL124W	YPR106W	YGL164C	YER030W	YPR097W	YLR091W	YNR028W	YDR105C	YGL079W	YBL104C	YLR407W	YDR450W	YPL039W	YNL320W	YJR136C	YEL072W	YKL072W	YBL111C	YPR129W	YFL051C	YJL122W	YGR136W	YKL187C	YNL146W	YKL063C	YEL025C	YIL001W	YLR019W	YHR203C	YIL166C	YNL187W	YIL137C	YGL085W	YMR066W	YDL118W	YCR004C	YJR151C	YKR103W	YLR437C	YJL225C	YOR296W	YDR032C
	YGL039W	YOL075C	YPR196W	YDR068W	YMR027W	YNL260C	YLR019W	YDR012W	YNR068C	YGL159W	YJL122W	YLL064C	YLR077W	YHR052W	YPL282C	YDR333C	YGR076C	YCR050C	YPL108W	YOR091W	YBR225W	YIL137C	YPR106W	YBR138C	YIL087C	YDL054C	YOR280C	YBL054W	YJL176C	YAL049C	YDL144C	YGR126W	YCR104W	YDR471W	YIL176C	YDR111C	YJR116W	YGR215W	YBL113C	YJR151C	YNL237W	YIL151C	YMR195W	YIL177C	YPL249C-A	YOR003W	YJR003C	YJL149W	YJL057C
	YOR286W	YGR017W	YER034W	YER051W	YPL118W	YFR035C	YMR115W	YPL079W	YAL049C	YFR035C	YCR096C	YDL179W	YCR069W	YDR352W	YHR110W	YHR189W	YOR357C	YBL086C	YHR110W	YJL185C	YLR315W	YMR144W	YJL221C	YPL074W	YJL193W	YMR107W	YDL118W	YJL185C	YJL055W	YBR101C	YOL087C	YBL095W	YMR260C	YDR275W	YDR333C	YDR161W	YLR312C	YCR101C	YJR094W-A	YGL049C	YMR019W	YBL089W	YGR106C	YPR127W	YBR157C	YDR041W	YOR165W	YPL264C	YJL190C
	YGR067C	YDL157C	YIL166C	YNL031C	YNR037C	YDR066C	YJL223C	YGL262W	YMR114C	YDR089W	YMR209C	YBR063C	YJL132W	YPL226W	YGL221C	YBR084C-A	YIL172C	YGL260W	YNL255C	YFR057W	YPL279C	YDR282C	YJR136C	YKL027W	YIR016W	YJR067C	YDR041W	YOR010C	YLR019W	YER033C	YJR007W	YBR203W	YOR104W	YPL246C	YCL001W-A	YDL018C	YDR169C	YBR122C	YPR106W	YPR127W	YIL041W	YGR027C	YEL076C	YEL043W	YLR019W	YDR494W	YFR048W	YLR108C	YKR015C
	YOL161C	YPL225W	YMR209C	YKL207W	YGR110W	YDR533C	YJL225C	YJR080C	YGL103W	YBL072C	YGL076C	YHR141C	YCR054C	YOL131W	YIL052C	YNL260C	YBL111C	YBR216C	YBR181C	YPL281C	YPR153W	YNL011C	YBL104C	YLR118C	YDL141W	YNL077W	YAL061W	YGL010W	YOR380W	YML030W	YGR035C	YPL236C	YOR158W	YMR155W	YDR429C	YOR283W	YPR172W	YML030W	YMR086W	YEL023C	YGR066C	YMR195W	YDR332W	YPR097W	YGL258W	YGR283C	YLR404W	YJL023C	YIL169C
	YFR035C	YGL159W	YMR155W	YLR392C	YLR064W	YDR266C	YPR174C	YMR111C	YKR098C	YOR283W	YLR179C	YHR010W	YER004W	YBR101C	YFR017C	YCL028W	YLR185W	YNL255C	YIR014W	YDR514C	YMR155W	YPL070W	YBR031W	YIL152W	YHL018W	YPL264C	YDL025C	YIL127C	YLL007C	YDR494W	YDL202W	YGL263W	YBR282W	YLR143W	YLR356W	YGR153W	YKL056C	YGR153W	YOR342C	YLR077W	YEL005C	YNL336W	YER163C	YKR045C	YJL147C	YJL078C	YOL098C	YGR150C	YMR126C
	YDR471W	YLR297W	YOL092W	YHL018W	YKR044W	YHR189W	YDR333C	YPL131W	YPL108W	YER140W	YPL054W	YOR003W	YAR027W	YOL077C	YJL217W	YOL138C	YJL123C	YGR168C	YDR229W	YGL231C	YNL289W	YFL034W	YPR102C	YBR135W	YJL163C	YOL131W	YNL157W	YHR105W	YDR124W	YMR118C	YPR097W	YMR185W	YPL113C	YLR364W	YJL055W	YIL055C	YFL046W	YBR270C	YOL030W	YMR027W	YDL123W	YMR325W	YGR111W	YLR448W	YAL035W	YER041W	YJL160C	YOR394W	YDR447C
	YBR148W	YPL257W	YDR418W	YPR096C	YOR223W	YIL133C	YML037C	YBR282W	YAR061W	YER007C-A	YPL263C	YDL176W	YEL067C	YLR290C	YAL014C	YLL025W	YDR161W	YHR121W	YJL176C	YDR540C	YCR046C	YGL129C	YIL176C	YDL203C	YBR151W	YGL085W	YJR088C	YOR322C	YER187W	YLR290C	YGL221C	YDL157C	YHR147C	YMR147W	YEL007W	YOR365C	YDL001W	YJR123W	YJL122W	YIL152W	YBR157C	YOR114W	YHR032W	YMR118C	YCR096C	YHR209W	YPL064C	YBR063C	YMR131C
	YFR017C	YER033C	YHR121W	YKR075C	YJL225C	YLR237W	YNL215W	YDL075W	YML002W	YGL146C	YOR390W	YPR063C	YCR011C	YJR012C	YDR444W	YGL260W	YJL084C	YLR461W	YER037W	YBR225W	YHR059W	YML087C	YHR121W	YHR146W	YLR019W	YAL064W	YGL110C	YLL053C	YGL261C	YBR268W	YDL124W	YLR445W	YBR246W	YGL164C	YNL152W	YJR007W	YKL155C	YGL250W	YPR045C	YIR036C	YBR033W	YER189W	YBR033W	YHR121W	YNL215W	YNR018W	YNL115C	YMR144W	YFL012W
	YMR070W	YBR062C	YNL300W	YGL260W	YDL057W	YGL031C	YNR061C	YFL012W	YNR023W	YJL055W	YGR168C	YOR251C	YHL042W	YJR142W	YDL001W	YKR105C	YBL060W	YLL032C	YCR015C	YGL157W	YPR172W	YER004W	YOR003W	YBR033W	YFR011C	YPL246C	YLR137W	YOR306C	YNR070W	YCR100C	YGL146C	YHL039W	YGR053C	YAR068W	YJL225C	YNR023W	YBR227C	YMR265C	YEL035C	YLR312C	YMR003W	YHL013C	YDL233W	YCR043C	YLR446W	YML063W	YOL138C	YOL015W	YHL023C
	YPR102C	YFR006W	YPR063C	YBL067C	YEL077C	YNR029C	YMR034C	YBL090W	YOL057W	YKR104W	YDR071C	YMR260C	YJR127C	YOR289W	YMR194W	YBR203W	YHR179W	YER007C-A	YJL107C	YOR292C	YPL277C	YML017W	YDR383C	YGR136W	YNL157W	YPR066W	YDL127W	YOR286W	YJL197W	YPL165C	YHR127W	YCL056C	YMR003W	YGR273C	YFL012W	YAL065C	YGR066C	YLR388W	YDL193W	YDL118W	YNL320W	YJL163C	YFL034C-A	YNL146W	YDR233C	YGL220W	YMR114C	YPL229W	YPL079W
	YLR461W	YCR082W	YJR123W	YCL033C	YER101C	YGR067C	YDL191W	YGR111W	YHR117W	YGR067C	YHR121W	YDL121C	YKL050C	YOR264W	YDR089W	YLR243W	YBR244W	YJR094W-A	YGL111W	YMR233W	YAL049C	YOR059C	YGL111W	YML083C	YJL136C	YGR212W	YER085C	YJL078C	YFR031C-A	YJR055W	YPR004C	YPL229W	YBR269C	YDL073W	YAL061W	YKL091C	YLR367W	YBR251W	YOR312C	YIL166C	YLR013W	YHL012W	YJR088C	YCR051W	YPR096C	YGR273C	YFL052W	YPL246C	YBR302C
	YBR191W	YLR408C	YOR251C	YJR012C	YOR247W	YER007C-A	YBR216C	YER128W	YLL014W	YDR541C	YNL087W	YHR033W	YIL177C	YOR215C	YBR301W	YIR012W	YKR059W	YJR123W	YKL132C	YBL095W	YNL237W	YOL048C	YNL187W	YNL058C	YFL052W	YGR067C	YDR406W	YDR500C	YML083C	YPL184C	YDR493W	YKL003C	YOR215C	YCL005W	YBL095W	YER184C	YGR136W	YGR043C	YPL220W	YMR018W	YLR239C	YGL081W	YPL014W	YJL225C	YPL263C	YAR061W	YHL046C	YGL110C	YDR476C
	YKL033W	YLR351C	YOR352W	YMR084W	YIR036C	YOR283W	YGL164C	YAL035W	YMR230W	YGR243W	YBR163W	YHR189W	YBL054W	YOR306C	YMR034C	YLR064W	YDR066C	YNL215W	YMR222C	YDL141W	YDL069C	YLR012C	YJL217W	YMR155W	YGR053C	YHR218W	YDR332W	YMR107W	YOR292C	YLR179C	YBR101C	YER092W	YJR024C	YNL269W	YOR012W	YLR029C	YDR534C	YIL151C	YGR027C	YDR090C	YDL180W	YAR064W	YOR247W	YDR494W	YIR042C	YOL087C	YOL075C	YNR068C	YCL049C
	YPR048W	YPL071C	YPR097W	YMR265C	YBR270C	YJR116W	YGR054W	YPL168W	YPR048W	YML063W	YBR246W	YFR035C	YCL068C	YGL049C	YER030W	YCR106W	YOR022C	YCR106W	YMR259C	YKR057W	YLL018C	YCR054C	YLR064W	YHR110W	YGL146C	YHL035C	YPR109W	YIL177C	YER037W	YGL083W	YEL064C	YDR229W	YER130C	YJL055W	YAL063C	YNL040W	YDL237W	YOR228C	YLL053C	YCR011C	YPL281C	YMR315W	YFL066C	YKR104W	YGL101W	YMR253C	YOR285W	YDR541C	YER056C-A
	YCR106W	YER187W	YLR426W	YLR040C	YKR103W	YDR067C	YOR118W	YBR052C	YDL191W	YLR048W	YNL030W	YLR164W	YDR497C	YCR003W	YOR165W	YLL018C	YGR273C	YOR312C	YDR370C	YGR283C	YKL037W	YDR124W	YNL260C	YLR137W	YHR199C	YBR148W	YMR171C	YJL055W	YHR121W	YDR061W	YGL049C	YGR173W	YLR426W	YLR077W	YHR168W	YJR024C	YBR157C	YMR259C	YFR048W	YBL060W	YDR505C	YBL002W	YPL165C	YEL076C-A	YEL067C	YDL157C	YMR325W	YHR211W	YMR066W
	YKL180W	YBR163W	YFL020C	YMR295C	YPR152C	YGR071C	YCR106W	YAL064W	YJR072C	YIL055C	YLR218C	YER047C	YAR023C	YGL103W	YDR533C	YMR070W	YNR061C	YGL039W	YLR419W	YAL008W	YIL087C	YHR189W	YGR117C	YDR124W	YCL001W-A	YDR132C	YMR146C	YOR008C-A	YGL010W	YIL024C	YKR057W	YLR262C-A	YNR040W	YPR048W	YOR390W	YMR147W	YMR002W	YDR107C	YMR130W	YKL222C	YHR017W	YDR089W	YGL056C	YFR017C	YMR295C	YER051W	YDR026C	YJR067C	YNL155W
	YOR304C-A	YGR027C	YGL231C	YDR541C	YDR222W	YIL127C	YMR194W	YHR215W	YOR304C-A	YIL090W	YBR079C	YBR084C-A	YBL111C	YDL002C	YPR102C	YDL191W	YKR045C	YLL064C	YDR041W	YHR110W	YBR157C	YLR075W	YGR210C	YNL050C	YMR040W	YOR394W	YJR067C	YDR139C	YJR116W	YBR074W	YNR021W	YBR231C	YPL165C	YMR146C	YIL151C	YNL132W	YNL067W	YFR035C	YML024W	YBR261C	YER050C	YOL127W	YJL107C	YPL162C	YJR032W	YBL095W	YDR506C	YBR197C	YHL035C
	YGL176C	YGR148C	YNL196C	YMR221C	YOR246C	YDL179W	YBR141C	YPL245W	YJR054W	YNR029C	YLR077W	YIR042C	YDL184C	YKR059W	YER184C	YJR123W	YOR292C	YDR447C	YOR252W	YML017W	YMR115W	YBR203W	YDR020C	YNL234W	YKR030W	YGR283C	YGL081W	YFR035C	YOR289W	YDR504C	YNL108C	YBR071W	YGR035C	YDR068W	YOR289W	YDL167C	YGL157W	YMR180C	YBR246W	YGR054W	YML100W-A	YPR114W	YFL052W	YPL067C	YIL161W	YPL229W	YJR032W	YHR179W	YBR151W
	YJR136C	YJL123C	YEL048C	YOR357C	YJR003C	YCL028W	YIL055C	YIL136W	YGR148C	YLR019W	YLR243W	YKL006W	YLR075W	YDR506C	YGL260W	YLR237W	YMR115W	YOR118W	YLL053C	YOL024W	YNR068C	YOR022C	YIL018W	YIL176C	YDR249C	YFL051C	YNR014W	YMR244W	YIL027C	YLR001C	YHR022C	YGR201C	YDL072C	YOR161C	YIL055C	YJR100C	YPR022C	YDR068W	YPL034W	YNR018W	YOR131C	YNL092W	YGR102C	YDL211C	YDR541C	YCR043C	YPR114W	YHR210C	YJL160C
	YNL187W	YAL011W	YOR380W	YOR223W	YGL189C	YLR037C	YGR079W	YHR177W	YEL007W	YAL065C	YPR152C	YJL147C	YBR063C	YBL067C	YIR014W	YDL241W	YJR011C	YIR042C	YOR380W	YDR320C	YGL060W	YMR166C	YJL055W	YBR246W	YHR038W	YOR384W	YNR062C	YCR104W	YKR103W	YNL320W	YKR059W	YOR164C	YMR193W	YLR049C	YMR146C	YMR194W	YJR080C	YKR018C	YHR141C	YDR504C	YPL066W	YEL049W	YOL019W	YDR117C	YGL085W	YPR045C	YHR121W	YOR391C	YNL083W
	YBR084C-A	YGL031C	YMR230W	YNL157W	YHR121W	YPR027C	YNL300W	YOR262W	YEL047C	YIL052C	YDL018C	YDR119W	YMR262W	YER074W	YDR541C	YPL090C	YMR066W	YPL108W	YLR019W	YNL036W	YKL221W	YJL038C	YMR128W	YGR266W	YLR031W	YBR147W	YPL099C	YPL143W	YPR063C	YPL183W-A	YLR221C	YOR220W	YMR244W	YFR035C	YBL031W	YMR323W	YBR074W	YPR117W	YDR139C	YKR030W	YOL103W	YEL073C	YJR051W	YGL221C	YML056C	YFR042W	YCL037C	YDL169C	YDR031W
	YNL162W	YFL034W	YOR096W	YGL250W	YBL060W	YBR063C	YFR032C-A	YPR084W	YNL033W	YBL104C	YDR346C	YDR533C	YKL222C	YFL042C	YCL028W	YML133C	YGR054W	YOR165W	YLR064W	YIR036C	YKR102W	YLR225C	YKR059W	YMR064W	YDL083C	YER011W	YPR040W	YLL007C	YEL035C	YNL067W	YDL061C	YOR205C	YJL161W	YDR014W	YGR052W	YER034W	YDR071C	YBR203W	YML096W	YPL280W	YMR278W	YOR205C	YDR536W	YOL157C	YOR165W	YDL206W	YNR076W	YOR393W	YOL127W
	YGR294W	YKR006C	YKR098C	YHR131C	YER163C	YDR333C	YAL065C	YKR018C	YGL164C	YDL224C	YER074W	YDR444W	YJL038C	YMR215W	YGL261C	YDR336W	YMR309C	YER056C-A	YGR054W	YBR261C	YBR191W	YKL107W	YIL161W	YNL176C	YNR036C	YBR031W	YIL174W	YDR370C	YPL103C	YFL042C	YGR084C	YKL050C	YDR387C	YCL001W-A	YGR266W	YLR009W	YOL119C	YMR073C	YDR447C	YEL072W	YDL179W	YPR116W	YDR041W	YGR052W	YCL037C	YHR009C	YML056C	YGR281W	YOR228C
	YIL052C	YPR003C	YPL236C	YER034W	YIL166C	YJR011C	YKR016W	YPR148C	YLR419W	YDR441C	YDL224C	YEL005C	YMR317W	YBR268W	YMR181C	YFR048W	YPR152C	YBR079C	YER152C	YFL052W	YBL081W	YML050W	YDL136W	YFL034W	YFL064C	YKR057W	YLR364W	YJL084C	YIR012W	YHL014C	YMR126C	YFL013C	YJR072C	YOR305W	YHR009C	YPR152C	YDR179W-A	YNL336W	YMR260C	YPR011C	YJR115W	YKR075C	YJL118W	YDL179W	YKR059W	YDL012C	YHL013C	YKR043C	YDL206W
	YDR450W	YCR003W	YDR444W	YFL052W	YIL055C	YMR034C	YDL037C	YGL193C	YKL075C	YGL221C	YGR031W	YJL055W	YMR066W	YJR088C	YJR116W	YBL086C	YKL224C	YIL069C	YMR244W	YPR013C	YHR049W	YMR178W	YHR199C	YKR005C	YGL215W	YBR163W	YIL055C	YGR210C	YPR203W	YKL138C	YBR231C	YNL300W	YMR221C	YDR066C	YLR187W	YOL070C	YDR505C	YDR347W	YML063W	YNR004W	YKL155C	YJL161W	YCR090C	YDL082W	YIR036C	YHR097C	YKR057W	YGR125W	YMR233W
	YLR149C	YDL091C	YLR264W	YDR071C	YEL067C	YLR412W	YER034W	YDL082W	YJL079C	YHR189W	YIL166C	YDL001W	YIR007W	YER093C-A	YGL176C	YCR045C	YBR063C	YLR344W	YPL263C	YBR079C	YBR259W	YJR151C	YIL052C	YLR456W	YOR114W	YDR222W	YOL157C	YLL018C	YGR052W	YBR150C	YLR262C-A	YGR054W	YGL143C	YMR252C	YJL218W	YDL136W	YBR191W	YBL113C	YJR014W	YPR114W	YPR174C	YDL224C	YBR197C	YNL211C	YEL077C	YOR062C	YHL001W	YOL131W	YML002W
	YJR032W	YER076C	YNL244C	YBL111C	YCR106W	YLR064W	YJL107C	YPL105C	YBR241C	YMR194W	YMR295C	YML018C	YBR264C	YER050C	YEL072W	YOR283W	YML002W	YNL300W	YGL103W	YEL023C	YPR022C	YBR122C	YNR024W	YGL215W	YDL001W	YCR106W	YNR068C	YAL064W-B	YML101C	YLL054C	YDR257C	YLR173W	YOR342C	YBR148W	YMR278W	YJR123W	YMR019W	YJL105W	YPL249C-A	YMR187C	YKL100C	YJL181W	YCL045C	YKR057W	YDL002C	YGR168C	YCR096C	YDL037C	YDL144C
	YDL061C	YKR070W	YGR243W	YOR059C	YCR015C	YLR375W	YKL091C	YOR158W	YMR074C	YFR017C	YDR117C	YDR520C	YMR244W	YMR226C	YER037W	YFR035C	YPR048W	YKR098C	YNL289W	YAR020C	YNL108C	YIL174W	YDL141W	YLR030W	YLL052C	YJR151C	YJR007W	YMR034C	YJL218W	YKR074W	YOR166C	YIR003W	YMR073C	YDR117C	YLL025W	YDR109C	YHR110W	YOR192C	YJR138W	YGL242C	YGL231C	YML117W	YER085C	YBL049W	YDR067C	YEL057C	YER092W	YNR065C	YJL084C
	YLR397C	YMR114C	YMR269W	YKL221W	YLR262C-A	YOR380W	YDL070W	YIL161W	YMR279C	YDL123W	YGR273C	YHR087W	YNR004W	YLR031W	YIR042C	YNL187W	YOR322C	YDR418W	YIL092W	YJR007W	YAL035W	YLR312C	YLR325C	YDL184C	YDR071C	YIL151C	YGL221C	YPR153W	YHR210C	YMR226C	YJL097W	YPL009C	YHL033C	YGL220W	YPL245W	YMR148W	YJR138W	YIR043C	YMR118C	YCR051W	YNL095C	YLR289W	YLR278C	YDR504C	YDL057W	YOR052C	YHR131C	YHR214W	YLR352W
	YOL127W	YDL184C	YIL055C	YGL258W	YER030W	YDR222W	YOL007C	YHR151C	YML026C	YNL069C	YPL143W	YER156C	YDR249C	YHL012W	YKL027W	YPL162C	YNL284C	YLR441C	YBR013C	YNL196C	YMR102C	YIR035C	YLR315W	YMR086W	YCR082W	YPL074W	YGL036W	YLR441C	YCR106W	YJR051W	YBL049W	YOR385W	YHR097C	YMR144W	YBL086C	YOR258W	YPR040W	YGL221C	YER130C	YHL012W	YOR192C	YNL077W	YAL037W	YNL295W	YJR124C	YGL189C	YLR077W	YKR075C	YGL129C
	YIR014W	YIL001W	YNL157W	YOL073C	YPL281C	YNL187W	YML002W	YDL110C	YBR063C	YIR012W	YJL177W	YDR105C	YDL048C	YML003W	YIL158W	YKL056C	YLR281C	YGR097W	YIL175W	YDL156W	YMR074C	YCR069W	YBR084C-A	YHR126C	YJL038C	YPL039W	YOR271C	YML017W	YDL089W	YGR215W	YMR157C	YIR024C	YDL089W	YMR131C	YLL007C	YML072C	YLR283W	YNL165W	YLR397C	YOR111W	YBL002W	YGL259W	YDL184C	YNL036W	YOR378W	YHL023C	YLR149C	YBR235W	YPR085C
	YDR068W	YEL001C	YJL216C	YCR030C	YLL010C	YMR070W	YOR077W	YDR026C	YOR223W	YER074W	YLR364W	YDR068W	YBR056W	YGL258W	YGR210C	YML053C	YDR336W	YFR017C	YDR179W-A	YNR028W	YER186C	YML072C	YDR066C	YPL245W	YDL146W	YDR109C	YOL138C	YHL018W	YFR038W	YPR048W	YDR333C	YGR052W	YPL168W	YNL165W	YOR262W	YBR084C-A	YPR013C	YBR151W	YML086C	YPR116W	YCR071C	YDL037C	YGL258W	YOR280C	YER092W	YML002W	YIL152W	YKL039W	YOR312C
	YOR251C	YBR141C	YKL027W	YIR016W	YKR102W	YIL158W	YDL146W	YBL081W	YDR333C	YPR102C	YLR065C	YNR063W	YAL064W	YLR225C	YHR168W	YDL001W	YML053C	YDR520C	YER186C	YBR031W	YMR148W	YLR077W	YGR054W	YDR014W	YDL114W	YJL107C	YNL335W	YEL007W	YER051W	YER050C	YLL052C	YOR154W	YDL091C	YMR258C	YPL246C	YNL300W	YOL073C	YHR156C	YNL083W	YDR107C	YOR228C	YDR119W	YDL237W	YER121W	YAL028W	YBL107C	YMR085W	YCL056C	YBR056W
	YAR068W	YIL090W	YMR115W	YML030W	YNL122C	YBR084C-A	YIL110W	YBR013C	YGR034W	YGL076C	YDR336W	YLL025W	YIL169C	YER128W	YOL127W	YDR444W	YGR187C	YOR006C	YMR118C	YLR004C	YBL002W	YBL111C	YCR071C	YDR291W	YGR015C	YKL221W	YGR136W	YCL005W	YOR012W	YPL162C	YDR349C	YNL196C	YOR285W	YJL097W	YJL216C	YLR063W	YGL036W	YFR042W	YHR038W	YJR119C	YHL025W	YIL152W	YMR160W	YIL078W	YMR259C	YLR151C	YPL260W	YPL041C	YGR295C
	YGL129C	YOL030W	YGL260W	YHR038W	YMR259C	YDR267C	YDR267C	YHR214W	YNR045W	YJL190C	YBR242W	YBL087C	YNL011C	YDR332W	YIL018W	YIL130W	YDR316W	YML072C	YKR104W	YPL165C	YMR265C	YDR071C	YOL022C	YML050W	YOR357C	YIL078W	YLR407W	YHR177W	YOR186W	YPL191C	YLR352W	YGL164C	YGR214W	YHL030W	YMR155W	YKL132C	YJL185C	YKL107W	YDR438W	YDR071C	YJR072C	YGL231C	YOL120C	YCR071C	YPL143W	YOL083W	YPL143W	YDR179W-A	YDR370C
	YMR118C	YKR084C	YDR541C	YGR053C	YPR116W	YMR244W	YOR154W	YGL010W	YJR129C	YJL216C	YLR073C	YJL078C	YPR011C	YPL184C	YJL055W	YIL133C	YEL070W	YLR243W	YAL037W	YJR136C	YGR067C	YPR116W	YJL077C	YNL212W	YDR450W	YHL018W	YLR422W	YDL038C	YDL146W	YBL067C	YML096W	YGL185C	YLR461W	YIL158W	YHR110W	YMR034C	YGR283C	YNR024W	YDR374C	YHR182W	YOL084W	YKL167C	YOR223W	YMR265C	YJL193W	YDR286C	YOR052C	YIL101C	YGL261C
	YMR194W	YKL100C	YML101C	YOR350C	YEL048C	YDR049W	YBR084C-A	YIL029C	YHL015W	YHR035W	YGL085W	YMR034C	YJL049W	YDR514C	YPL143W	YMR244W	YLR048W	YIR036C	YLR412W	YPL226W	YLR065C	YFL051C	YLR075W	YPR085C	YJR129C	YGL056C	YOR062C	YMR132C	YDR450W	YER093C-A	YCR046C	YNL083W	YGR031W	YBR233W	YCR083W	YLR073C	YER050C	YGL057C	YFR038W	YGR210C	YGR015C	YLR326W	YKL075C	YOR062C	YCR054C	YOL137W	YPL277C	YEL034W	YDL248W
	YIR036C	YOR021C	YIR014W	YHR049W	YML009C	YKL006W	YOL092W	YKL098W	YNL074C	YML133C	YCR051W	YIL018W	YJR149W	YPL162C	YGL039W	YOR246C	YNR071C	YGL129C	YNR063W	YJR129C	YGL193C	YGR294W	YDR041W	YBL031W	YLR367W	YLL054C	YLR327C	YPR174C	YNL249C	YNR065C	YKL142W	YGL085W	YCR076C	YAL049C	YML083C	YML037C	YIL158W	YHR127W	YAR023C	YNL134C	YCR016W	YER092W	YER047C	YDR139C	YJL122W	YDR458C	YPL105C	YDR438W	YER186C
	YBR203W	YMR136W	YKL180W	YNR036C	YGR021W	YMR222C	YIR014W	YFL013C	YGL010W	YCR106W	YMR132C	YER056C-A	YLR107W	YDR334W	YDR333C	YDR471W	YJL181W	YBR084C-A	YBR074W	YBR151W	YDR450W	YPR114W	YKL180W	YJL177W	YNL010W	YNR018W	YOR091W	YEL070W	YCR095C	YIR007W	YOR164C	YFL061W	YPL162C	YGL010W	YKL224C	YLR461W	YOR292C	YKL033W	YLR446W	YDL048C	YOR214C	YBR233W	YER004W	YPL249C-A	YHL046C	YPL222W	YBR259W	YCR083W	YIL152W
	YHR032W	YJR098C	YIL018W	YMR166C	YCR096C	YCR015C	YLR149C	YKL219W	YBL054W	YOL127W	YMR259C	YEL049W	YMR098C	YGL185C	YJL221C	YMR034C	YNL300W	YDR541C	YIL133C	YBR191W	YEL023C	YNL146W	YDR450W	YIL174W	YGR197C	YLR455W	YGR067C	YPR089W	YOL131W	YPL226W	YKL168C	YLR289W	YDR337W	YLR108C	YGR234W	YOR166C	YJR011C	YKL071W	YGL057C	YMR064W	YOR350C	YPL071C	YOL161C	YER153C	YMR191W	YPL143W	YPR116W	YFL010C	YER102W
	YDR418W	YKL170W	YGR066C	YAL014C	YPL068C	YHR110W	YDR539W	YNL087W	YKL221W	YDR471W	YEL077C	YPR098C	YOR289W	YPR114W	YDL121C	YPR027C	YCR043C	YER121W	YDL001W	YKR104W	YOR008C-A	YJR127C	YGL261C	YNL254C	YKL215C	YDR504C	YMR107W	YJR123W	YGR054W	YDR107C	YOR357C	YMR222C	YDL193W	YAL067C	YGR117C	YIL052C	YDR248C	YOL056W	YPR102C	YOL056W	YHR057C	YHL046C	YFR035C	YKL075C	YOR059C	YPL279C	YPR196W	YMR225C	YPL104W
	YNR029C	YOL048C	YIR042C	YMR130W	YOR154W	YDR504C	YFR049W	YHL035C	YGL085W	YKR057W	YPR148C	YBR203W	YLR104W	YDR267C	YDR450W	YDR267C	YIL133C	YJR136C	YDR256C	YML056C	YKL061W	YMR262W	YMR132C	YGR212W	YHR214W	YPR015C	YER011W	YNL036W	YIL011W	YKR006C	YKL003C	YGL080W	YHR199C	YBR262C	YKL107W	YGR294W	YOR365C	YOR247W	YMR257C	YKL128C	YBR233W	YDR387C	YDR105C	YLR375W	YLR262C-A	YBL092W	YER066W	YHL046C	YLR315W
	YJL055W	YOR017W	YGR273C	YJL043W	YIL161W	YDL191W	YOL070C	YLR446W	YJL016W	YDR333C	YOR223W	YCR016W	YPR091C	YGR015C	YML063W	YOR077W	YDR383C	YMR209C	YLR037C	YKR030W	YDR494W	YLR104W	YFR048W	YOR247W	YFR032C	YBR157C	YPL107W	YOL070C	YER152C	YGR015C	YIL055C	YBR009C	YOR306C	YDR128W	YFR038W	YIL060W	YGR153W	YNL067W	YLR364W	YML108W	YDL218W	YER186C	YJR127C	YEL077C	YER025W	YLR036C	YAL049C	YMR085W	YNR070W
	YER140W	YBR239C	YER156C	YBL095W	YKR017C	YER037W	YOR390W	YMR193W	YFR038W	YGR273C	YHR049W	YDL048C	YHR189W	YJR085C	YER047C	YGR117C	YBR216C	YDR444W	YBL076C	YOL157C	YHL035C	YIL078W	YNR061C	YGR026W	YER039C	YKL027W	YMR044W	YBL086C	YOR091W	YNL212W	YIL177C	YJL049W	YOR220W	YHR022C	YMR147W	YDR441C	YIR016W	YIL108W	YKR059W	YBR162C	YHR159W	YPL067C	YDL199C	YMR310C	YBR239C	YDR387C	YKL033W	YIR035C	YLR461W
	YJR061W	YBR111C	YLR031W	YOR012W	YOR012W	YLL018C	YMR074C	YPL199C	YCR101C	YOL161C	YGL039W	YDR418W	YGL242C	YDR333C	YGR067C	YHR121W	YFL066C	YKL061W	YDL123W	YJR088C	YBR216C	YOR393W	YIR012W	YBL054W	YOL048C	YJL176C	YFR048W	YHR219W	YPL077C	YMR230W	YDL018C	YMR070W	YDR418W	YCL002C	YDR348C	YFL068W	YHR177W	YDR438W	YNL146W	YKR066C	YIR016W	YNL320W	YHR021C	YMR278W	YMR325W	YKL027W	YNR037C	YBR246W	YIR035C
	YEL043W	YCL047C	YOL161C	YFR018C	YMR144W	YIL078W	YPR152C	YNL010W	YDL073W	YDR119W	YKR102W	YOR167C	YIR014W	YCL056C	YOR286W	YKL006W	YMR107W	YIL078W	YDL038C	YOR305W	YDR334W	YOL157C	YER047C	YCR095C	YGR281W	YGL110C	YKR045C	YFL068W	YFR032C	YPR114W	YNL011C	YBR090C	YMR028W	YPL281C	YBR246W	YDR405W	YOR380W	YBR031W	YCR096C	YOL007C	YBR137W	YCR030C	YDL027C	YML053C	YHR219W	YIR016W	YAL019W	YNL146W	YPR089W
	YLR440C	YKR011C	YCR016W	YGL129C	YER128W	YGR210C	YEL005C	YDR248C	YLL023C	YER030W	YHR052W	YMR242C	YML050W	YNL137C	YOR292C	YPR097W	YPL131W	YPL282C	YHR003C	YJR015W	YJR011C	YDR504C	YIL110W	YBR225W	YGR283C	YBR194W	YJL079C	YOR378W	YDL176W	YER128W	YMR258C	YDR014W	YBR184W	YER137C	YHR076W	YOL120C	YDR320C	YIL127C	YIL024C	YBL066C	YGL157W	YNL030W	YAR061W	YPL278C	YKR044W	YBR120C	YER128W	YKR071C	YNR062C
	YIL018W	YOR091W	YGR168C	YDR514C	YGL085W	YFR048W	YCR090C	YLR375W	YIL110W	YDR504C	YNR024W	YKR043C	YMR209C	YDR504C	YLR064W	YDR049W	YHR033W	YMR115W	YLL018C	YHR213W	YKR105C	YHR214W	YDR471W	YFR038W	YER034W	YMR196W	YJR151C	YDR197W	YIL151C	YHL035C	YOR009W	YCR019W	YMR010W	YBR074W	YGR136W	YNL187W	YEL072W	YIL090W	YBR270C	YMR118C	YAL035W	YEL076C-A	YKL221W	YLR019W	YCR015C	YNL300W	YAL063C	YGR066C	YMR191W
	YKR098C	YMR074C	YOL014W	YBR187W	YHR219W	YDL001W	YJR055W	YAL008W	YNR014W	YOR286W	YDR067C	YOL024W	YFR049W	YPR091C	YGR027C	YOR165W	YNL155W	YNL320W	YDR444W	YDR233C	YAL034C	YDR348C	YDR444W	YBR013C	YHR202W	YLR137W	YOR183W	YNR071C	YGL176C	YBL111C	YDL218W	YHR105W	YCR011C	YHR146W	YOR324C	YKR105C	YOL084W	YPL131W	YLR053C	YDR542W	YBR259W	YML025C	YJL037W	YDL123W	YPR084W	YLR327C	YJL223C	YMR073C	YML087C
	YMR181C	YHR003C	YAL065C	YDR249C	YDR316W	YBL104C	YLR072W	YMR044W	YNL200C	YLR243W	YGL242C	YBR261C	YKL069W	YLR404W	YKR045C	YKR043C	YOR042W	YLR053C	YBR261C	YJR151C	YHR147C	YLL064C	YOL036W	YOR296W	YOR093C	YGR205W	YGR168C	YDL211C	YHR126C	YBL002W	YOR042W	YIR039C	YPR147C	YPR114W	YLR037C	YKL155C	YDL053C	YKR070W	YGR052W	YPR203W	YOR238W	YML108W	YLR352W	YIL011W	YOR390W	YJL097W	YMR252C	YGL049C	YER051W
	YML002W	YHR219W	YOR077W	YGL160W	YOR097C	YIL130W	YDR370C	YDR267C	YAL064W-B	YBR148W	YFR043C	YJL221C	YLR012C	YDR117C	YOL036W	YOL042W	YDR186C	YKR043C	YGR150C	YIR035C	YLR049C	YMR118C	YGL189C	YER039C	YMR265C	YKL063C	YDL173W	YKL037W	YGR210C	YIL102C	YPL064C	YJL126W	YPR114W	YJL177W	YMR185W	YOR390W	YOR289W	YBR120C	YMR066W	YBL095W	YJR080C	YIL176C	YGL147C	YGL259W	YBR242W	YKL094W	YIL161W	YGR153W	YBR028C
	YDR444W	YML018C	YHR010W	YKR030W	YPL165C	YIL175W	YLR413W	YDR475C	YGR273C	YPR106W	YLL054C	YER184C	YHL010C	YKL033W	YPR106W	YGR079W	YML073C	YMR244W	YLR237W	YEL072W	YAL064W-B	YLL018C	YIL158W	YFR017C	YMR278W	YOL007C	YEL043W	YLR287C	YMR044W	YNL260C	YGR054W	YHR117W	YOL107W	YOR166C	YKR030W	YGL146C	YLR326W	YDR458C	YGR205W	YBR056W	YIL166C	YLR037C	YGL076C	YER182W	YOL075C	YJR100C	YJL147C	YKL161C	YJL181W
	YLR446W	YER042W	YHL015W	YPR093C	YDL157C	YGL189C	YGL031C	YMR225C	YLR445W	YNR024W	YGL262W	YPR106W	YBL067C	YHR010W	YNR029C	YLR325C	YGL226W	YJL147C	YCR087C-A	YLR161W	YLR364W	YDR349C	YIR014W	YJL077C	YGR236C	YNR065C	YDL119C	YPR093C	YLR283W	YMR066W	YBL066C	YMR323W	YBR146W	YGR196C	YOL019W	YLR149C	YCL033C	YDL091C	YGL129C	YMR295C	YKR017C	YBR054W	YOL157C	YML056C	YNR076W	YLR397C	YML083C	YDR349C	YIL001W
	YPR063C	YBR074W	YNL069C	YEL023C	YKR059W	YCR043C	YMR132C	YNL185C	YDR117C	YJL077C	YGL226W	YGL129C	YMR097C	YPL183W-A	YIL176C	YGL220W	YPR102C	YJL126W	YDL211C	YGR110W	YNL152W	YGR201C	YGR097W	YHR009C	YOR021C	YNR068C	YER076C	YMR131C	YOR304C-A	YOR012W	YER079W	YEL025C	YDL184C	YFL034W	YEL047C	YML117W	YOL137W	YDL072C	YIL161W	YOR393W	YOR385W	YJR032W	YKL071W	YOR304C-A	YIL024C	YBR187W	YLL054C	YJR138W	YKL105C
	YGR273C	YGR220C	YGR214W	YER039C	YLR065C	YLR315W	YGR066C	YLL032C	YOR205C	YNL165W	YOL022C	YLR179C	YBL029W	YJR094W-A	YER186C	YEL043W	YOR283W	YPR152C	YER134C	YDL114W	YNL122C	YKL222C	YBL086C	YLL025W	YPL091W	YLR094C	YBR054W	YDR186C	YHR199C	YDR041W	YER034W	YLR073C	YCR050C	YDL186W	YBR125C	YGR066C	YLR095C	YML020W	YPR063C	YAR061W	YDR089W	YLR243W	YPL198W	YBR079C	YGL226W	YNL265C	YMR130W	YFL051C	YDL057W
	YGR150C	YPR066W	YOR063W	YEL077C	YOL138C	YIL018W	YOL161C	YOR264W	YDR068W	YIR042C	YKR059W	YGR027C	YOL075C	YBR255W	YDR418W	YIR036C	YBR013C	YDR256C	YIL172C	YDR186C	YLR004C	YOL056W	YKL006W	YHR214W	YGR110W	YIR012W	YBR157C	YOR166C	YLR168C	YCR004C	YMR260C	YBR242W	YOL120C	YPL067C	YMR064W	YDL133W	YJR134C	YLR344W	YMR084W	YJR149W	YBR191W	YIL041W	YLR118C	YDR105C	YGR173W	YLR446W	YDR071C	YFR035C	YLL049W
	YLL064C	YLR061W	YDL037C	YHR202W	YDR514C	YJR123W	YKR045C	YNL252C	YLR053C	YJR032W	YLR019W	YBR301W	YLR407W	YOR052C	YDR068W	YIL064W	YJL107C	YGL221C	YJR011C	YLR091W	YDR111C	YER186C	YIL078W	YOR272W	YML053C	YLR456W	YIL067C	YKR010C	YIR036C	YKL168C	YGL129C	YAL064W	YDR237W	YMR132C	YGL189C	YOR016C	YHL025W	YGR034W	YDR540C	YER047C	YDL001W	YNR021W	YHR213W	YGL176C	YLR243W	YBR216C	YGL135W	YCR076C	YER047C
	YGR168C	YGR205W	YOR322C	YMR278W	YPR093C	YMR206W	YJL216C	YNR028W	YGR042W	YML002W	YGR150C	YGL176C	YOR350C	YHL014C	YGR117C	YIL161W	YPL249C-A	YGR294W	YKR098C	YOR271C	YHL004W	YMR098C	YJR056C	YPL184C	YGL036W	YHR162W	YLR426W	YBL060W	YHR076W	YPR013C	YER152C	YIR007W	YMR130W	YPL099C	YGL128C	YBL089W	YNR023W	YHL010C	YLR333C	YDL169C	YMR325W	YKL219W	YGL250W	YPL077C	YFR031C-A	YML117W	YEL057C	YCR101C	YGR150C
	YJR123W	YMR155W	YGR097W	YJR088C	YDR239C	YKR043C	YER117W	YAL049C	YDR034W-B	YGR027C	YBL049W	YML125C	YBR047W	YDR262W	YLR440C	YCR043C	YDR179W-A	YPR097W	YOR378W	YCR071C	YOR380W	YPR172W	YJL218W	YMR147W	YDR540C	YOL036W	YCR050C	YER139C	YMR147W	YAR061W	YOR305W	YIR037W	YHL014C	YHR117W	YJL193W	YBR271W	YBR033W	YMR148W	YIL151C	YGL140C	YHL033C	YBR063C	YAL008W	YMR259C	YBL049W	YJR085C	YPL109C	YJL028W	YMR090W
	YGR117C	YHR192W	YER002W	YFL061W	YER025W	YML063W	YDR089W	YJL225C	YJL190C	YBR063C	YGR196C	YMR118C	YJL189W	YIL102C	YPR152C	YMR222C	YBR141C	YER131W	YDR267C	YDL027C	YER004W	YPR011C	YKR105C	YEL047C	YER074W	YHR071W	YKR103W	YLR281C	YPL193W	YAL034C	YLR356W	YDL144C	YDL179W	YJR098C	YJL176C	YLL018C	YHR189W	YDL136W	YJL163C	YDR348C	YOR365C	YOR227W	YBR151W	YBR255W	YGR031W	YDL110C	YCR015C	YGL215W	YJL132W
	YLR315W	YMR233W	YKR043C	YGR110W	YFL052W	YOR010C	YGL146C	YHR202W	YJR056C	YMR070W	YKL033W	YPL225W	YJR151C	YGL220W	YLL025W	YOR010C	YLR448W	YHR177W	YHR033W	YAL064C-A	YFR013W	YCR011C	YBR181C	YNL031C	YEL077C	YPR148C	YPR148C	YOR019W	YOR390W	YHR122W	YNL083W	YJR056C	YNL187W	YKL056C	YDR124W	YPL143W	YCR061W	YPL168W	YGL230C	YGL159W	YDL144C	YJR008W	YKL061W	YKL086W	YAL036C	YGL110C	YMR027W	YNL336W	YOR010C
	YPR089W	YNL193W	YLR179C	YJL027C	YAL028W	YJL147C	YGR031W	YLR455W	YGL147C	YGR294W	YDR281C	YBR031W	YMR027W	YER056C-A	YDL048C	YMR206W	YGL103W	YBR259W	YMR206W	YPL184C	YML117W	YNR062C	YCR087C-A	YJR098C	YGL258W	YKL003C	YMR040W	YBR063C	YGR270W	YFR032C	YBR084C-A	YDR139C	YHR009C	YDR332W	YJL189W	YDR152W	YBR262C	YDL191W	YOR262W	YJL066C	YGR068C	YBR163W	YIL077C	YER156C	YLR426W	YPL150W	YKR017C	YFL062W	YNL336W
	YDR333C	YNL306W	YER121W	YER041W	YGL135W	YMR066W	YCL002C	YLR061W	YOL013W-A	YLR315W	YNL024C	YHR177W	YPL281C	YER139C	YHR146W	YOR003W	YAR066W	YEL049W	YHR168W	YAL034C	YLR375W	YDL169C	YDR267C	YKL107W	YJR072C	YIL047C	YBR270C	YDR117C	YER163C	YNR068C	YIL161W	YDR070C	YGL002W	YFR038W	YPR202W	YOR006C	YOR003W	YNR070W	YEL076C-A	YDL206W	YJR116W	YIL055C	YMR244C-A	YAR020C	YLL054C	YDR471W	YFR013W	YDR542W	YMR226C
	YOR077W	YIL047C	YIL078W	YER050C	YOL075C	YLL053C	YDR256C	YNL046W	YAL061W	YJR123W	YNL132W	YJR123W	YIL165C	YBR262C	YMR132C	YER037W	YML056C	YLR456W	YBR225W	YPR097W	YCL005W	YNR004W	YGR148C	YAL061W	YNL212W	YBR225W	YGR052W	YGL220W	YJL027C	YDL193W	YIL067C	YNL212W	YPL277C	YLR426W	YBR013C	YLR271W	YOR228C	YER121W	YML125C	YDR514C	YKL168C	YIL078W	YMR180C	YOL084W	YHR049W	YBR270C	YGR196C	YFR045W	YPL282C
	YGR054W	YNL058C	YBL086C	YEL005C	YPR172W	YOR166C	YIL136W	YNL244C	YGR153W	YJL107C	YDL063C	YLL029W	YFR006W	YJL193W	YBL086C	YIL018W	YCL037C	YNR024W	YOR271C	YGR102C	YDR281C	YNL335W	YFR032C-A	YGR234W	YPR114W	YPL079W	YGR223C	YMR066W	YGL049C	YPR172W	YDR067C	YPL150W	YPR098C	YOR018W	YDL089W	YOL161C	YIL175W	YML079W	YOL056W	YGR250C	YBR147W	YPL222W	YIL169C	YLR462W	YOL157C	YMR128W	YJL043W	YLR351C	YJR161C
	YHR146W	YGR126W	YLR149C	YOR289W	YGL226W	YIL172C	YPR071W	YDR462W	YKL215C	YGL039W	YLR287C-A	YJL077C	YPR172W	YKL187C	YLR388W	YMR265C	YBL028C	YNL067W	YOR003W	YGR146C	YIL092W	YGL049C	YIL175W	YPR158W	YAL014C	YNL146W	YKL091C	YFL066C	YAR020C	YGR085C	YLR351C	YDL133C-A	YGR237C	YKL071W	YOR228C	YNL162W	YMR233W	YIL087C	YPR097W	YNL335W	YNL305C	YPL077C	YDR539W	YNL024C	YGL081W	YNR068C	YPL263C	YBR284W	YJL023C
	YNL069C	YDR418W	YER184C	YGR015C	YLR075W	YOR378W	YER184C	YPL191C	YOR305W	YBL086C	YLR095C	YMR066W	YHR162W	YKR074W	YGR273C	YML018C	YDL179W	YPL220W	YNR061C	YHR022C	YMR027W	YHR219W	YML081W	YKR030W	YBR047W	YOL029C	YIL166C	YJL176C	YPR202W	YPL034W	YDR500C	YOL057W	YJL149W	YIL011W	YML002W	YJL216C	YFL010C	YIL078W	YLR137W	YBR079C	YFL065C	YLR188W	YBR122C	YJL162C	YEL057C	YER158C	YGR150C	YHL025W	YOR093C
	YGL260W	YJR011C	YJR024C	YLL007C	YJR032W	YJR136C	YMR084W	YBR230C	YGR085C	YOR077W	YLR063W	YHR110W	YOR305W	YKL221W	YJR032W	YDR222W	YNL108C	YJR055W	YGL079W	YMR118C	YNL087W	YCR024C	YOR378W	YIL092W	YDR493W	YGL049C	YFR023W	YMR142C	YEL073C	YMR323W	YPL173W	YOL157C	YDL237W	YER034W	YER163C	YKR075C	YBR264C	YIR042C	YBL044W	YMR317W	YAL011W	YBL095W	YOR214C	YNL087W	YGL039W	YGR117C	YCR051W	YLR287C-A	YEL047C
	YDR504C	YBR150C	YIL027C	YLR064W	YBR084C-A	YCR104W	YGR210C	YJL118W	YHR214W	YPR063C	YER064C	YOR292C	YGR031W	YPR166C	YJR123W	YMR260C	YOL015W	YDR267C	YCR104W	YDR497C	YPR045C	YOR042W	YBR231C	YGL049C	YMR146C	YBR270C	YDL001W	YNR023W	YPL067C	YER056C-A	YOR247W	YDL129W	YGR234W	YDR334W	YDL233W	YNL181W	YJR072C	YOR350C	YJR056C	YNL196C	YHR105W	YPR148C	YML050W	YDL141W	YJL160C	YMR265C	YGR273C	YLR118C	YIL052C
	YER047C	YDR497C	YOR003W	YBR047W	YLR077W	YNL031C	YML072C	YDL202W	YBR242W	YNL162W	YOR063W	YDR066C	YNL134C	YMR230W	YER131W	YIL158W	YER152C	YBR301W	YJR136C	YPL070W	YLR030W	YLR462W	YDR281C	YKR051W	YER134C	YBR244W	YDR475C	YLR065C	YEL047C	YDR333C	YFR006W	YHR003C	YNL019C	YKR075C	YCR019W	YML100W-A	YPL039W	YPL090C	YHL026C	YKR084C	YJL049W	YJL070C	YOR051C	YPL229W	YER101C	YOR390W	YPL249C-A	YGR295C	YMR221C
	YPR106W	YBR125C	YFR017C	YMR209C	YPL143W	YMR073C	YLR325C	YGR149W	YNL320W	YLL032C	YIL091C	YMR209C	YKL033W-A	YPL165C	YJR136C	YDR418W	YFR048W	YHR003C	YGR273C	YOR042W	YJL084C	YMR064W	YLR412W	YKL224C	YGL260W	YHR032W	YJR014W	YBR013C	YLR107W	YGL103W	YKL151C	YLL018C	YKL121W	YJR003C	YLR107W	YNL313C	YCR030C	YOR286W	YDL176W	YOR042W	YNR028W	YIL087C	YNR045W	YLR287C-A	YBR125C	YLL010C	YHR219W	YER101C	YER092W
	YCL028W	YBR146W	YDR441C	YKR018C	YLR149C	YKL078W	YER002W	YDR337W	YHR003C	YLR397C	YBR270C	YJL217W	YDR107C	YPR148C	YJL218W	YER186C	YJR055W	YCL028W	YBR063C	YIL166C	YML017W	YPR091C	YLL025W	YOR091W	YBL095W	YMR325W	YAR023C	YDR026C	YJR115W	YML125C	YHL004W	YGL228W	YKL183W	YOR165W	YFR031C-A	YGR027C	YGL235W	YER034W	YMR147W	YOR280C	YOL073C	YHR121W	YIR035C	YDR067C	YOR063W	YJR107W	YGL189C	YBL044W	YJL163C
	YER131W	YDL070W	YHR035W	YBR135W	YLR364W	YOR154W	YML063W	YBR264C	YDR179W-A	YNL244C	YDL123W	YLR446W	YJR111C	YHR141C	YGR168C	YIL127C	YPL280W	YJL160C	YKR043C	YCR016W	YMR278W	YOR111W	YMR194W	YDR541C	YLR385C	YBL010C	YBR137W	YIL069C	YML037C	YMR028W	YGL260W	YMR181C	YPL148C	YJL078C	YOR291W	YDR128W	YOR131C	YBL038W	YDL037C	YHL010C	YDR281C	YKR059W	YHR189W	YDL001W	YHL001W	YBR231C	YJL216C	YPR098C	YGL228W
	YGR027C	YNR037C	YHR032W	YOR097C	YIL024C	YGR150C	YAR068W	YOL070C	YJL043W	YNL187W	YNL152W	YJR116W	YNL074C	YMR073C	YLR397C	YOR378W	YEL038W	YKR045C	YOR010C	YLR385C	YDR316W	YOL014W	YJL177W	YOR324C	YIL108W	YGR236C	YDL114W	YJR011C	YNL034W	YMR074C	YNL152W	YAL064W-B	YCR054C	YLR306W	YHR210C	YMR309C	YNR068C	YDL061C	YJL043W	YCR019W	YHR078W	YMR107W	YLR327C	YFL034C-A	YOR164C	YPL067C	YOL161C	YIR024C	YDR034W-B
	YBR181C	YPL220W	YPR106W	YJR015W	YPL236C	YKR104W	YDR441C	YGR021W	YOR009W	YMR209C	YLR164W	YPL282C	YKR084C	YGR085C	YHR189W	YNL212W	YOR003W	YML024W	YGL010W	YML087C	YHL014C	YIL169C	YBR063C	YOL053W	YDR514C	YCR071C	YFL034C-A	YGL147C	YNR071C	YMR191W	YML003W	YDL121C	YER102W	YIL127C	YML050W	YLR075W	YOR086C	YKR043C	YCR004C	YFR048W	YJR015W	YKL128C	YGL129C	YBL027W	YLR404W	YFL052W	YOR390W	YFL042C	YJR024C
	YDR066C	YBR282W	YGR106C	YGL039W	YOR357C	YDR370C	YNL289W	YBR151W	YDR152W	YLR388W	YBR271W	YLR072W	YGR294W	YCR100C	YDL179W	YNR029C	YNL087W	YEL077C	YDR281C	YFR032C	YPL104W	YCR071C	YLR287C-A	YFL042C	YOR097C	YOR337W	YHL012W	YPR152C	YHR168W	YNL036W	YOL023W	YJR138W	YDR249C	YIL089W	YLR118C	YPR097W	YBL010C	YMR085W	YDL127W	YFR006W	YBR108W	YFL013C	YGR001C	YHL014C	YPR085C	YOR215C	YPL281C	YBR111C	YLR422W
	YBL086C	YLR012C	YHR177W	YDL184C	YAL036C	YMR260C	YGR015C	YML119W	YDR089W	YER131W	YBL081W	YOR234C	YER175C	YLR243W	YML002W	YDL224C	YER186C	YGR085C	YPR048W	YNR066C	YPL105C	YGL231C	YIL096C	YLR037C	YDL173W	YBR090C	YGR015C	YCR069W	YDR128W	YIL077C	YGL085W	YPR114W	YGR085C	YPL163C	YLR367W	YLR455W	YDL179W	YIR014W	YMR185W	YKL107W	YML030W	YPL249C-A	YGR187C	YML030W	YDR444W	YMR259C	YCR016W	YFL068W	YFL068W
	YGR148C	YMR098C	YDR179W-A	YMR282C	YGL258W	YOR006C	YFR032C	YPL090C	YKL132C	YIL161W	YGL135W	YOR369C	YNR048W	YDR438W	YPR089W	YIL175W	YNL306W	YIL018W	YNL146W	YOR385W	YHL012W	YHL010C	YOL092W	YPR109W	YJR142W	YLR107W	YGL176C	YNL031C	YJL225C	YCR016W	YNL200C	YMR209C	YCR030C	YJR149W	YFL042C	YDR101C	YCR106W	YKL077W	YKL107W	YBR137W	YBL010C	YKL094W	YDR418W	YIR024C	YOR161C	YGR234W	YDR041W	YKR021W	YMR028W
	YLR388W	YGR214W	YDR071C	YIR037W	YPL249C-A	YJL176C	YOR062C	YFR031C-A	YLR221C	YKR098C	YDL167C	YBL104C	YOR111W	YIL077C	YER137C	YER152C	YLR315W	YDR239C	YDR020C	YKR045C	YPR196W	YHR146W	YGL076C	YFL064C	YOR104W	YKL133C	YKR057W	YDR536W	YOL019W	YKR059W	YNL185C	YPL109C	YOR228C	YDR533C	YCR095C	YDR089W	YJR012C	YML026C	YJL176C	YGL260W	YGR250C	YGL036W	YGR066C	YCL001W-A	YPL279C	YBR033W	YDR239C	YDR281C	YCL037C
	YER074W	YDR337W	YJR032W	YLR375W	YMR178W	YPL162C	YPR048W	YIL067C	YDR032C	YLR392C	YDR383C	YGL261C	YDL054C	YPL077C	YOL056W	YDR229W	YKL086W	YGL261C	YCR054C	YKL098W	YLR151C	YDL241W	YDR266C	YOL057W	YIR014W	YOR009W	YEL001C	YMR222C	YLR367W	YML053C	YJR136C	YLR012C	YAL034C	YCR046C	YER039C	YBL072C	YMR114C	YPR097W	YNR068C	YFR012W	YFL012W	YDR222W	YIL152W	YLR327C	YLR149C	YJR067C	YDR542W	YOR385W	YBR231C
	YEL077C	YLR448W	YNL067W	YER074W	YGL039W	YDR418W	YML073C	YCR045C	YBR056W	YLR053C	YPL193W	YER117W	YMR118C	YNR068C	YKR105C	YKL078W	YLR287C	YOR251C	YGR079W	YHL042W	YNR023W	YPL041C	YMR073C	YDR333C	YER051W	YGL215W	YPL143W	YIL161W	YMR206W	YBR259W	YLR104W	YAL049C	YDR316W	YPL237W	YOL138C	YCR090C	YPL034W	YFL012W	YHR149C	YPL245W	YOR059C	YGR043C	YLR375W	YGR273C	YFL013C	YNL077W	YNL019C	YLR364W	YDR514C
	YDR105C	YDR064W	YIL161W	YGR197C	YJR014W	YDR179W-A	YGL189C	YKR006C	YBR262C	YDR066C	YKR044W	YOR077W	YLR312C	YDR041W	YOR234C	YAR068W	YKR006C	YMR185W	YIL078W	YMR244C-A	YOR390W	YPL039W	YMR070W	YNL144C	YLR173W	YMR090W	YLR243W	YLR446W	YNL144C	YLR352W	YAR029W	YOR183W	YMR166C	YGR026W	YJL027C	YOR077W	YMR028W	YGR110W	YKL105C	YDR033W	YGL082W	YKR011C	YMR252C	YGR071C	YLR218C	YNR014W	YGR066C	YER057C	YGR207C
	YEL049W	YMR193W	YKL061W	YER156C	YJL160C	YDL038C	YIL052C	YHL021C	YPL107W	YGR148C	YHR127W	YGR127W	YMR064W	YHR122W	YJL160C	YPR102C	YHL029C	YJR032W	YNL031C	YMR160W	YMR225C	YGL242C	YDL048C	YPL196W	YDL218W	YHR122W	YBL089W	YLR312C	YGR012W	YIL166C	YIR014W	YLR065C	YOR091W	YLR082C	YJL136C	YDL123W	YPL158C	YPR091C	YDL027C	YCR050C	YKL219W	YJR151C	YAR020C	YPL280W	YLR137W	YNR045W	YJL193W	YOL057W	YEL049W
	YMR166C	YER131W	YDL186W	YHR199C	YJL193W	YGL176C	YML125C	YMR128W	YLR031W	YKL033W	YKL037W	YKR045C	YOL119C	YDR346C	YNL069C	YLL053C	YNL031C	YJL177W	YLR439W	YPL198W	YOR205C	YHR155W	YAR061W	YJL084C	YOL103W	YMR144W	YLR049C	YDR041W	YLR243W	YBR244W	YBR120C	YEL001C	YLR422W	YBR184W	YIL092W	YLR440C	YOR214C	YGL135W	YPL141C	YIL177C	YGR294W	YGR042W	YGL135W	YMR252C	YOL015W	YIL127C	YLR287C	YNR023W	YIR043C
	YDR541C	YDL083C	YGL076C	YIL108W	YOL098C	YJL160C	YDR134C	YDL169C	YHR141C	YOR258W	YEL067C	YPL220W	YGR201C	YNL067W	YOR010C	YBR148W	YGL176C	YDR458C	YLR440C	YGL185C	YJR100C	YOR271C	YDR533C	YGR031W	YKR103W	YPR127W	YMR195W	YNR024W	YNL165W	YBR146W	YDR041W	YMR098C	YGR043C	YDR031W	YPL030W	YML026C	YFL012W	YCL045C	YMR027W	YOR324C	YDR233C	YLR030W	YCL005W	YDL073W	YDR266C	YPR040W	YBR239C	YJR051W	YER130C
	YFL068W	YMR279C	YFR048W	YNR037C	YOR093C	YHR168W	YDL136W	YJL096W	YKL050C	YIL069C	YNL215W	YJL218W	YNR023W	YJL123C	YDR066C	YBR063C	YER074W	YLR019W	YOL103W	YCL068C	YCL002C	YBR056W	YGR150C	YKR103W	YGL085W	YDL118W	YNR073C	YNL024C	YGR031W	YHR151C	YCR050C	YGR026W	YPL067C	YER085C	YHL018W	YMR111C	YGL082W	YIL052C	YPR202W	YLL064C	YDR519W	YBR259W	YER041W	YAL035W	YGL135W	YBR013C	YPL282C	YLL053C	YDL118W
	YPR097W	YNL122C	YHR110W	YJR054W	YNR021W	YDL136W	YOL127W	YPR093C	YLR440C	YKL047W	YOR164C	YLR048W	YGR283C	YOR228C	YEL043W	YLR037C	YEL072W	YPR048W	YDL218W	YHL017W	YNL155W	YBR191W	YJR123W	YBL112C	YEL007W	YDR450W	YDL233W	YMR128W	YCR104W	YPL077C	YHR121W	YJL051W	YPL143W	YGL128C	YMR027W	YGL164C	YOR192C	YHR151C	YLL032C	YLR004C	YNR070W	YJL118W	YGL157W	YLR107W	YBR203W	YFR031C-A	YJR061W	YDR532C	YJR067C
	YGL220W	YDL133W	YIL177C	YPL247C	YOR385W	YBL076C	YFR035C	YJR015W	YPL193W	YDR117C	YCR087C-A	YKR104W	YGL117W	YDR061W	YMR070W	YMR073C	YIR039C	YER184C	YMR066W	YHL010C	YPR106W	YNL134C	YMR066W	YPL030W	YOR296W	YPR106W	YHR131C	YNL108C	YPR097W	YLR243W	YPL196W	YJL028W	YHR035W	YFR042W	YOR192C	YHL015W	YGR110W	YDR320C	YBR231C	YMR136W	YOR010C	YJR085C	YPR115W	YEL023C	YMR131C	YLR456W	YLL064C	YBR033W	YJR051W
	YPL282C	YDL146W	YPL068C	YLR149C	YDR026C	YPR102C	YMR118C	YML009C	YGL031C	YMR242C	YPR071W	YNL300W	YLR462W	YGR215W	YPR063C	YMR128W	YLR108C	YBR191W	YBL060W	YHR032W	YMR147W	YDR525W-A	YDR222W	YDR031W	YNL083W	YOL138C	YKL221W	YDR066C	YBL095W	YHR010W	YLL054C	YDL086W	YER041W	YCR106W	YDR520C	YOL127W	YMR124W	YPR172W	YER007C-A	YNL019C	YBR071W	YLR149C	YNL134C	YPL090C	YLR050C	YPL225W	YDR504C	YIL088C	YDR222W
	YBR063C	YBL027W	YNR029C	YDL218W	YKR011C	YGR079W	YGR294W	YCR090C	YLR001C	YDR370C	YIL174W	YIR014W	YLR218C	YMR040W	YHR177W	YJL078C	YLR412W	YJL055W	YML081W	YPL208W	YFL020C	YMR146C	YML053C	YOL083W	YOR009W	YDR090C	YNL196C	YDL191W	YHR110W	YKL221W	YKL037W	YJL161W	YGL220W	YNL040W	YMR070W	YML003W	YDL177C	YDR387C	YBR259W	YHR146W	YDR506C	YPR172W	YBR269C	YIL127C	YLR164W	YOR150W	YCL033C	YDR107C	YJL079C
	YOL036W	YGL060W	YMR146C	YPL017C	YBR231C	YKL047W	YMR066W	YOR357C	YIL092W	YIR024C	YJL126W	YJR136C	YHR122W	YBL112C	YNL320W	YBL104C	YML072C	YPL068C	YIL110W	YOL137W	YLR094C	YOR091W	YDL241W	YIL024C	YHL010C	YCL073C	YBR194W	YLR385C	YCR083W	YDR186C	YLR075W	YDL037C	YIL018W	YLR013W	YLR461W	YLL067C	YGR106C	YCR004C	YDL119C	YGR068C	YIL137C	YLL007C	YML072C	YIR016W	YGR150C	YDR051C	YKL151C	YGL185C	YJR054W
	YGL076C	YOL098C	YDR520C	YPR196W	YBL049W	YLR325C	YPR106W	YER093C-A	YJL097W	YML101C	YHL046C	YLR441C	YOR393W	YFR032C	YGR148C	YMR066W	YIL092W	YJL221C	YGL176C	YGR001C	YIL055C	YJR008W	YFL010C	YPL163C	YOR012W	YKL091C	YPL090C	YDR494W	YKL107W	YAL064W-B	YNL023C	YGR162W	YKL056C	YOR010C	YPL193W	YGL031C	YMR155W	YNL300W	YOL153C	YHL013C	YNL086W	YCR099C	YPR097W	YHR210C	YDL203C	YNL155W	YHR049W	YOL161C	YDL199C
	YBR301W	YAL049C	YGR236C	YOR131C	YDR541C	YBR013C	YDL121C	YHL004W	YMR148W	YAR068W	YGR054W	YMR132C	YHR071W	YHL026C	YHR149C	YML063W	YDL082W	YMR132C	YMR107W	YBR246W	YBR261C	YDR497C	YDL179W	YGR071C	YOL137W	YLR179C	YNL234W	YGR117C	YLR440C	YHR213W	YLR446W	YDL038C	YER131W	YLR315W	YDR291W	YDR357C	YHR179W	YHL015W	YNL289W	YGR237C	YKL033W	YKR045C	YLR075W	YMR040W	YMR209C	YOL056W	YKL133C	YLR050C	YIL176C
	YOR166C	YJR127C	YDR064W	YNL244C	YDR197W	YLR164W	YNL162W	YOL162W	YJR151C	YMR084W	YLR413W	YCR071C	YBL060W	YIL024C	YMR244W	YLR164W	YLR107W	YLR333C	YMR073C	YDR012W	YDR347W	YNL320W	YNL162W	YAR020C	YBR259W	YCR069W	YDR090C	YNL146W	YOL083W	YCR071C	YDL002C	YIL077C	YPR174C	YOR186W	YBR264C	YCL036W	YEL047C	YBL060W	YDR520C	YMR130W	YLR237W	YMR146C	YGL193C	YBR259W	YNL269W	YOL107W	YBR242W	YLR283W	YGL031C
	YDL048C	YML073C	YJL055W	YMR074C	YDR281C	YCR045C	YNR063W	YBR204C	YGL189C	YGR012W	YMR027W	YDR179W-A	YFR048W	YBR014C	YCR071C	YHR105W	YJR115W	YLR031W	YOR304C-A	YNL320W	YGR110W	YJR007W	YER064C	YDL179W	YMR070W	YPL099C	YLR211C	YDR132C	YPR109W	YDR011W	YOR223W	YNL313C	YBR216C	YKL077W	YLR422W	YPR093C	YGR068C	YGR250C	YDR482C	YMR086W	YBR138C	YGR205W	YNL034W	YDR450W	YNL244C	YJL161W	YDR049W	YOR357C	YMR260C
	YFL066C	YIL133C	YGR012W	YHR189W	YEL007W	YDR105C	YDL061C	YKR017C	YOR186W	YCR043C	YDR020C	YDR089W	YER186C	YDL089W	YBR181C	YEL070W	YBR225W	YLR164W	YEL070W	YBR264C	YGR106C	YBR219C	YOR006C	YOR291W	YDR186C	YOL024W	YLL054C	YGR071C	YMR278W	YDL010W	YER087W	YPR163C	YDR064W	YDL114W	YGR031W	YGL147C	YAL035W	YGL129C	YDR450W	YLR278C	YDR542W	YMR073C	YMR222C	YHR199C	YJL223C	YIL137C	YBR063C	YKR093W	YIL137C
	YIL161W	YEL072W	YMR121C	YJR072C	YCR016W	YDR041W	YLR448W	YAR027W	YHL017W	YAR061W	YKR103W	YHR168W	YIL055C	YDL173W	YGR054W	YJL160C	YDR494W	YER074W	YGR017W	YGL258W	YDR337W	YOL137W	YKR098C	YDR520C	YLL007C	YPL033C	YDR450W	YGL049C	YOR062C	YKR075C	YPR148C	YGR067C	YDR347W	YGR126W	YNL254C	YPR071W	YCR050C	YPR013C	YBL067C	YML118W	YDL025C	YBR244W	YAL046C	YPL199C	YLR287C-A	YMR257C	YNL152W	YPR097W	YCL033C
	YLR164W	YJR072C	YDR536W	YOR021C	YJL038C	YNL152W	YKL006W	YKL138C	YIL166C	YLR149C	YBL028C	YER186C	YNL165W	YML079W	YPR027C	YHR033W	YDR197W	YJR024C	YDR222W	YML086C	YLR057W	YGR054W	YJL107C	YER066W	YBR157C	YDR387C	YCR016W	YDR222W	YHR214W	YFR048W	YMR160W	YDR536W	YOR093C	YDR357C	YHR117W	YNL022C	YGL221C	YJL176C	YBR163W	YLR439W	YGR196C	YDR391C	YAL061W	YNL254C	YOL098C	YLR241W	YDR429C	YJR007W	YBR255W
	YHR189W	YDL075W	YKR044W	YDR371W	YNL320W	YIL027C	YOR286W	YMR158W	YDR161W	YDL048C	YOL015W	YDR536W	YLR152C	YLR082C	YPR097W	YNL069C	YDR450W	YNR018W	YDR266C	YGL250W	YLL054C	YOR292C	YLL053C	YLR107W	YDR089W	YHR213W	YPL236C	YGR017W	YGL258W	YHL013C	YNL284C	YGR079W	YNR037C	YDR109C	YMR044W	YOR322C	YMR066W	YLR061W	YGR234W	YOL014W	YLR095C	YAL061W	YGL010W	YKR043C	YKR045C	YOR246C	YKL037W	YER039C	YJR123W
	YJR116W	YOR304C-A	YDR117C	YOL014W	YLR271W	YKR010C	YLR053C	YJR127C	YNL181W	YER137C	YDL203C	YCR015C	YNL335W	YPR045C	YDR542W	YIL092W	YKR057W	YOL092W	YDR494W	YMR064W	YJL223C	YPR203W	YOR283W	YOR228C	YMR066W	YBR241C	YBL095W	YGR027C	YEL067C	YMR073C	YBR284W	YPL278C	YKL098W	YGR066C	YER128W	YGR148C	YLR239C	YOL098C	YOR291W	YLR091W	YLR385C	YNR061C	YER033C	YJL176C	YLR283W	YNL249C	YNL244C	YBR137W	YDR525W-A
	YGR097W	YMR225C	YLL064C	YBR074W	YEL020C	YJL078C	YIL090W	YDR347W	YLL007C	YPR048W	YIL024C	YNL187W	YDL203C	YDR152W	YMR066W	YCR104W	YDR536W	YMR146C	YOR292C	YLR104W	YDR237W	YML108W	YBL076C	YDR233C	YFR048W	YNL036W	YDL048C	YDR418W	YKR057W	YJL149W	YKL138C	YER025W	YNR028W	YDL233W	YDR482C	YCL001W-A	YDR370C	YLR306W	YPR203W	YFL042C	YDR105C	YOR062C	YAL064W	YJL122W	YHL026C	YKL215C	YGR031W	YBL059W	YMR070W
	YDL179W	YHR147C	YAR061W	YGR273C	YPL260W	YJL107C	YBR074W	YBR222C	YHR127W	YPR089W	YMR191W	YHR100C	YGR065C	YDR337W	YLR237W	YDL038C	YJR136C	YHL015W	YMR181C	YHL046C	YKR011C	YJR149W	YFR017C	YMR148W	YEL023C	YKL086W	YDR504C	YGL226W	YLR225C	YEL064C	YDR033W	YLR257W	YDR334W	YDL127W	YGR110W	YOL098C	YLR364W	YCR100C	YMR034C	YLR407W	YCR104W	YBR222C	YLR462W	YOL015W	YDL186W	YKR005C	YDL002C	YOR186W	YBR287W
	YDL224C	YHR054C	YBR191W	YIL164C	YAR027W	YLR413W	YGL103W	YLR177W	YER187W	YIR014W	YCR016W	YFR048W	YOR337W	YHL017W	YLL053C	YMR107W	YLR164W	YHR010W	YJR056C	YLR077W	YHR189W	YDR107C	YGR273C	YHR127W	YER187W	YLR211C	YFR022W	YOR042W	YMR086W	YOR111W	YBL090W	YCL036W	YCR003W	YNL108C	YGR026W	YAL034C	YGR281W	YJL049W	YBR033W	YPL041C	YNR023W	YBL087C	YJL049W	YER039C	YJR014W	YBR284W	YGL081W	YOL154W	YPL039W
	YER137C	YGR076C	YDR458C	YPL034W	YLR164W	YMR181C	YNR029C	YPR022C	YDR307W	YMR181C	YDR012W	YIL176C	YLR267W	YOL022C	YKR057W	YJL107C	YML030W	YLR397C	YOL022C	YCR043C	YOL161C	YEL043W	YOL127W	YPR063C	YGL262W	YOL157C	YKL086W	YDL136W	YMR155W	YPL229W	YNL005C	YGR015C	YDL073W	YDR438W	YHR177W	YBR203W	YOR223W	YPL079W	YGR273C	YNL046W	YML050W	YIR024C	YPR127W	YDR475C	YOR018W	YPL162C	YGR015C	YLR247C	YDR063W
	YHR177W	YPL013C	YLR392C	YNL100W	YDL206W	YEL070W	YGL176C	YGR237C	YKR051W	YOR234C	YKR011C	YOR223W	YOL029C	YKR006C	YGR150C	YDL061C	YDL167C	YIL158W	YLR385C	YPL225W	YDL202W	YNL074C	YMR260C	YBR125C	YLR072W	YKL219W	YJR154W	YDL133W	YOR296W	YMR195W	YAL035W	YIR016W	YJL082W	YNR063W	YPR097W	YCR101C	YJL181W	YOR393W	YJR136C	YMR066W	YHR076W	YDR348C	YBL060W	YDR197W	YML096W	YDL144C	YPL196W	YOR382W	YOL131W
	YIL177C	YKL069W	YMR118C	YNL196C	YLL014W	YDR458C	YBR181C	YAL011W	YNL254C	YER056C-A	YNL260C	YDR542W	YJL200C	YBR269C	YIR036C	YDR066C	YDR525W-A	YKR057W	YJL225C	YLR225C	YGL108C	YIL166C	YPR063C	YDR450W	YOR289W	YDR471W	YCR069W	YIR036C	YFL012W	YGR084C	YLL032C	YIL060W	YLR065C	YFL067W	YNL144C	YLR385C	YLR253W	YOL057W	YGL258W	YBR063C	YLR283W	YHR105W	YKL086W	YHL012W	YKL033W	YHR177W	YLL053C	YDL193W	YFR017C
	YIR042C	YMR143W	YLR053C	YDR090C	YLR243W	YMR107W	YLR461W	YDR109C	YBR141C	YER041W	YGR015C	YLR385C	YDR071C	YPL191C	YOR167C	YOR006C	YDR444W	YPR063C	YJR123W	YIL152W	YJL097W	YLR375W	YJL147C	YLR367W	YLR049C	YPL041C	YGR236C	YJL107C	YCL001W-A	YPL068C	YGL160W	YJR072C	YLR061W	YKR071C	YDL241W	YCR071C	YDL180W	YPR102C	YMR148W	YOR114W	YMR155W	YDL206W	YDR405W	YBR181C	YKR017C	YCR101C	YMR209C	YKL207W	YHR117W
	YLR287C-A	YLR029C	YLL045C	YOR111W	YLR283W	YHR121W	YNL260C	YOR042W	YPL041C	YDL141W	YNL313C	YLR344W	YHR214W	YDR060W	YKR098C	YIL172C	YPL077C	YMR070W	YDR383C	YHR149C	YJL185C	YFL040W	YBL072C	YML003W	YKR013W	YLR173W	YGL262W	YLR042C	YNR073C	YNL125C	YIL174W	YFR048W	YBR284W	YGL049C	YIL174W	YIL078W	YHR159W	YGL031C	YOL042W	YOR271C	YHR189W	YKL107W	YNL301C	YLR253W	YIL110W	YCR004C	YDR387C	YBL089W	YKL161C
	YOR234C	YIL018W	YLR287C-A	YGL036W	YAL049C	YOR251C	YDR064W	YCR011C	YFR043C	YJL177W	YGR187C	YEL072W	YHR219W	YMR244C-A	YCR043C	YDR041W	YER130C	YGR212W	YLR075W	YNL011C	YCR069W	YNL187W	YMR074C	YOR183W	YHR209W	YDL129W	YMR325W	YLR271W	YKR030W	YMR193W	YJL181W	YDR476C	YMR157C	YER101C	YHR214W	YLR441C	YGL258W	YKL075C	YGR117C	YPR091C	YDR541C	YNL034W	YBL067C	YBR244W	YAL063C	YJL123C	YOR154W	YJL223C	YGR052W
	YDR041W	YDR406W	YKR045C	YBR259W	YHL025W	YPL280W	YGL129C	YFR049W	YDR504C	YER047C	YFR017C	YLR243W	YGR097W	YDR458C	YMR242C	YCR015C	YER158C	YDR542W	YBR246W	YMR066W	YDR117C	YGL060W	YLR029C	YOL075C	YLR057W	YLR283W	YPR106W	YBR074W	YDR051C	YBR231C	YGL080W	YMR244C-A	YKR018C	YOR304C-A	YMR086W	YMR142C	YJL213W	YBR079C	YLR278C	YLR156W	YPR048W	YNL146W	YMR144W	YHL029C	YFL052W	YLR404W	YER156C	YGL160W	YJR094W-A
	YKL027W	YDR237W	YML002W	YPR174C	YGR220C	YNL289W	YHR213W	YGR136W	YHR151C	YDR064W	YOL075C	YJR011C	YDR033W	YCR101C	YBR191W	YGL076C	YGL220W	YLL025W	YLR281C	YOR223W	YNR014W	YJL185C	YHR003C	YPR202W	YDR504C	YDL057W	YDR540C	YOR077W	YER039C	YLR107W	YFR031C-A	YBR148W	YBL027W	YJR061W	YIL090W	YDR117C	YLR004C	YGL193C	YJL136C	YOR091W	YGR110W	YIL158W	YMR209C	YGR236C	YML083C	YGR042W	YDR371W	YNR076W	YPL237W
	YGL261C	YGR084C	YOR223W	YBR191W	YLR053C	YDR132C	YER131W	YBL060W	YFR032C-A	YNL295W	YER113C	YBR013C	YBR046C	YMR028W	YEL077C	YJL147C	YDR105C	YKL180W	YOR042W	YDR249C	YNR021W	YCR016W	YLR237W	YOL015W	YKR091W	YNR045W	YOR186W	YOR365C	YDR233C	YDL018C	YLR225C	YJR008W	YAL008W	YAL037W	YLR156W	YHR117W	YJL160C	YML072C	YDR128W	YDR248C	YPR172W	YDR070C	YPL208W	YDL083C	YPL196W	YDL118W	YPL280W	YLR218C	YEL072W
	YDR458C	YGR097W	YOR304C-A	YDL211C	YKL065C	YOR077W	YPR102C	YNL122C	YBL031W	YMR128W	YER092W	YPR027C	YPL280W	YDR322W	YBR063C	YLR375W	YLR218C	YIL176C	YER153C	YMR098C	YDR197W	YCR100C	YDR504C	YNR071C	YHL030W	YGR066C	YBR147W	YCR043C	YJL193W	YPL052W	YPR048W	YER057C	YDR493W	YPL105C	YDR450W	YMR066W	YHR017W	YER041W	YJL038C	YJR007W	YGR273C	YOR385W	YPL257W	YNL125C	YKR057W	YBR157C	YBR233W	YLR057W	YBR163W
	YOR167C	YJL136C	YOR292C	YHR209W	YER093C-A	YEL072W	YBR225W	YDR014W	YCR106W	YEL077C	YMR325W	YPL034W	YDL002C	YCR016W	YDR504C	YLR439W	YPL013C	YDR533C	YLR040C	YJR116W	YMR040W	YDL057W	YMR181C	YBR233W	YJL107C	YMR044W	YPR015C	YGL076C	YPL245W	YLR104W	YBR096W	YAL037W	YOR322C	YIL092W	YLR013W	YJL218W	YLR030W	YGL260W	YNL244C	YMR146C	YDR067C	YOR150W	YLR012C	YBL086C	YPR114W	YNR024W	YLR243W	YOR246C	YGL226W
	YER056C-A	YPR098C	YGR294W	YDL083C	YNL157W	YHR033W	YGR027C	YJR101W	YGL059W	YML072C	YPL277C	YGR150C	YHL013C	YIL166C	YOR304C-A	YOR118W	YJR123W	YCR071C	YNR071C	YBL066C	YOR322C	YFL042C	YJL078C	YAL011W	YEL005C	YHR131C	YCR024C	YJL162C	YPR158W	YHR126C	YIL024C	YNL011C	YJR080C	YKL168C	YNL050C	YPL220W	YPL068C	YLR083C	YJL147C	YNL137C	YER130C	YDL072C	YMR064W	YMR074C	YMR146C	YPR147C	YJR124C	YHR219W	YLR094C
	YJL147C	YOR234C	YDR542W	YLR072W	YJR124C	YOR042W	YBL072C	YGR117C	YOL084W	YLL064C	YKL180W	YKL033W	YMR295C	YER092W	YDR179W-A	YOR304C-A	YLR440C	YIL177C	YEL005C	YPL041C	YDR383C	YJL066C	YPR097W	YGL231C	YJL082W	YEL072W	YLR053C	YKR098C	YFL020C	YBR269C	YGL140C	YIL001W	YDR406W	YEL043W	YBR225W	YLR077W	YOR238W	YJR161C	YJR085C	YHL017W	YKR093W	YJL028W	YJR136C	YJL171C	YLR075W	YFR035C	YAL061W	YJR024C	YLR221C
	YER041W	YPL131W	YGL039W	YGL085W	YLR137W	YOR003W	YDR458C	YBL038W	YOR286W	YPL034W	YNL244C	YGL260W	YOR262W	YOR258W	YOR251C	YMR142C	YBR271W	YDR504C	YIL177C	YNL335W	YOL057W	YLR179C	YER037W	YJL225C	YCR007C	YAR061W	YGL010W	YGR150C	YOR228C	YOR104W	YIL166C	YER156C	YOR238W	YDL037C	YAL037W	YKL180W	YMR278W	YHR199C	YKL039W	YLR107W	YAL034C	YPL079W	YLR156W	YOR059C	YPR148C	YHR215W	YOR059C	YLR030W	YDR540C
	YJL217W	YGL010W	YLR397C	YDL144C	YDR406W	YIR014W	YNR070W	YPR106W	YAL037W	YDR542W	YFR048W	YMR128W	YDL169C	YPL066W	YGL076C	YGR196C	YGR117C	YJR116W	YLR392C	YBR122C	YKR057W	YPL245W	YJL225C	YDL038C	YKL221W	YGR281W	YMR196W	YIL052C	YMR325W	YGR223C	YKR049C	YJL149W	YIL101C	YDR111C	YPL079W	YDL241W	YDR105C	YML118W	YMR044W	YDR320C	YBR184W	YLR053C	YER074W	YFL054C	YBR084C-A	YJL023C	YPR172W	YIL027C	YJR032W
	YER117W	YMR171C	YEL067C	YOR104W	YBR163W	YDR450W	YJL077C	YNR070W	YDR210W	YHR177W	YCR015C	YCL002C	YNL056W	YMR066W	YER056C-A	YPR098C	YLR077W	YGR273C	YOL007C	YAL064W	YOR003W	YJL028W	YIL177C	YOR246C	YLL010C	YOR378W	YCR072C	YMR323W	YJL136C	YKL033W	YMR064W	YJL162C	YER189W	YBR259W	YOR296W	YJL051W	YLR108C	YER156C	YDL012C	YDR291W	YGR281W	YBR013C	YLL053C	YNL144C	YGR066C	YJR113C	YBL060W	YPR011C	YBL087C
	YDR119W	YPL039W	YKL033W	YFL034W	YLR287C-A	YOR304C-A	YJL136C	YPR152C	YLR143W	YOL015W	YDR541C	YLR037C	YJL066C	YPR048W	YDL224C	YOL015W	YBR181C	YML002W	YJL123C	YFR035C	YKL207W	YMR027W	YCR015C	YJL136C	YCR072C	YHR189W	YDR282C	YIL078W	YGL189C	YJL190C	YGR162W	YDR051C	YML002W	YBR063C	YEL023C	YOL036W	YKL187C	YKL183W	YBR125C	YDL073W	YDR458C	YDR519W	YFR006W	YPR157W	YMR252C	YER152C	YAR027W	YOR352W	YLR061W
	YMR066W	YJR079W	YGR053C	YBR157C	YBR187W	YOR118W	YML003W	YBR251W	YDR291W	YLR446W	YNR076W	YGL220W	YMR321C	YIL052C	YOR369C	YJL176C	YKL138C	YOR166C	YDR105C	YKL061W	YDL037C	YER039C	YLR281C	YLR253W	YDR319C	YOR292C	YGR042W	YDR109C	YGR294W	YGR235C	YOL042W	YJR149W	YGL135W	YOR114W	YDR540C	YKL006W	YOR352W	YFL062W	YGL220W	YHL021C	YCL033C	YMR040W	YPL077C	YDL089W	YDR152W	YGL081W	YNR024W	YNL269W	YOL119C
	YLL053C	YNL018C	YOL036W	YPR078C	YFR031C-A	YGL220W	YLL032C	YPR004C	YER101C	YOL014W	YBR231C	YGL064C	YPR114W	YBR259W	YNL187W	YFL010C	YDL218W	YDL146W	YDL083C	YBR056W	YDR348C	YDL119C	YLR446W	YMR136W	YPR174C	YGL010W	YLL029W	YGR148C	YJL223C	YGR110W	YCL037C	YML117W	YPL279C	YHL018W	YOR384W	YDL110C	YMR325W	YLL053C	YGL140C	YGR052W	YBR264C	YGR210C	YKL107W	YDL218W	YDR336W	YIL093C	YLR356W	YBR187W	YNL019C
	YLL066C	YHR215W	YKR057W	YAL049C	YKR057W	YOL015W	YDR197W	YER079W	YBL067C	YBL087C	YOR378W	YKR105C	YHR177W	YPR013C	YDL241W	YMR181C	YPL193W	YKR005C	YEL072W	YMR130W	YEL072W	YMR130W	YFL068W	YHR076W	YIL164C	YGR042W	YAL064C-A	YCL001W-A	YPL148C	YOR285W	YKL033W	YAL036C	YJL123C	YOR247W	YKL121W	YAL037W	YBL002W	YIL055C	YFL061W	YHR155W	YJL181W	YML118W	YNL036W	YPL216W	YDR542W	YGL176C	YML030W	YLL052C	YJR085C
	YMR244W	YBR138C	YJR061W	YFR011C	YCR095C	YNR071C	YGR136W	YKR051W	YDL179W	YOR272W	YDR041W	YBR259W	YOR059C	YAL064W-B	YMR222C	YDL218W	YLR312C	YAR061W	YCR043C	YKL006W	YGR066C	YLR278C	YDL121C	YNL175C	YDR286C	YBR053C	YEL048C	YPR151C	YNL193W	YFL052W	YPL229W	YNL157W	YKL128C	YLR009W	YBR163W	YKL209C	YGL060W	YMR178W	YBL086C	YDR073W	YDR128W	YLL025W	YCR011C	YPL148C	YBR163W	YOR322C	YGL196W	YKR066C	YAL034C
	YMR242C	YEL054C	YER064C	YLR187W	YBR191W	YLR385C	YJL055W	YGL196W	YCR016W	YOR166C	YJR007W	YMR230W	YDR520C	YER186C	YDR119W	YDR132C	YAL035W	YLL053C	YLR364W	YBR009C	YAL063C	YGL140C	YLR037C	YBR241C	YMR215W	YNR037C	YNR045W	YFR017C	YBR261C	YOR150W	YIL136W	YDR266C	YGR001C	YPL279C	YDL070W	YNL067W	YOR382W	YBR108W	YDL133W	YAL067C	YPL071C	YKR084C	YDR033W	YPR048W	YDR346C	YLR095C	YHR203C	YJL084C	YBR197C
	YKR057W	YKL056C	YER030W	YKR103W	YGL129C	YPR097W	YNR024W	YHR219W	YMR115W	YOR167C	YGR066C	YPR152C	YFL040W	YMR118C	YLR312C	YGR150C	YDR281C	YHR149C	YLR312C	YGR187C	YOL137W	YML056C	YNL146W	YNL152W	YOR293W	YCR051W	YPL113C	YOL120C	YLR356W	YIL089W	YAL064W-B	YHR168W	YNL254C	YDR444W	YDR541C	YPR102C	YNL058C	YJR119C	YGL010W	YHR076W	YJR113C	YDL199C	YOR228C	YBR231C	YER128W	YIR012W	YKR075C	YBR285W	YJL118W
	YER037W	YDR291W	YCR090C	YDL237W	YFR043C	YLR312C	YDR536W	YPR166C	YMR085W	YER139C	YGL189C	YBR074W	YGL140C	YKL156W	YMR269W	YLR385C	YIL158W	YGR067C	YDL121C	YJL181W	YLR440C	YEL023C	YBR259W	YML096W	YBR135W	YHR207C	YAL035W	YLL067C	YHL046C	YLR050C	YLL014W	YGL039W	YER139C	YEL038W	YBL054W	YML125C	YIL108W	YLR352W	YPL162C	YLR218C	YOR223W	YCR015C	YJR129C	YDR026C	YPL193W	YGL250W	YBR191W	YPL039W	YIL089W
	YCR043C	YLL045C	YHR149C	YJL049W	YCL037C	YMR142C	YMR146C	YKL170W	YNL260C	YLR344W	YPR196W	YLR237W	YOL056W	YPR084W	YIL152W	YOR042W	YPL090C	YIL152W	YBR031W	YAR068W	YGL146C	YBR031W	YLR364W	YEL007W	YPL034W	YML101C	YOR378W	YHL015W	YAL065C	YOR223W	YNR018W	YGR203W	YFR006W	YBL060W	YGL049C	YMR073C	YJR115W	YMR252C	YPL191C	YHR215W	YDL193W	YHR117W	YCR054C	YFL068W	YLR271W	YJL105W	YPR048W	YGL108C	YPL229W
	YDL123W	YPL216W	YGL129C	YKR045C	YFR038W	YPL034W	YLL045C	YKL027W	YPL079W	YLR031W	YDR197W	YOR017W	YLR290C	YKR075C	YER152C	YHL014C	YNR029C	YLR315W	YDL233W	YBR033W	YDR286C	YHR110W	YEL067C	YPR151C	YKR066C	YGR210C	YGR205W	YOR271C	YLR013W	YOR131C	YDL129W	YDR506C	YGR187C	YBR246W	YDL179W	YDR233C	YOR272W	YLR325C	YJL197W	YHR192W	YLR253W	YOR390W	YMR121C	YPR153W	YPR196W	YDR462W	YDR540C	YLR040C	YAR027W
	YIL176C	YDR338C	YHR168W	YMR146C	YNL244C	YLR281C	YJL160C	YDL045W-A	YHL004W	YCR050C	YGR067C	YMR185W	YCR007C	YFL052W	YDR458C	YPR048W	YCR054C	YBR063C	YIL096C	YFR048W	YIL127C	YIR036C	YOR271C	YOR062C	YBL060W	YHR110W	YML063W	YPL229W	YGR071C	YPL237W	YEL007W	YIL169C	YMR194W	YER121W	YPR063C	YER131W	YGR287C	YMR118C	YDR371W	YMR233W	YDR132C	YKL221W	YDR107C	YOR114W	YPL277C	YKR044W	YDR161W	YBL107C	YOL015W
	YKR059W	YHR168W	YBL060W	YLR247C	YFL013C	YGR054W	YDL110C	YLR351C	YGL193C	YLR461W	YHL042W	YPL030W	YPL250C	YLL067C	YLR037C	YIL078W	YNR036C	YFR048W	YDR132C	YHL013C	YPR043W	YNL211C	YLR441C	YLR243W	YIL077C	YGL036W	YCR076C	YNL162W	YLL064C	YBR282W	YKL075C	YMR136W	YLR455W	YDR281C	YPR196W	YGL176C	YGR294W	YGR196C	YLR287C-A	YOR289W	YMR233W	YBL044W	YGL015C	YER050C	YGL076C	YJL096W	YLR225C	YOR383C	YGL215W
	YMR084W	YHR057C	YJL077C	YGR196C	YDL224C	YHR149C	YLR029C	YJR113C	YBR101C	YER064C	YEL057C	YGR168C	YPL257W	YIL089W	YER117W	YNR063W	YLR439W	YOR378W	YBR244W	YGL080W	YER064C	YOL007C	YNL295W	YGR117C	YNL196C	YJR014W	YDL211C	YPL067C	YER066W	YFL034W	YKL221W	YER158C	YBL112C	YCR019W	YLR137W	YFL066C	YPR078C	YOR009W	YGL064C	YNL187W	YBR101C	YML100W-A	YGR237C	YHR214W	YDR239C	YGL226W	YOL015W	YBR255W	YPR013C
	YIL027C	YMR121C	YOR378W	YNL083W	YDL233W	YOR292C	YML017W	YDR338C	YDR367W	YMR269W	YDR101C	YGL076C	YBR162C	YBL111C	YFL068W	YDR450W	YLL018C	YJL217W	YER121W	YMR225C	YOR365C	YOR003W	YCR104W	YAL063C	YJL078C	YLR188W	YHL023C	YMR148W	YPR163C	YJR094W-A	YPR085C	YGL259W	YIR016W	YPR045C	YNL211C	YOR286W	YCR100C	YJR032W	YLR392C	YPL216W	YGR106C	YGR052W	YDR090C	YDR500C	YKL037W	YIR036C	YER074W	YGL081W	YHL050C
	YDR533C	YKL090W	YLR064W	YML053C	YBL029W	YFR017C	YDL224C	YHR059W	YBR270C	YJL147C	YJR119C	YNL249C	YNL046W	YKL168C	YIL161W	YBR259W	YIR016W	YLR440C	YMR278W	YDR405W	YOL103W	YLR326W	YKL078W	YDL206W	YJL028W	YER039C	YGL128C	YAL035W	YNR076W	YJL161W	YBR187W	YJR124C	YDR371W	YJR056C	YEL077C	YLR042C	YER153C	YDL082W	YOR378W	YHL042W	YDR370C	YML037C	YKL128C	YPL141C	YBR270C	YJR051W	YLR281C	YDL118W	YAL014C
	YER121W	YPL107W	YNL320W	YJR014W	YIL110W	YER152C	YDL086W	YIL069C	YDR169C	YGR106C	YIR042C	YLR440C	YOL014W	YGR027C	YLR281C	YJR136C	YKL170W	YGR150C	YHR203C	YNL187W	YIL177C	YBR162C	YDR049W	YEL067C	YJL181W	YER060W	YGR273C	YMR147W	YFL054C	YDR304C	YMR252C	YNL132W	YDR197W	YOR291W	YOL083W	YJL190C	YPL208W	YDR332W	YJL107C	YNR028W	YDR248C	YER056C-A	YKR066C	YGR210C	YER156C	YNL005C	YHL042W	YLR211C	YJL126W
	YPL030W	YLR118C	YFR038W	YFR032C	YDL018C	YLR392C	YIR042C	YML063W	YCR069W	YER117W	YOR246C	YOL014W	YPR116W	YOR150W	YGR097W	YDR105C	YNL132W	YEL067C	YJL147C	YJR149W	YGR281W	YER158C	YOR010C	YIR013C	YPR116W	YLL052C	YIL060W	YEL072W	YPL162C	YLR036C	YPL034W	YLR091W	YKR074W	YMR259C	YPR066W	YDR533C	YOL131W	YML125C	YLR095C	YLR455W	YPR129W	YGL085W	YBR162C	YLR283W	YDR041W	YOR192C	YKL207W	YIL078W	YEL057C
	YGR012W	YKL219W	YBR063C	YBR261C	YKR006C	YHR146W	YDR056C	YKR044W	YPL249C-A	YNL212W	YBL029W	YKR057W	YOR042W	YEL064C	YDR186C	YEL005C	YMR260C	YER047C	YDL141W	YGL262W	YPR152C	YDR033W	YER056C-A	YGR052W	YMR209C	YDR441C	YER163C	YHR218W	YPR085C	YJL123C	YAL028W	YBL081W	YOR390W	YML018C	YGR126W	YLL066C	YDL144C	YGR148C	YBR285W	YOL024W	YPL039W	YBR031W	YPR013C	YDR497C	YOL161C	YNL157W	YHL018W	YLL018C	YGR027C
	YMR269W	YGR016W	YLR440C	YLR290C	YDL193W	YPR048W	YOR165W	YNR045W	YOR220W	YGL260W	YAL049C	YKR059W	YFL013C	YOR383C	YBL087C	YNL152W	YDR322W	YER037W	YFL068W	YEL020C	YJR080C	YGR017W	YPR114W	YDR128W	YPR089W	YGL250W	YKR059W	YOL098C	YBR301W	YOR262W	YOL075C	YER080W	YDL010W	YDR179W-A	YLR278C	YPL158C	YAL011W	YLR351C	YMR323W	YDR233C	YCR069W	YNL196C	YEL067C	YHR149C	YNL087W	YMR180C	YPR085C	YLR221C	YGR148C
	YBR244W	YOR380W	YBR203W	YDR493W	YMR131C	YOR246C	YLR239C	YJL126W	YLR065C	YMR074C	YBR203W	YMR084W	YKL023W	YMR074C	YDR071C	YBR246W	YLR009W	YDR064W	YGL220W	YLR352W	YDR026C	YDR233C	YGR027C	YER004W	YAL064W	YDR332W	YOR009W	YDR475C	YBR013C	YMR040W	YMR040W	YLR108C	YOR227W	YML002W	YNR028W	YOR369C	YCR069W	YPL068C	YPR096C	YBR031W	YBL029W	YOR008C-A	YLR149C	YNR061C	YHR177W	YER101C	YBR270C	YOR114W	YHR010W
	YKR104W	YDL082W	YOR293W	YPL068C	YOR052C	YGR273C	YLR422W	YLR218C	YCR071C	YLR287C-A	YEL043W	YCR050C	YDR109C	YOR021C	YDL186W	YDR504C	YJL160C	YEL043W	YOR006C	YPL054W	YHR038W	YFR026C	YCR043C	YKR066C	YDR090C	YJL200C	YPL074W	YNL181W	YLR137W	YPL260W	YJR100C	YGL082W	YOL023W	YIL101C	YPL278C	YNL146W	YIR036C	YFR016C	YLR454W	YEL043W	YLL025W	YNL056W	YJR119C	YOL098C	YIL001W	YGR212W	YBL029W	YNL300W	YMR253C
	YML026C	YLR030W	YDR066C	YCR072C	YDL002C	YML053C	YDL179W	YLR426W	YEL072W	YLR013W	YGR205W	YJL107C	YOR044W	YDL010W	YHR033W	YKL027W	YOR252W	YMR230W	YMR260C	YLL064C	YMR323W	YGL159W	YDR067C	YBL086C	YJR054W	YIR036C	YGR106C	YKL155C	YKL183W	YOR361C	YNL244C	YNL336W	YGR084C	YPR152C	YLR271W	YBL028C	YDR233C	YLR221C	YGR168C	YGR283C	YNL100W	YGL160W	YNL019C	YKL071W	YLR065C	YOR350C	YBR231C	YLR225C	YDR233C
	YNR024W	YGL057C	YGL262W	YDR242W	YMR085W	YNR063W	YLR075W	YJL051W	YLR414C	YOL120C	YLR262C-A	YOR010C	YGL250W	YNL024C	YLR164W	YNL031C	YPL034W	YNL187W	YGR097W	YCR054C	YAL037W	YOR114W	YKR057W	YLR156W	YML100W-A	YHR149C	YPL041C	YDR064W	YOL161C	YJR039W	YPL279C	YGL160W	YOR096W	YMR086W	YPR109W	YJR061W	YJR079W	YOR293W	YIL069C	YPL009C	YJL051W	YLR049C	YBR056W	YJL206C	YOL022C	YMR034C	YPL034W	YNR021W	YDR405W
	YLL025W	YJL185C	YMR185W	YLR287C-A	YBR135W	YMR074C	YOR246C	YOR286W	YBR150C	YNR018W	YER101C	YDR458C	YPL264C	YNL036W	YDR239C	YEL077C	YCR045C	YDL048C	YPR151C	YER113C	YGR153W	YGL110C	YBR216C	YER163C	YLR064W	YBL113C	YDL218W	YDL224C	YNL254C	YGL164C	YER093C-A	YKL056C	YKL161C	YER131W	YIL057C	YDR494W	YFL065C	YNL146W	YNL269W	YJL016W	YPL158C	YJL200C	YDL118W	YLR077W	YJL216C	YBL086C	YBR225W	YDL010W	YOR192C
	YBL087C	YML117W	YCR071C	YKR091W	YNL087W	YKR098C	YKR105C	YCL002C	YHL039W	YJR088C	YKL207W	YGR117C	YDL057W	YKL050C	YJL177W	YGR012W	YGR210C	YDR068W	YEL067C	YMR187C	YPL183W-A	YBR261C	YDR229W	YOR390W	YMR073C	YKR105C	YBL113C	YBL076C	YBL031W	YDL002C	YJR003C	YPR148C	YMR191W	YLR004C	YDL057W	YLR344W	YBR184W	YBR009C	YDR319C	YGR015C	YNL187W	YOL083W	YHL021C	YEL005C	YBL104C	YDR429C	YKL168C	YJR088C	YOR114W
	YLR422W	YMR157C	YLR108C	YMR191W	YPR129W	YER074W	YBR246W	YBR194W	YPL068C	YOL036W	YDR239C	YKR098C	YOR324C	YOR111W	YHR010W	YLR281C	YGR021W	YCR015C	YOR008C-A	YGR015C	YNL036W	YPL280W	YNL212W	YMR114C	YDR124W	YOR264W	YPL079W	YIL018W	YPL052W	YDR352W	YDR197W	YDL083C	YPL071C	YMR244W	YPR085C	YFR032C-A	YDL027C	YOL127W	YLR077W	YKR018C	YMR295C	YPR147C	YDR249C	YGR197C	YHL035C	YBR181C	YDR197W	YGL060W	YBR285W
	YLR031W	YPL260W	YHR127W	YDR186C	YCR082W	YIR012W	YJR007W	YJR142W	YGR035C	YGR017W	YBR259W	YNR018W	YHR146W	YBR146W	YIL069C	YNR071C	YNL255C	YNL146W	YER074W	YCR100C	YKR030W	YFR006W	YBR242W	YDR262W	YJL123C	YOR091W	YDR532C	YJR100C	YDR262W	YER004W	YGR031W	YLL010C	YCR069W	YDR020C	YPR158W	YJL077C	YFL068W	YJR094W-A	YPL143W	YML056C	YMR098C	YBR007C	YLR247C	YJL193W	YDR286C	YKR098C	YER025W	YBR096W	YFL061W
	YIL069C	YNL211C	YGR150C	YLR267W	YCL033C	YKR057W	YDL211C	YLR385C	YML118W	YDR239C	YNR021W	YNL134C	YNL108C	YJL162C	YCR104W	YIL052C	YIL091C	YGR236C	YIL130W	YKL222C	YLR287C-A	YGL085W	YMR244W	YPR093C	YER050C	YDR532C	YBL059W	YLL029W	YOR324C	YPR084W	YBR138C	YCR087C-A	YER030W	YIR024C	YNL146W	YCL002C	YEL073C	YNL162W	YMR028W	YIR014W	YMR102C	YBR157C	YNL011C	YDR256C	YMR257C	YDL203C	YPR084W	YKL050C	YJL206C
	YHR010W	YFL040W	YDR068W	YDR532C	YJR098C	YOL014W	YIL130W	YDR371W	YDR073W	YHR032W	YMR118C	YLR312C	YIL164C	YCL068C	YDR041W	YNL300W	YJL213W	YDR071C	YFL066C	YER041W	YOR306C	YML020W	YDL061C	YJL189W	YDL070W	YJR111C	YKR015C	YJL160C	YPL064C	YHR141C	YOL098C	YLR083C	YDR471W	YGR173W	YDR128W	YBR013C	YLR237W	YDR349C	YJL049W	YOR350C	YNL211C	YMR253C	YDR186C	YOR352W	YMR132C	YNL237W	YDR475C	YLR289W	YKR105C
	YDR370C	YEL023C	YHR189W	YPR013C	YDR049W	YGR117C	YOL162W	YHR087W	YLL046C	YDL186W	YIL088C	YML017W	YML017W	YLR001C	YER041W	YMR146C	YCL036W	YDR179W-A	YNL165W	YCR011C	YDR536W	YHL017W	YOR077W	YER074W	YKL078W	YGR053C	YOR264W	YPL191C	YGR026W	YAL008W	YDR089W	YGL111W	YMR121C	YHR155W	YJR032W	YDR346C	YMR102C	YNL193W	YPL196W	YGR017W	YMR107W	YER047C	YBL066C	YER067W	YDL018C	YER074W	YOR357C	YDL114W	YKR013W
	YML053C	YLR185W	YFR043C	YDR370C	YBR282W	YBR259W	YDR266C	YJL151C	YKL168C	YLL018C	YBR191W	YCR104W	YKL128C	YCR071C	YER140W	YDR067C	YBR261C	YMR118C	YER007C-A	YDR391C	YJL225C	YKL121W	YOR304C-A	YPL263C	YDR242W	YEL057C	YFR026C	YIR014W	YEL034W	YOR228C	YBR262C	YPL198W	YNL215W	YPL184C	YKR013W	YEL049W	YNL211C	YIL018W	YIL078W	YOL075C	YKL069W	YMR221C	YMR262W	YKL098W	YLR073C	YNL284C	YJL221C	YHR168W	YPR066W
	YBR225W	YJL163C	YPR089W	YMR070W	YNL215W	YGR012W	YDR444W	YNR022C	YJR149W	YDR041W	YLL014W	YBR225W	YKL105C	YOL138C	YDL038C	YDR458C	YHR121W	YLR264W	YIL161W	YHR080C	YKL091C	YKR045C	YLL067C	YPL052W	YJR088C	YJL177W	YHL044W	YJL051W	YDL206W	YER140W	YPL184C	YML133C	YMR146C	YOR118W	YGL250W	YDL121C	YHR105W	YDR286C	YFL013C	YNR023W	YPR202W	YMR027W	YMR098C	YPL034W	YNL181W	YKL168C	YMR131C	YLR315W	YMR086W
	YIL078W	YHR100C	YPL034W	YMR073C	YKL037W	YGL076C	YDL180W	YDR237W	YBL076C	YOR369C	YNL320W	YBL086C	YDR073W	YKL215C	YBL076C	YFR017C	YIL052C	YML018C	YDL191W	YCR024C	YOR097C	YEL072W	YEL005C	YBR261C	YLR271W	YPR147C	YEL067C	YLL066C	YPR151C	YIL052C	YGR236C	YDR068W	YJL132W	YJR054W	YBR270C	YDR542W	YHR215W	YNL134C	YNL034W	YBR150C	YBL059W	YPL173W	YDR071C	YOR008C-A	YKL180W	YCR024C	YER163C	YOR380W	YDR471W
	YKR105C	YOR352W	YPR022C	YCL002C	YFR013W	YBR074W	YPL216W	YJL162C	YEL038W	YGR054W	YOR285W	YDL241W	YDR248C	YDR186C	YIL130W	YBR074W	YAL061W	YLR392C	YOL092W	YDL073W	YOL036W	YFR048W	YLR413W	YDR348C	YCR011C	YGR148C	YMR097C	YLR029C	YIL092W	YLL018C	YMR158W	YOR289W	YHR177W	YJL122W	YPL196W	YGL010W	YHR214W	YBL087C	YBR096W	YPL109C	YOR268C	YJR111C	YJR149W	YLR108C	YAL061W	YDL069C	YER182W	YDR197W	YDL114W
	YHR218W	YHR110W	YLR077W	YNR065C	YBR239C	YIL052C	YGR168C	YDR286C	YPL246C	YNL152W	YOR006C	YDR471W	YBR147W	YBR163W	YCR015C	YFR032C-A	YPR163C	YDR066C	YKR057W	YER047C	YPR174C	YDR248C	YPR027C	YPR048W	YLR095C	YDL211C	YHR146W	YLR440C	YNL146W	YGL140C	YLR048W	YLR326W	YNL086W	YDL144C	YKR051W	YNL255C	YML100W-A	YBL072C	YBR194W	YCR043C	YHR207C	YBR101C	YHL010C	YJL123C	YDL063C	YLR352W	YPR129W	YML117W	YJL193W
	YML072C	YGR106C	YDR041W	YHL042W	YOR365C	YPL030W	YDR068W	YNL099C	YLL054C	YBR163W	YHL001W	YOR286W	YGL159W	YHR126C	YHR141C	YBL076C	YOR361C	YPR106W	YAR061W	YPR174C	YGL220W	YBL060W	YBR013C	YDR429C	YGL039W	YLR422W	YBR033W	YIL152W	YLR118C	YOR161C	YGR015C	YEL035C	YIL011W	YCR082W	YER182W	YDL048C	YBR231C	YKR091W	YPR093C	YPR158W	YJR079W	YDR109C	YHR219W	YBR141C	YOR357C	YCL037C	YDL123W	YNL074C	YLR278C
	YDR366C	YOR051C	YER041W	YPL052W	YNL208W	YDL141W	YDR541C	YKL137W	YCR004C	YDR458C	YNL022C	YNL069C	YNL254C	YDL018C	YOR077W	YOR166C	YMR278W	YKR105C	YPR153W	YDR128W	YER034W	YHL012W	YDL218W	YGR130C	YIL158W	YDR519W	YMR019W	YJR007W	YOL042W	YLR082C	YGR196C	YJR007W	YLR029C	YIL096C	YOR091W	YHR052W	YOR350C	YPL113C	YMR180C	YKL006W	YKR084C	YOL162W	YMR295C	YKL209C	YDR334W	YKR045C	YDL218W	YBR013C	YCL005W
	YOL015W	YLR077W	YMR244W	YMR321C	YJL043W	YLR287C-A	YLL064C	YMR031C	YHL030W	YHR010W	YAL063C	YDL186W	YFR042W	YPR106W	YER074W	YIR014W	YDR152W	YGL076C	YOR251C	YDR275W	YKL187C	YNR018W	YGR079W	YEL001C	YLR243W	YNL033W	YBL029W	YBR255W	YDR229W	YDR334W	YDR334W	YDR071C	YGR125W	YER037W	YNL289W	YDR541C	YDL146W	YEL005C	YGR287C	YHR149C	YLR037C	YDR332W	YGL242C	YDR109C	YPR116W	YBR191W	YKL065C	YOR292C	YNL087W
	YJL221C	YOR292C	YMR181C	YHL025W	YDR506C	YER137C	YPL280W	YIL093C	YMR102C	YLL053C	YJR056C	YAL014C	YBL113C	YMR132C	YMR118C	YDR370C	YLR063W	YOL015W	YLR042C	YAL046C	YMR181C	YLR156W	YMR206W	YLR019W	YDL203C	YHR080C	YHL018W	YDR525W-A	YOR118W	YOR009W	YBR204C	YMR146C	YDR438W	YER025W	YAL035W	YMR128W	YOR093C	YOR052C	YDR370C	YMR244W	YDR109C	YFR018C	YDR291W	YLR437C	YER093C-A	YPR091C	YHR126C	YOL019W	YEL025C
	YDR179W-A	YER039C	YMR084W	YJL181W	YBR242W	YLR439W	YDL123W	YLR456W	YDR041W	YJL217W	YGL129C	YDR333C	YPL041C	YLR064W	YKL047W	YJR088C	YKL132C	YPL030W	YDR117C	YDL233W	YGL103W	YKR030W	YDR128W	YML108W	YJR014W	YIR039C	YAL064W	YJL213W	YPL068C	YJL084C	YOR246C	YOL103W	YGL103W	YGR146C	YLR440C	YDR267C	YOR385W	YDR447C	YML108W	YER113C	YOR086C	YOR003W	YDR374C	YHL026C	YGL242C	YMR024W	YOR093C	YEL067C	YMR230W
	YMR222C	YKL006W	YOL120C	YJL078C	YPL034W	YDL233W	YFL066C	YMR291W	YDR383C	YKR059W	YGL081W	YBR216C	YGL114W	YOL127W	YLR456W	YLR392C	YKR043C	YOR096W	YPR063C	YDL129W	YPL039W	YMR225C	YER182W	YJL216C	YNL152W	YDR541C	YOR003W	YGR097W	YER011W	YMR252C	YOR018W	YPR116W	YPR091C	YPL193W	YBR135W	YHR189W	YDR128W	YER117W	YLR168C	YBR225W	YJL185C	YPL196W	YMR136W	YDR505C	YER074W	YHR156C	YLR426W	YGR273C	YOR214C
	YJL177W	YBR246W	YIL158W	YIL152W	YER182W	YLR029C	YJR061W	YBL031W	YPL281C	YDR533C	YOR283W	YLR287C-A	YER153C	YAL008W	YNR071C	YKR057W	YIR024C	YER140W	YLR287C-A	YDR248C	YLR053C	YJR014W	YER074W	YLR446W	YER153C	YMR253C	YGR053C	YMR194W	YJL221C	YJR116W	YNL024C	YPL279C	YKL027W	YPL079W	YPR151C	YJR124C	YBR138C	YGR295C	YOR283W	YAL046C	YOR352W	YGR236C	YKL222C	YBL111C	YBR246W	YDL061C	YJR014W	YOR059C	YPR157W
	YHR141C	YNL249C	YER047C	YGR205W	YGL076C	YPR151C	YER121W	YPL162C	YER007C-A	YHR105W	YOR251C	YIL161W	YLR089C	YER182W	YHR179W	YGL189C	YDR500C	YGR012W	YLR441C	YLR075W	YBL038W	YDR514C	YGL226W	YPR066W	YPL052W	YCR072C	YOL119C	YOL127W	YOR305W	YER182W	YOR150W	YHL049C	YBR231C	YDL057W	YJL197W	YDR032C	YBL049W	YGR027C	YDR519W	YBL029W	YIL011W	YER034W	YOR059C	YDL173W	YMR111C	YPR166C	YAL036C	YJR149W	YBR138C
	YML018C	YLR004C	YOR258W	YML119W	YPL054W	YDR383C	YPL143W	YMR024W	YDR267C	YPL280W	YMR040W	YNL320W	YAL067C	YGL002W	YLL045C	YHR179W	YNL122C	YHR219W	YBR259W	YCL005W	YHR105W	YLR053C	YIR024C	YLR306W	YBL010C	YAL061W	YPL278C	YJL190C	YHL018W	YLR278C	YPL052W	YGL215W	YLL045C	YBL031W	YOR062C	YFR032C	YNL095C	YER130C	YGR026W	YML030W	YLR004C	YLR057W	YPR203W	YJL177W	YKR043C	YGL231C	YIL110W	YJL185C	YKL137W
	YOR369C	YHR035W	YMR066W	YGR207C	YOL015W	YBL060W	YAL008W	YIR012W	YMR315W	YOR378W	YLR271W	YPR048W	YPR203W	YOR393W	YMR146C	YML030W	YLR040C	YOR077W	YIL052C	YMR018W	YFL013C	YGL235W	YDR132C	YKL039W	YEL075C	YPR114W	YMR115W	YLR049C	YOL036W	YPL158C	YGR173W	YDR383C	YGL076C	YNL175C	YDR533C	YDR438W	YKL100C	YBR204C	YDR275W	YLR053C	YIR037W	YDR514C	YMR317W	YCL073C	YIL089W	YKL091C	YKR045C	YLR461W	YBR220C
	YLR441C	YOR158W	YAL014C	YKL078W	YKR043C	YEL067C	YEL057C	YKL183W	YGR236C	YNR063W	YFR038W	YBR191W	YDR291W	YDL063C	YJL190C	YNR024W	YIL161W	YPR071W	YHL014C	YDL118W	YPL052W	YLR173W	YKL027W	YBR163W	YBR264C	YJR061W	YLR221C	YOR369C	YPL196W	YHR209W	YDL057W	YNL024C	YHR159W	YHL042W	YDL133C-A	YLL064C	YPL066W	YOL107W	YNL035C	YDR520C	YFL034C-A	YBR285W	YNR004W	YER092W	YLL014W	YOR012W	YBR157C	YJR127C	YML117W
	YFR048W	YMR194W	YJR116W	YJL107C	YPL013C	YLR441C	YBR053C	YDR374C	YIL071C	YJR061W	YGR021W	YPL162C	YPR061C	YOR223W	YIL177C	YML003W	YDR471W	YOR022C	YGL031C	YKR102W	YHR117W	YGR131W	YBR244W	YNL193W	YDL193W	YOR262W	YJR061W	YFR043C	YDL133C-A	YDR332W	YHR049W	YGL060W	YCR024C	YEL067C	YIL024C	YNL212W	YBR147W	YMR027W	YHR177W	YDR497C	YDR111C	YML063W	YPR116W	YBR216C	YPR172W	YNL040W	YKL098W	YHR110W	YAL049C
	YAR061W	YDR506C	YEL007W	YDR406W	YHL017W	YBL086C	YOL056W	YNL305C	YDR275W	YPL220W	YPR048W	YER074W	YLR108C	YBR271W	YOR378W	YLR312C	YOL098C	YHR189W	YER139C	YMR144W	YPR071W	YDL073W	YPR048W	YBR285W	YDL176W	YLR221C	YDR089W	YOR262W	YLR237W	YMR265C	YCR016W	YDL119C	YOR150W	YMR064W	YDR051C	YER128W	YML037C	YPL041C	YDR066C	YJL181W	YGL080W	YNL086W	YNL046W	YOR283W	YHL042W	YDL089W	YER079W	YMR187C	YBR111C
	YBL104C	YOR003W	YMR130W	YMR044W	YCR054C	YNR023W	YOR008C-A	YNR021W	YAL067C	YLR108C	YBR225W	YIL069C	YPL109C	YJL149W	YOR166C	YIL027C	YPR157W	YKR059W	YBR242W	YMR262W	YGL010W	YGL117W	YER007C-A	YOR384W	YHR126C	YOR350C	YBR047W	YDL233W	YIL090W	YLR057W	YMR181C	YJL193W	YPL163C	YIL151C	YPL074W	YDR229W	YOR059C	YER131W	YNL181W	YAR027W	YPR040W	YMR265C	YOR305W	YGR079W	YDL206W	YAL046C	YDR117C	YOR272W	YOR234C
	YHR219W	YGL076C	YLL053C	YER092W	YOR285W	YLR440C	YPL225W	YDR060W	YDR444W	YKL027W	YPL216W	YGL147C	YJR154W	YPL260W	YEL067C	YER137C	YER184C	YDR041W	YIR036C	YAR061W	YHL042W	YCR051W	YOL120C	YEL023C	YIL088C	YNL187W	YGR066C	YNL125C	YPL277C	YLR019W	YLL053C	YPL222W	YIL133C	YCR045C	YEL070W	YPR084W	YPL143W	YBR187W	YKL077W	YHL035C	YJL055W	YOR186W	YPR011C	YGR054W	YPL030W	YGL146C	YBR125C	YKL168C	YNL033W
	YPR071W	YPL143W	YER137C	YJR138W	YLR225C	YIR024C	YDR471W	YDR132C	YPL163C	YGR196C	YPL246C	YKL047W	YGR017W	YCR004C	YMR206W	YER117W	YMR074C	YMR181C	YLR446W	YHR210C	YPL229W	YAR061W	YNR029C	YEL075C	YOR086C	YDL233W	YNR065C	YEL067C	YMR064W	YLR385C	YLR404W	YPL245W	YDR391C	YHR202W	YIL011W	YIL176C	YNL077W	YJR136C	YNL249C	YKL105C	YKL063C	YNR073C	YOR393W	YJR055W	YDR383C	YBL111C	YJR138W	YLR437C	YLR118C
	YJL190C	YMR253C	YPL282C	YDL193W	YKL033W	YOR271C	YDR533C	YJR012C	YJL163C	YBR013C	YIL096C	YLR356W	YDR242W	YFL034W	YMR107W	YLR446W	YPR151C	YBR225W	YLR029C	YKL071W	YGL143C	YGR210C	YIR036C	YDR111C	YNL108C	YDR089W	YKL033W-A	YDR067C	YBR163W	YNL122C	YML108W	YJL185C	YLR046C	YBR264C	YJR098C	YER025W	YLR013W	YMR196W	YIL101C	YOR214C	YIL027C	YPR093C	YJL016W	YBR261C	YNL289W	YGL160W	YFR031C-A	YPR093C	YFR049W
	YLL032C	YPL091W	YBR301W	YKL183W	YGR031W	YJL123C	YHR149C	YPL003W	YPR102C	YDR132C	YDL186W	YOR272W	YCL073C	YCR087C-A	YML026C	YLR440C	YMR142C	YCR090C	YJL177W	YLR049C	YOL023W	YGR052W	YAL037W	YOR192C	YER156C	YPL278C	YJL078C	YLR077W	YGR234W	YML050W	YDR320C	YBL104C	YNL046W	YCR054C	YDR073W	YGL111W	YPR127W	YOR387C	YAR020C	YLR247C	YOR093C	YMR187C	YJR151C	YPL191C	YJR061W	YHR140W	YER064C	YJL037W	YMR252C
	YJL218W	YDL104C	YHR033W	YFL066C	YBL092W	YNR024W	YLR388W	YBR187W	YPR091C	YDR067C	YPL226W	YJR032W	YJR007W	YER004W	YLR315W	YLR441C	YPR093C	YLL045C	YLR413W	YDR370C	YGL258W	YOR280C	YHR219W	YML002W	YPL017C	YEL005C	YMR253C	YJR115W	YDR482C	YKL094W	YLR031W	YJL082W	YPR011C	YBL059W	YKL039W	YPL191C	YDR504C	YMR325W	YBR220C	YFR032C	YEL072W	YIL024C	YGL260W	YGR117C	YGL129C	YJL171C	YLR040C	YLR243W	YJL123C
	YLR344W	YLL066C	YBL031W	YNL023C	YDR336W	YDL186W	YPR117W	YKR005C	YOR361C	YML026C	YDL057W	YDR117C	YKR041W	YPL281C	YIL172C	YKL037W	YPL108W	YPR089W	YPR114W	YOR214C	YER139C	YOL119C	YGR236C	YKL069W	YMR191W	YDL001W	YIL165C	YPR097W	YPL282C	YOL138C	YGR215W	YPR048W	YIL093C	YDL133W	YLR445W	YLR173W	YPL281C	YBR014C	YIL029C	YHR080C	YIR036C	YDR336W	YOR114W	YML096W	YJL197W	YPL196W	YLL014W	YOR003W	YMR115W
	YNL244C	YOR008C-A	YJL221C	YKR013W	YPR085C	YER121W	YOR304C-A	YER092W	YPL148C	YEL007W	YKR075C	YCL028W	YGL186C	YOR262W	YPL220W	YER002W	YOR304C-A	YER002W	YDR049W	YER186C	YJR136C	YCR019W	YLL066C	YLR445W	YDR334W	YJL163C	YBR246W	YOR096W	YJR015W	YLR440C	YER113C	YLR278C	YDL075W	YJL037W	YNR071C	YER113C	YAR064W	YOR312C	YPR048W	YKR045C	YLR333C	YNL305C	YOR111W	YEL075C	YLR063W	YFL067W	YIL092W	YLR392C	YCR100C
	YER152C	YML037C	YLR456W	YNL152W	YJL136C	YMR128W	YER137C	YLR137W	YLR082C	YKL133C	YLL053C	YIL092W	YMR146C	YGL064C	YKL061W	YIL090W	YOR158W	YNL165W	YJL160C	YHL050C	YLL064C	YGR068C	YLR040C	YGR197C	YMR130W	YOR161C	YCR096C	YNL040W	YLR375W	YLR407W	YCR015C	YBR259W	YKL077W	YPL272C	YKL072W	YBR301W	YOR383C	YHL033C	YOR324C	YCL073C	YOR017W	YDL038C	YPL216W	YOL070C	YIL091C	YER156C	YCR095C	YDR497C	YBR203W
	YLR392C	YLR151C	YLR271W	YJR007W	YJL055W	YMR194W	YNL096C	YOR150W	YIL108W	YFR043C	YBR157C	YIR036C	YCR082W	YLR352W	YIL060W	YDL123W	YER134C	YOL036W	YJL084C	YIL176C	YGR243W	YBL095W	YJL190C	YGL261C	YFL068W	YNL157W	YOR350C	YIL087C	YKL039W	YDR338C	YDL173W	YDR233C	YMR158W	YMR126C	YBR241C	YNL265C	YMR295C	YJL046W	YOR017W	YOL137W	YCR082W	YAL065C	YMR086W	YNL155W	YIL088C	YAL028W	YLR392C	YBR071W	YGR053C
	YCR015C	YOR205C	YNL187W	YDR124W	YLR036C	YLR446W	YER037W	YMR086W	YDL057W	YBR259W	YLR419W	YDR197W	YGL085W	YOR104W	YBR013C	YPL034W	YNL313C	YOR304C-A	YKL006W	YGL242C	YLR221C	YDR073W	YOR369C	YOL019W	YHL035C	YLR108C	YHR210C	YML026C	YGL083W	YCL068C	YJR142W	YJL118W	YKL138C	YJL077C	YPR084W	YOR251C	YGL250W	YPL220W	YGL082W	YDL203C	YDR169C	YOL131W	YMR118C	YDL119C	YLR108C	YBR235W	YBL092W	YHR021C	YPR040W
	YDL141W	YMR230W	YDR281C	YPR116W	YBL044W	YBR181C	YJL123C	YNL011C	YGL081W	YER037W	YJL223C	YLL018C	YHL017W	YHR179W	YML125C	YGR273C	YLL049W	YNL069C	YIL069C	YPL071C	YML100W-A	YNL196C	YBL049W	YKL075C	YNL134C	YPR013C	YIR024C	YKR057W	YDR333C	YFR011C	YDL206W	YML020W	YKR103W	YOR378W	YKL183W	YDR132C	YMR107W	YIL069C	YOR009W	YDR012W	YGL060W	YOR394W	YLR312C	YLR239C	YLR187W	YBR096W	YOR114W	YDR536W	YDL001W
	YJL225C	YHR038W	YLR461W	YOR378W	YDL123W	YNL146W	YKR098C	YGL085W	YDR352W	YKL037W	YKR057W	YEL067C	YPR027C	YER039C-A	YGL220W	YLR108C	YHR149C	YBL049W	YOL015W	YKL063C	YNL181W	YMR097C	YLR344W	YIL089W	YLR267W	YDR348C	YHR149C	YGR106C	YAL037W	YLR333C	YBR063C	YGR270W	YNL005C	YMR265C	YPR093C	YOL103W	YNR070W	YLR082C	YML025C	YCR007C	YBR220C	YKL037W	YAR027W	YOR262W	YOR283W	YGR068C	YHR213W	YKR030W	YNL269W
	YPL162C	YMR191W	YLR315W	YAL064W	YHR022C	YFR032C-A	YLR392C	YIL041W	YBR233W	YLL045C	YIL060W	YMR278W	YOR283W	YLR050C	YNL036W	YCL005W	YCL002C	YDR119W	YHR149C	YBL031W	YBL010C	YIL176C	YJL160C	YGL064C	YBR285W	YMR028W	YEL005C	YKR104W	YGL128C	YHR140W	YNL030W	YOR091W	YHL010C	YML101C	YAR029W	YER056C-A	YPR202W	YJR015W	YLR445W	YDR332W	YLR030W	YOR167C	YAR068W	YOR350C	YAL049C	YCR030C	YPL279C	YBR147W	YOR342C
	YBL076C	YDR109C	YHR146W	YDL173W	YGR205W	YBR244W	YHR087W	YPL071C	YCR046C	YCL028W	YER093C-A	YOR322C	YPL033C	YDL193W	YML018C	YHR032W	YDR337W	YLR108C	YKL133C	YMR222C	YPL173W	YCR050C	YDR370C	YDR051C	YPL068C	YDL114W	YOR342C	YPR102C	YGL036W	YER010C	YDR179W-A	YOL137W	YJL181W	YKR013W	YNL181W	YKR010C	YBR259W	YNL058C	YLR107W	YKR041W	YCL068C	YLR375W	YFR048W	YOR357C	YLL064C	YPR013C	YOL157C	YDL248W	YNR024W
	YDR542W	YMR034C	YDR338C	YKL033W	YGR067C	YOL098C	YHL014C	YMR279C	YLR243W	YLR441C	YLR315W	YMR206W	YDR458C	YPL052W	YFL066C	YEL067C	YLR364W	YDR383C	YKL078W	YDL169C	YNR045W	YOR093C	YBR074W	YMR185W	YMR031C	YDL089W	YGL250W	YER128W	YMR185W	YER060W	YHL017W	YDR332W	YGL057C	YDR161W	YBR033W	YCR043C	YPL247C	YNR076W	YNL087W	YDL002C	YNR021W	YIL172C	YMR027W	YPR015C	YGR016W	YOL015W	YLR075W	YJR062C	YMR259C
	YEL005C	YHL012W	YOR017W	YML100W-A	YIL152W	YER182W	YOL098C	YGR207C	YPR089W	YBL044W	YJL216C	YDL218W	YFL042C	YPL237W	YLR439W	YMR194W	YMR252C	YGL220W	YPR102C	YMR209C	YJR015W	YDR012W	YNL289W	YMR323W	YOR111W	YKR084C	YHL013C	YKL027W	YKR102W	YGR027C	YMR215W	YJL123C	YBL090W	YKL107W	YOR118W	YGR187C	YKL033W	YIL174W	YOR186W	YHR126C	YML119W	YFR043C	YNL069C	YDL133W	YHR149C	YLR426W	YML118W	YOR286W	YJR129C
	YOR378W	YNR040W	YGR196C	YHR126C	YGL250W	YGR097W	YHR203C	YIL177C	YFR042W	YEL049W	YLR404W	YJR094W-A	YMR136W	YBR244W	YIL175W	YGR027C	YDR101C	YGR054W	YOR258W	YBR137W	YDR370C	YHR162W	YDL038C	YPL068C	YPL208W	YGL193C	YHR168W	YBL089W	YFL042C	YLR188W	YHR131C	YNL305C	YMR115W	YOL019W	YMR136W	YPR089W	YGL189C	YPL191C	YOL036W	YIR007W	YGR243W	YHR126C	YML030W	YDR482C	YPL034W	YHR192W	YBR163W	YPL282C	YBR157C
	YGR085C	YLR397C	YBR239C	YDL054C	YPR063C	YNL244C	YGR205W	YBR146W	YLR306W	YLR164W	YOR365C	YJL160C	YLR278C	YNL125C	YLR441C	YNL162W	YLR287C-A	YMR066W	YER182W	YGL110C	YFL068W	YNR028W	YBL060W	YFL013C	YKL155C	YKR059W	YGL117W	YOR283W	YKL033W	YOL127W	YER092W	YOR271C	YDR286C	YNL215W	YEL049W	YKR057W	YAL014C	YER139C	YLR012C	YOR093C	YPL077C	YMR278W	YIL127C	YNR048W	YKL132C	YML096W	YFL034C-A	YLR455W	YIL069C
	YMR209C	YOR150W	YLR364W	YLL018C	YPL158C	YLR108C	YPR114W	YGR084C	YFL034W	YBR181C	YPL030W	YMR070W	YPL216W	YOR285W	YEL070W	YDR179W-A	YBL086C	YIL161W	YOR154W	YFL067W	YBR203W	YIL165C	YIL092W	YOR262W	YFR018C	YHL012W	YJL177W	YML083C	YML050W	YDR322W	YJL223C	YPL074W	YMR128W	YDR152W	YGL258W	YFL013C	YOR010C	YJR062C	YDL104C	YGR031W	YAR064W	YNR068C	YER186C	YNR023W	YBR231C	YDR352W	YLR019W	YDR441C	YKL026C
	YJL160C	YJR030C	YPL216W	YKL094W	YGL101W	YER002W	YBR244W	YGR017W	YDR471W	YPL162C	YOR361C	YNL067W	YDR233C	YJR098C	YIL078W	YNL289W	YAL064C-A	YMR084W	YMR074C	YPR115W	YKL215C	YCL073C	YMR142C	YDL089W	YLR290C	YAR050W	YLR057W	YPR084W	YER092W	YPL009C	YPR061C	YLR048W	YOR111W	YNL022C	YPR203W	YGR117C	YNL187W	YNL036W	YKL069W	YPL071C	YJR014W	YGL159W	YLR091W	YIL133C	YPL165C	YER092W	YGL101W	YGL231C	YGR102C
	YMR146C	YBR031W	YIR036C	YPR048W	YLL054C	YER134C	YGR111W	YIL027C	YKR059W	YPL099C	YLR283W	YJL123C	YBL104C	YPL229W	YHR199C	YKL071W	YEL005C	YKL037W	YKL180W	YBR063C	YLR173W	YMR136W	YIL064W	YCR083W	YJL027C	YJL049W	YBL054W	YLR344W	YPL030W	YCR096C	YCR090C	YFR006W	YPL278C	YOR154W	YJR115W	YMR070W	YDL193W	YOL161C	YNL031C	YCL005W	YKL039W	YNL217W	YNL335W	YGL103W	YER140W	YML072C	YJR007W	YPL077C	YPR091C
	YNL165W	YOR271C	YER102W	YLR243W	YPL263C	YDR281C	YGL260W	YPL013C	YOR285W	YFL012W	YPR093C	YIL172C	YOR091W	YDR011W	YDR064W	YNL244C	YER050C	YDL224C	YPR098C	YLR247C	YPL067C	YDR370C	YGR071C	YMR027W	YFL012W	YPL280W	YDR233C	YOL103W	YBR125C	YJR098C	YBL107C	YHR033W	YNL217W	YGR031W	YOR305W	YBR052C	YNL086W	YLR031W	YAR029W	YGL079W	YOR292C	YPL099C	YJR116W	YDR124W	YNL022C	YGL196W	YNL087W	YOR161C	YDL119C
	YGR034W	YKR030W	YBR079C	YFR048W	YLR315W	YEL005C	YGR012W	YDR322W	YPR114W	YML053C	YLR036C	YER113C	YOL048C	YGR016W	YJL147C	YKR098C	YLR462W	YER041W	YPL099C	YMR180C	YAL065C	YER175C	YER134C	YJL027C	YDR197W	YOL047C	YKL133C	YDL123W	YNL050C	YHR179W	YMR142C	YGL010W	YMR265C	YPL189W	YER066W	YIR042C	YCR104W	YNL208W	YKL071W	YFR018C	YER051W	YDL146W	YIR007W	YLR440C	YNL132W	YIL057C	YHL026C	YMR136W	YPR061C
	YDL186W	YJR085C	YLR065C	YKL075C	YNL115C	YAL037W	YOL036W	YLR013W	YLR057W	YHR141C	YNR061C	YMR244W	YPL071C	YPL158C	YJL078C	YAL037W	YGL159W	YDR197W	YAL064W-B	YKL003C	YML125C	YDL141W	YNL244C	YER011W	YLR422W	YDL127W	YKR030W	YCR071C	YKL121W	YOL131W	YBR122C	YEL005C	YLR397C	YAL011W	YPL052W	YPR203W	YKL069W	YMR102C	YNL018C	YJL193W	YML037C	YOR009W	YBL054W	YER130C	YKR075C	YML083C	YMR132C	YEL023C	YPL191C
	YIL130W	YNR048W	YCR015C	YIL024C	YHR177W	YMR278W	YGL220W	YCR007C	YBR227C	YIL029C	YLR108C	YAL061W	YDL183C	YHL013C	YHR100C	YGR097W	YPL148C	YLR037C	YEL038W	YMR253C	YMR073C	YHR071W	YNL249C	YBR264C	YOL019W	YFL040W	YOR161C	YGR273C	YNL211C	YLR049C	YGR066C	YLL067C	YIL127C	YDR210W	YPR048W	YDR475C	YLR385C	YLR407W	YLR161W	YPR174C	YJR138W	YFR042W	YKL090W	YPL099C	YFR013W	YLR414C	YHR032W	YOR012W	YDR338C
	YNL146W	YBR084C-A	YLR407W	YMR252C	YPR071W	YIL092W	YOL084W	YPL014W	YKR103W	YDR229W	YMR252C	YLR281C	YOR271C	YFR011C	YDR281C	YNL165W	YNL185C	YDL179W	YNL244C	YJL193W	YDR186C	YIL127C	YML072C	YMR206W	YGR130C	YHL013C	YPR013C	YML100W-A	YML086C	YNR023W	YAR068W	YKR071C	YKL039W	YLL053C	YMR323W	YHR010W	YIL027C	YLR264W	YMR136W	YFR049W	YHR033W	YNL074C	YLR218C	YOR017W	YER113C	YIL151C	YNL305C	YML083C	YGL108C
	YJL123C	YMR242C	YPL280W	YLR385C	YMR114C	YBR163W	YOR387C	YIL151C	YOR251C	YEL005C	YPR084W	YCR051W	YJL057C	YKL071W	YOL120C	YBR244W	YBR255W	YGL189C	YBR163W	YOR246C	YGL260W	YDL206W	YGR012W	YOR258W	YNL023C	YGL262W	YDR067C	YDR471W	YNR028W	YNL077W	YER121W	YJL176C	YLR456W	YBR096W	YEL067C	YOR312C	YJL123C	YLR077W	YMR282C	YBR222C	YER153C	YBR053C	YLR077W	YEL073C	YKR011C	YBR151W	YNL320W	YBL031W	YLR168C
	YBR259W	YNR045W	YKR059W	YIL169C	YBR203W	YDL061C	YBL049W	YNR040W	YCL005W	YEL067C	YBR125C	YLL053C	YCR023C	YLR046C	YOR306C	YDL233W	YLR031W	YNR029C	YFR017C	YHR156C	YDL224C	YJR111C	YGL010W	YJR115W	YMR111C	YOL070C	YML117W	YGR015C	YMR114C	YLR375W	YPL054W	YPR045C	YOR114W	YJL176C	YGR012W	YHL035C	YPR048W	YGL049C	YNL254C	YMR323W	YGL160W	YMR114C	YBL029W	YDR014W	YBR271W	YBR056W	YOR385W	YCL028W	YJR101W
	YBR013C	YER092W	YGL147C	YIL092W	YPL064C	YDR014W	YEL049W	YJL066C	YKL056C	YIL176C	YCL028W	YLL045C	YGL049C	YGL164C	YGR012W	YPL030W	YDL083C	YJL225C	YHR179W	YAL067C	YGR035C	YFR032C	YHR218W	YML086C	YOR378W	YOR227W	YDR320C	YEL057C	YNL215W	YGL057C	YDR012W	YOR016C	YLR352W	YCR004C	YAL014C	YLR325C	YDR541C	YOR167C	YGR235C	YML020W	YGR016W	YPL041C	YNL165W	YPR163C	YLR392C	YMR115W	YJR098C	YCR096C	YFR048W
	YPL280W	YKL091C	YGL220W	YIR024C	YDR320C	YKL133C	YML018C	YDL027C	YML101C	YOR022C	YMR084W	YGL010W	YDR011W	YDL156W	YDL123W	YDR383C	YDR222W	YMR222C	YOR019W	YER163C	YER134C	YER076C	YER131W	YHR177W	YHR218W	YMR166C	YDR441C	YMR310C	YEL023C	YCL037C	YLR049C	YMR064W	YGR149W	YFL040W	YIR039C	YPL108W	YGR250C	YIL161W	YER050C	YGL057C	YLR211C	YER051W	YHL042W	YJL126W	YNR037C	YKL037W	YDR391C	YOR019W	YIR044C
	YHR033W	YBR197C	YJL160C	YHL049C	YOL157C	YNL165W	YER047C	YHL023C	YOL087C	YGR150C	YIL027C	YBL049W	YNR028W	YGL101W	YNR024W	YLR344W	YMR147W	YOR010C	YLL067C	YLR012C	YJL216C	YMR233W	YBR246W	YML100W-A	YPL103C	YGL231C	YGL060W	YBR163W	YPL079W	YDR371W	YJL197W	YDR539W	YDL045W-A	YOR062C	YKL075C	YPL282C	YDR291W	YFR032C-A	YLR422W	YBR246W	YGR034W	YFL040W	YGL140C	YOR022C	YOR097C	YIR007W	YJL107C	YBR079C	YDL173W
	YOL103W	YGR283C	YDR105C	YCR007C	YDL218W	YJL084C	YBL087C	YCL042W	YDR438W	YJR116W	YOR357C	YIR024C	YMR019W	YMR191W	YGR212W	YER184C	YGR220C	YIL090W	YBR084C-A	YLR278C	YBL104C	YKL069W	YCR045C	YPL226W	YNL155W	YFR043C	YER152C	YHR179W	YML002W	YJL206C	YCR082W	YMR282C	YHL035C	YDL001W	YDR229W	YLR177W	YJL107C	YMR142C	YOR182C	YER093C-A	YJL107C	YGL260W	YPR084W	YMR142C	YBL092W	YPR061C	YPR174C	YBR031W	YLR151C
	YIR024C	YNR014W	YDL173W	YMR126C	YBR233W	YDR471W	YLR327C	YGR076C	YHL010C	YPL216W	YGL079W	YHL014C	YDL025C	YPL009C	YDR383C	YBL060W	YDR346C	YKR044W	YGR027C	YJL066C	YBR013C	YBR047W	YFL066C	YPR011C	YFL066C	YMR128W	YGL131C	YDR444W	YKL207W	YGR149W	YPR163C	YLR164W	YKR005C	YBR191W	YNL234W	YOR304C-A	YER039C	YGR235C	YGR093W	YNL056W	YKL003C	YIL069C	YIL177C	YJL043W	YOR006C	YKL167C	YLR179C	YEL049W	YNL023C
	YNR063W	YDR316W	YHL001W	YOR337W	YER140W	YJL213W	YAL064W	YBL067C	YHR010W	YMR142C	YLR040C	YDR071C	YKR018C	YGR149W	YOR042W	YHR199C	YHL026C	YBR246W	YPL216W	YMR086W	YIR036C	YBR246W	YLR392C	YJL176C	YLR036C	YGL128C	YPR147C	YOL015W	YBR225W	YGL002W	YAL064W	YPL077C	YJL084C	YNL212W	YPR011C	YGR071C	YDR415C	YDR089W	YOL163W	YLL007C	YDR450W	YGR026W	YBR137W	YPR066W	YOR271C	YKL098W	YFL013C	YIR036C	YKL128C
	YOR017W	YNL254C	YGR126W	YDR540C	YBR125C	YGL226W	YDR229W	YDL180W	YIL130W	YBR203W	YPL280W	YNR071C	YOL137W	YOR012W	YHL015W	YKL047W	YGR027C	YBR163W	YOR306C	YNL165W	YOL098C	YGL079W	YER121W	YDR132C	YDR475C	YDR011W	YKR041W	YPR071W	YPL278C	YPL066W	YKL061W	YGR223C	YOR077W	YOR390W	YJR113C	YER102W	YKR103W	YDR494W	YHL025W	YJR014W	YHR071W	YGR076C	YLR440C	YMR185W	YPR152C	YGL108C	YML096W	YJR161C	YNR004W
	YEL067C	YKR098C	YIR024C	YPL033C	YGR273C	YNL162W	YNL165W	YLR306W	YLR326W	YML018C	YLR149C	YOL070C	YPL245W	YDR066C	YPL162C	YOR234C	YER153C	YPL280W	YDR536W	YOL014W	YLR253W	YKL033W-A	YOR154W	YOL042W	YJL206C	YGR015C	YER175C	YPL220W	YKR051W	YBR120C	YIL092W	YDR504C	YGR117C	YBL054W	YFL064C	YOR361C	YLR422W	YDR333C	YIL041W	YJL070C	YEL023C	YOR352W	YNL108C	YOR246C	YBL028C	YJL066C	YMR160W	YBL095W	YOR357C
	YJL078C	YJL131C	YDL048C	YPR089W	YOR390W	YER153C	YDR032C	YML125C	YIL161W	YBR301W	YML009C	YCR043C	YFR032C	YLR333C	YNL146W	YOL056W	YDL141W	YPR114W	YIL064W	YJL097W	YGL064C	YML118W	YKR104W	YDR229W	YLL014W	YOR286W	YOR324C	YNL265C	YPR040W	YGL235W	YOL015W	YDR248C	YNL284C	YLR413W	YKR066C	YOR096W	YCR082W	YCR011C	YDL089W	YOR186W	YDR267C	YPR040W	YGR294W	YGL081W	YGR015C	YER184C	YOR097C	YBR090C	YDL193W
	YKL047W	YGL143C	YIL090W	YKL155C	YML030W	YOR306C	YMR128W	YOR350C	YER047C	YIL130W	YLR143W	YDL038C	YKL121W	YMR260C	YFL010C	YPR174C	YKL156W	YOL120C	YBL086C	YDR073W	YBR187W	YAL067C	YLR385C	YGL189C	YPL280W	YHR192W	YDL054C	YEL038W	YOR059C	YOR258W	YLR091W	YGL002W	YBR220C	YDR249C	YNL175C	YMR206W	YDL025C	YOR246C	YHR151C	YOR183W	YCR096C	YJL037W	YJL066C	YMR002W	YNL108C	YOR227W	YMR084W	YKL094W	YPL103C
	YOR010C	YOL023W	YDR383C	YLR108C	YKR018C	YOR019W	YCR045C	YLR440C	YMR146C	YPR071W	YBR141C	YOR312C	YEL043W	YLR287C	YDL141W	YOR019W	YLR073C	YDR281C	YGL226W	YAL065C	YOR042W	YPL071C	YNL155W	YMR070W	YML119W	YDL053C	YOL036W	YDR128W	YPR153W	YDR291W	YDR504C	YKL077W	YNL096C	YLR030W	YMR126C	YKR044W	YOR017W	YPL054W	YLR408C	YER076C	YDR061W	YNL335W	YOL014W	YLR031W	YPL281C	YOL013W-A	YDL224C	YDR186C	YDL211C
	YPR027C	YDR405W	YJL177W	YGL186C	YMR257C	YHL014C	YIL176C	YHR179W	YLR455W	YDL179W	YPL034W	YEL070W	YLR156W	YAL034C	YLL066C	YNL295W	YLR397C	YLR077W	YPL158C	YHR168W	YIL151C	YBR079C	YMR278W	YDR073W	YOR258W	YDL218W	YJL027C	YLR173W	YNL096C	YNL083W	YIL093C	YIL127C	YHL030W	YNL193W	YGL261C	YFR017C	YDR450W	YDR033W	YER076C	YDR458C	YJR011C	YDR275W	YPL071C	YMR233W	YDR020C	YJL176C	YKR049C	YLR179C	YFL034W
	YMR230W	YHR203C	YNR063W	YLR019W	YPR066W	YNL295W	YDR418W	YLR151C	YLR413W	YJL218W	YOL098C	YOR019W	YBR031W	YGR153W	YPR114W	YGR017W	YDL233W	YER152C	YPL034W	YKR084C	YMR126C	YLR439W	YLR440C	YCR004C	YIL092W	YOR183W	YJL185C	YLR107W	YJL189W	YDL173W	YDR541C	YGR250C	YLL010C	YCL037C	YDL206W	YHR087W	YGR243W	YJL223C	YBL087C	YHL050C	YPL148C	YMR209C	YFR049W	YDR073W	YER182W	YGL064C	YFR017C	YLR278C	YKL215C
	YHL050C	YGR102C	YLR164W	YDR286C	YPL279C	YPR098C	YJL218W	YNL254C	YNR071C	YHR033W	YJR024C	YLR364W	YKL155C	YMR195W	YBL104C	YDR239C	YML063W	YHR199C	YDR067C	YFR006W	YBR122C	YGR250C	YDR494W	YLR440C	YOL077C	YGR034W	YLR065C	YDL018C	YGR266W	YAL061W	YJR024C	YOR003W	YPL131W	YLR440C	YPL184C	YBL086C	YKL090W	YDR482C	YAL037W	YNL165W	YKL023W	YGR215W	YHR182W	YDR371W	YDL157C	YFL066C	YLR065C	YKL091C	YML030W
	YDR282C	YBL112C	YLR243W	YPL280W	YLR187W	YER117W	YLR281C	YNL336W	YDR119W	YFR032C	YOR093C	YEL043W	YOR114W	YHR213W	YHR218W	YOL120C	YNL022C	YML037C	YER050C	YKR066C	YER051W	YOR324C	YOR022C	YKR105C	YGR153W	YHL044W	YKR005C	YGL031C	YLR327C	YGR153W	YIL158W	YDR519W	YMR258C	YBR270C	YBL112C	YGR031W	YJR015W	YDL110C	YEL038W	YFL040W	YJL123C	YDL141W	YBR063C	YFL064C	YML050W	YCR100C	YIL175W	YAL014C	YKL155C
	YLL067C	YML020W	YGR212W	YLR089C	YDR387C	YGL010W	YNL249C	YNL018C	YPL150W	YDR068W	YCL036W	YNR024W	YAL027W	YDR415C	YJL084C	YML083C	YJR124C	YDL123W	YDR471W	YNL056W	YDR132C	YOR214C	YLR031W	YLR461W	YMR244W	YGR168C	YGR203W	YLR287C-A	YDR073W	YHR038W	YBR225W	YOR268C	YLR075W	YIR014W	YIR012W	YLR237W	YDR033W	YER113C	YDR111C	YIL176C	YOR380W	YMR086W	YMR066W	YLR049C	YPL070W	YLR351C	YHR177W	YDR071C	YDR073W
	YOL120C	YCR101C	YBL049W	YLR095C	YDR542W	YHR179W	YPR063C	YGL176C	YLR388W	YDR014W	YPR063C	YML002W	YML056C	YCL002C	YLR344W	YFL068W	YPL118W	YMR121C	YOR017W	YGR017W	YOR286W	YKR018C	YOL015W	YNL155W	YOR016C	YNL211C	YLL066C	YIL001W	YDL241W	YLR437C	YGR168C	YEL023C	YNL030W	YGL196W	YPR045C	YMR181C	YPL090C	YOR394W	YMR244C-A	YDL184C	YIL047C	YDL114W	YOL056W	YLR247C	YDR068W	YLL067C	YGR067C	YLR454W	YNR014W
	YNL212W	YIR036C	YJL225C	YKR102W	YDL179W	YNL069C	YJR080C	YBR268W	YCL001W-A	YPR027C	YJL162C	YER134C	YDR504C	YEL047C	YNL125C	YGL010W	YOR150W	YDR117C	YJR007W	YAL037W	YLR455W	YCR043C	YER140W	YIL137C	YKL094W	YOR268C	YHR022C	YPL077C	YGR126W	YNL024C	YHR219W	YMR295C	YDL144C	YPR093C	YGL215W	YNL244C	YOR097C	YLL052C	YMR187C	YOL029C	YPL099C	YNL260C	YMR044W	YFR026C	YGR210C	YGL140C	YDR332W	YMR279C	YGL002W
	YPR114W	YIL089W	YGR067C	YIL165C	YER066W	YGR027C	YGR052W	YNR062C	YNL289W	YCL002C	YEL007W	YOL013W-A	YBR203W	YOR131C	YJL107C	YMR278W	YDR267C	YGR106C	YMR142C	YNR004W	YDR067C	YER113C	YIL069C	YKL207W	YGL159W	YOL019W	YCR046C	YNL215W	YPL184C	YBR163W	YGL164C	YGL110C	YDR051C	YJR055W	YCR043C	YOR019W	YKL168C	YLR441C	YCR019W	YML086C	YHR110W	YDR383C	YHL001W	YDR336W	YDL218W	YKR074W	YGR205W	YGL261C	YNL217W
	YOR246C	YOR096W	YGR093W	YMR040W	YNL306W	YOL127W	YIL161W	YGR212W	YOR247W	YGR034W	YJR014W	YIL175W	YDR012W	YER010C	YLR019W	YPR151C	YOR019W	YGL147C	YHR146W	YOL056W	YPL184C	YMR321C	YER117W	YDL133C-A	YLL066C	YGL186C	YCR101C	YER113C	YBR264C	YDR267C	YDR132C	YDR282C	YBL092W	YMR114C	YDR233C	YJR003C	YAL049C	YER066W	YHL039W	YGL110C	YMR124W	YOR091W	YOL075C	YGR250C	YJL126W	YGL193C	YBR013C	YLR241W	YML125C
	YBL049W	YPL247C	YOL024W	YGR071C	YKL170W	YDR494W	YER056C-A	YFR045W	YGR026W	YGL140C	YLR009W	YOR062C	YLR053C	YMR193W	YLL029W	YOL127W	YDR109C	YHR032W	YCL001W-A	YCL073C	YMR185W	YKR041W	YGR034W	YHR117W	YPL033C	YKL056C	YGR243W	YMR230W	YPR066W	YHL017W	YPR127W	YDR114C	YNL185C	YDL206W	YPL067C	YFL052W	YBL059W	YPL277C	YGL002W	YFL067W	YMR209C	YMR194W	YGR283C	YFL051C	YER163C	YGL085W	YDR132C	YNR018W	YOR097C
	YGR236C	YNR068C	YOR272W	YLR367W	YGL193C	YDL123W	YGL159W	YBR181C	YHL023C	YJL123C	YGR110W	YOR161C	YBR222C	YOL092W	YKR059W	YLR143W	YMR279C	YNL244C	YHR218W	YGL260W	YNL244C	YFR018C	YPR066W	YOL138C	YLR306W	YLR237W	YKL155C	YHL029C	YGR243W	YOL057W	YDR266C	YAR028W	YPL208W	YKL132C	YNL193W	YLR419W	YDR542W	YGR066C	YCL068C	YOL162W	YPL143W	YLR388W	YNR023W	YPL041C	YMR114C	YFR016C	YFL012W	YNL289W	YDL203C
	YPL220W	YDR347W	YBL104C	YOL019W	YBR225W	YPL099C	YPR097W	YKL039W	YFR039C	YMR222C	YHR177W	YPR151C	YGL057C	YLL018C	YDR197W	YIL087C	YMR128W	YLR237W	YLL066C	YLL007C	YDR441C	YLR152C	YJL123C	YHL014C	YGR196C	YKR045C	YOL137W	YGL215W	YLR422W	YIL169C	YBR013C	YNL234W	YNL300W	YNL181W	YDR262W	YOR262W	YBR101C	YGL140C	YMR115W	YBL054W	YBL049W	YJL079C	YMR244W	YLL067C	YPL282C	YER025W	YDL086W	YDR482C	YKR005C
	YJL107C	YER101C	YDR067C	YDL203C	YER064C	YLR031W	YIL018W	YFL034C-A	YDR124W	YPL282C	YPL068C	YDR229W	YHR207C	YLR179C	YKR104W	YHR010W	YEL076C-A	YGR214W	YIL018W	YMR027W	YFR018C	YOR186W	YML026C	YGL159W	YHL025W	YHR126C	YOL013W-A	YDR450W	YCR019W	YLR388W	YER004W	YPR003C	YPR045C	YOR258W	YML100W-A	YFR038W	YEL005C	YBL027W	YBR284W	YDL193W	YER039C	YBR197C	YHR146W	YDR370C	YDL224C	YER034W	YGR054W	YAL037W	YMR295C
	YDL241W	YGL110C	YKR104W	YHL030W	YLR287C	YLR364W	YLR385C	YDR319C	YGR102C	YER121W	YDL157C	YDR064W	YHR126C	YNL083W	YLR040C	YLR029C	YDR540C	YNL152W	YGR071C	YLR461W	YFL066C	YJL200C	YHR033W	YGR110W	YHR097C	YCR096C	YNL036W	YOR246C	YCR015C	YJL131C	YNR076W	YOR389W	YIR012W	YOL083W	YFL013C	YNL031C	YLL066C	YOR234C	YDR034C-A	YOR051C	YMR146C	YPL009C	YBL111C	YDR266C	YPL226W	YGR153W	YGL129C	YAR061W	YNR068C
	YLR042C	YHL023C	YOR021C	YER101C	YMR132C	YGR017W	YNL200C	YOR111W	YLR408C	YJL221C	YHL039W	YOR378W	YCR043C	YGL235W	YNL244C	YGR071C	YBR231C	YJL107C	YNL295W	YOR062C	YOR166C	YOR337W	YPR174C	YAL035W	YDR033W	YGL146C	YGR212W	YGL135W	YMR107W	YBL087C	YML030W	YMR196W	YJR039W	YHR100C	YOL042W	YDR041W	YLL025W	YBR268W	YMR073C	YEL035C	YDR033W	YJL107C	YLR107W	YBL095W	YNL313C	YHR075C	YGL258W	YDR304C	YDL204W
	YDL218W	YDL073W	YHR219W	YOR296W	YDR438W	YML018C	YBR052C	YPL113C	YKL037W	YKR105C	YLR392C	YGR197C	YFR018C	YML072C	YJL213W	YJL123C	YDR014W	YFL068W	YLR031W	YPR011C	YGL226W	YHR149C	YGL220W	YPR045C	YDR476C	YFR022W	YOR262W	YBL072C	YMR265C	YOR220W	YER163C	YAL067C	YJL118W	YLR445W	YFR017C	YPL263C	YML119W	YLL064C	YLR262C-A	YPL198W	YOL030W	YLL010C	YIL055C	YDL203C	YHL018W	YLR257W	YPR078C	YDL089W	YKR017C
	YKL133C	YDR493W	YDR504C	YIL027C	YDR475C	YNL300W	YLR397C	YNL137C	YDR111C	YCR045C	YHR032W	YDR352W	YMR323W	YJL147C	YOR246C	YIR024C	YNR048W	YGR205W	YNR029C	YER033C	YLL007C	YKL006W	YIL172C	YEL049W	YJL057C	YHL023C	YBL076C	YKL224C	YOR131C	YGR031W	YNR036C	YOR262W	YHL042W	YLR289W	YOL015W	YGR150C	YBL029W	YDR041W	YHR218W	YIL024C	YKR030W	YPL257W	YOR289W	YPL222W	YBR063C	YPR097W	YBR084C-A	YDL057W	YLR179C
	YKL037W	YLR064W	YDR533C	YBR101C	YMR325W	YJL177W	YNL108C	YDL012C	YAR028W	YPL225W	YMR070W	YOR166C	YGR207C	YHR140W	YAR061W	YLR019W	YER041W	YEL057C	YDR197W	YOR111W	YKL155C	YOL024W	YOR251C	YOR059C	YGL164C	YHR146W	YDR514C	YLR392C	YBR239C	YDR109C	YOR322C	YLR388W	YNL244C	YBL067C	YML108W	YDR067C	YBR135W	YPL070W	YAR066W	YHR177W	YOR097C	YPL279C	YDR073W	YNL108C	YIL152W	YGR236C	YDR438W	YML037C	YJL016W
	YPL034W	YBL095W	YGR071C	YBR264C	YDR132C	YOL056W	YNL187W	YMR157C	YKR011C	YGR097W	YNL234W	YDL224C	YJL028W	YER131W	YPR071W	YHR218W	YPL199C	YLR281C	YNL300W	YPL257W	YER153C	YHR192W	YDR239C	YIL011W	YPR084W	YNL181W	YMR187C	YML072C	YDR520C	YDR506C	YKR091W	YKR030W	YBR120C	YOR192C	YBR233W	YNR028W	YFL064C	YBL066C	YLR104W	YDR109C	YBL095W	YOL098C	YDR248C	YMR114C	YDR012W	YMR196W	YDR068W	YLR012C	YDR056C
	YLR019W	YJL023C	YLR095C	YOL077C	YML096W	YIR036C	YIR024C	YKR057W	YFL067W	YMR215W	YOR097C	YNL165W	YFL034W	YLR057W	YJL123C	YJL084C	YAL036C	YOL056W	YGR117C	YMR107W	YMR044W	YBR225W	YDL233W	YKL033W	YKR017C	YPL009C	YDR383C	YFL034C-A	YIL057C	YKL072W	YHL021C	YDL179W	YGR212W	YNL335W	YGL226W	YHR038W	YJL193W	YOR227W	YKR017C	YHR168W	YBL044W	YHR131C	YCR007C	YNR028W	YJR098C	YDL083C	YPL193W	YCR051W	YDR185C
	YDR536W	YPL066W	YDL146W	YHL035C	YGR196C	YDL218W	YER152C	YLR445W	YAL035W	YPR066W	YMR178W	YMR107W	YKR045C	YBR231C	YBR074W	YLR397C	YJR151C	YJL218W	YEL007W	YHR049W	YJL176C	YNL056W	YPL030W	YBR239C	YAR064W	YBR101C	YNL187W	YER102W	YBR181C	YLR046C	YNL035C	YFR013W	YAR029W	YMR044W	YML003W	YAL008W	YEL077C	YLR375W	YGR130C	YPL184C	YDR504C	YCR096C	YIR014W	YIL089W	YDL123W	YLR082C	YOR251C	YHR177W	YKR044W
	YBR163W	YJR067C	YIL176C	YHR162W	YOR114W	YOL120C	YKL209C	YML018C	YKL078W	YJR094W-A	YPL113C	YIL130W	YDR068W	YLR437C	YEL005C	YNL146W	YJL177W	YDL186W	YMR128W	YIL077C	YML037C	YMR044W	YOR234C	YGL138C	YPR022C	YOR019W	YPR085C	YOR304C-A	YBR135W	YOR383C	YEL005C	YDL206W	YGL176C	YOL013W-A	YDR458C	YJL221C	YKR030W	YDL054C	YHR021C	YPR061C	YLR440C	YHR140W	YDL169C	YOL029C	YML030W	YPL034W	YMR258C	YHL029C	YBL113C
	YLR108C	YOR285W	YOR022C	YNL234W	YDR161W	YLR143W	YLR315W	YLR312W-A	YKR013W	YDR071C	YML003W	YEL038W	YFL051C	YGR173W	YNL212W	YER121W	YFR017C	YGL010W	YML072C	YBL054W	YDL072C	YGR053C	YOR246C	YLR460C	YAR028W	YGR106C	YIL164C	YER056C-A	YOR010C	YDR257C	YHL046C	YPL068C	YGR215W	YPR066W	YPL150W	YKR043C	YFL034C-A	YHR076W	YER189W	YPL103C	YOR003W	YIL177C	YKL105C	YKL090W	YPL109C	YLR057W	YLR108C	YCR050C	YOR365C
	YJR094W-A	YDL069C	YOL015W	YPL103C	YMR193W	YBR216C	YBR187W	YJL131C	YGR136W	YML125C	YBR063C	YPL099C	YKL006W	YMR265C	YMR073C	YNR065C	YNL099C	YLR312C	YDL133W	YJR061W	YDR405W	YJL181W	YLR042C	YNL195C	YKL033W	YBR108W	YLR267W	YHR203C	YKL072W	YMR157C	YJR015W	YGR196C	YNL018C	YJL197W	YGL064C	YHL039W	YEL023C	YGR035C	YDL184C	YHR032W	YJR012C	YML024W	YBR108W	YBL031W	YJL221C	YHR121W	YKR043C	YER184C	YER134C
	YBR074W	YBL113C	YEL049W	YLR271W	YPL196W	YML083C	YDR041W	YJR067C	YOR166C	YHR146W	YBR135W	YBR163W	YCL005W	YIR007W	YMR142C	YLR287C-A	YGL143C	YOR246C	YHR219W	YML101C	YNR028W	YBR222C	YIL130W	YBR079C	YMR286W	YFL054C	YHR035W	YNR028W	YBL112C	YDR060W	YGL220W	YPL070W	YIL151C	YHR151C	YPL226W	YBL060W	YBR225W	YPR196W	YDR348C	YOL015W	YHR215W	YPR091C	YDR542W	YLL049W	YDR536W	YBR031W	YJL149W	YOR097C	YKL221W
	YGL189C	YDL118W	YKR105C	YPR022C	YAL061W	YMR209C	YJR142W	YIR003W	YGL108C	YGL261C	YNL115C	YJL177W	YKR015C	YDR291W	YER121W	YDR014W	YGR197C	YGR053C	YPL280W	YIR014W	YDR262W	YLR267W	YHR149C	YDR320C	YDR332W	YBR033W	YGR065C	YNL155W	YIL137C	YHL010C	YMR325W	YDR179W-A	YMR242C	YML030W	YHR127W	YGL260W	YHL049C	YDR139C	YPL090C	YJL057C	YAL046C	YDL177C	YLR407W	YGR187C	YDL167C	YJR015W	YKR044W	YHL035C	YFR035C
	YDR239C	YPL162C	YLR040C	YER087W	YDR383C	YER184C	YDR352W	YDR197W	YKL077W	YHL015W	YER128W	YJL084C	YKL072W	YKL063C	YMR084W	YJL213W	YNR063W	YDL173W	YPR093C	YOR393W	YGL015C	YML086C	YDR117C	YLR422W	YIL024C	YLR089C	YER071C	YDR111C	YOR063W	YDR476C	YDR286C	YDL061C	YBR101C	YNR024W	YER011W	YLR287C-A	YLR037C	YNL035C	YNL046W	YER153C	YMR251W-A	YER182W	YOL029C	YNL181W	YCR087C-A	YDL141W	YNL165W	YOR258W	YOL087C
	YDL038C	YNL050C	YDR132C	YEL073C	YOR158W	YER140W	YJL217W	YGL128C	YBL060W	YOL070C	YLR050C	YML072C	YFR011C	YDR338C	YGR034W	YHR149C	YHR059W	YHL014C	YNL108C	YCR096C	YGR097W	YDR291W	YMR209C	YDL141W	YKR011C	YBL089W	YDR539W	YFL052W	YDL179W	YIL093C	YNL215W	YHR211W	YNL115C	YLR063W	YFL052W	YJL217W	YHR057C	YLR333C	YDR291W	YPL257W	YMR144W	YLR306W	YOR350C	YKL219W	YMR166C	YDR266C	YMR070W	YHR140W	YLR177W
	YBR216C	YLL010C	YLR281C	YGL262W	YGL015C	YDR117C	YMR181C	YNL306W	YPL220W	YHL018W	YDL218W	YMR222C	YLR239C	YOR009W	YDR536W	YLR013W	YPL067C	YBL104C	YIL027C	YER074W	YGR015C	YLL007C	YKR044W	YCR015C	YGL160W	YBL067C	YLR237W	YHR199C	YDR370C	YBR239C	YGR111W	YDL218W	YKL006W	YJL084C	YKL033W	YBR063C	YBR220C	YKL155C	YOR357C	YOR383C	YML118W	YNL168C	YDL146W	YPR063C	YDR504C	YPR063C	YDR012W	YHR017W	YKL091C
	YHL015W	YOL137W	YPR048W	YMR257C	YDR371W	YHR218W	YGR273C	YPR071W	YOR291W	YOR021C	YMR111C	YOR096W	YOR214C	YMR252C	YGL215W	YBR163W	YAL064W-B	YOL084W	YDR014W	YKL090W	YOR385W	YEL035C	YML002W	YMR244C-A	YPL191C	YMR146C	YCR071C	YDR504C	YIL174W	YBL089W	YLR065C	YOR280C	YPL196W	YLR412W	YDR132C	YML018C	YNL237W	YLR437C	YER163C	YNL092W	YGR266W	YBL067C	YDR504C	YDR222W	YOR251C	YHR127W	YLR107W	YOR042W	YNL320W
	YGR196C	YNL005C	YKR017C	YDL176W	YLR440C	YLL029W	YGR150C	YKL167C	YML025C	YNR065C	YMR142C	YKR074W	YMR178W	YOR161C	YLR364W	YBR181C	YDR349C	YCR104W	YHR105W	YML133C	YIL001W	YMR323W	YLR271W	YAR029W	YMR252C	YER128W	YEL023C	YJL126W	YGL215W	YER131W	YDR429C	YBR031W	YLR271W	YML086C	YBR239C	YDR014W	YKR010C	YFL034C-A	YDR042C	YHR210C	YPR116W	YPL034W	YGR031W	YJL136C	YNL260C	YOR305W	YLR001C	YLR253W	YMR178W
	YLR439W	YPR045C	YMR222C	YDR248C	YNR076W	YIL087C	YER128W	YEL034W	YIR012W	YDR536W	YOL161C	YFR032C	YFL067W	YBL087C	YNR063W	YHR146W	YPR153W	YHR179W	YHR199C	YBR269C	YPL282C	YPL250C	YKL037W	YLR297W	YOR228C	YBR261C	YHR213W	YOR350C	YLL018C	YNL152W	YHR199C	YLR036C	YML020W	YLR352W	YER152C	YJL084C	YDR371W	YHL046C	YCR076C	YOR262W	YCR030C	YKR023W	YGL057C	YER163C	YMR178W	YDL057W	YNR070W	YLR046C	YHR202W
	YLR312C	YAR027W	YLR019W	YDR475C	YHL046C	YOR022C	YDR179W-A	YLR179C	YBL028C	YOR042W	YKR006C	YDR504C	YPL009C	YHR209W	YGL010W	YGR148C	YKR051W	YFL010C	YJL213W	YDR071C	YNL005C	YDR320C	YMR230W	YHL018W	YOR337W	YKR044W	YHR155W	YDR014W	YGR110W	YNL115C	YKL155C	YJL181W	YHR219W	YAR023C	YNL295W	YMR121C	YMR144W	YML024W	YDR134C	YOR283W	YFL054C	YHR214W	YDL203C	YNR036C	YFL012W	YIL177C	YGL228W	YNL295W	YLR159W
	YBR246W	YIL093C	YGL261C	YIL077C	YKL098W	YNL099C	YIR012W	YBR056W	YPL067C	YHR100C	YML081W	YBL060W	YIL174W	YJL084C	YAL064W-B	YDR494W	YHR147C	YLR271W	YLR108C	YPR091C	YCL001W-A	YBR046C	YAL064W-B	YPL150W	YDL054C	YOR247W	YGL002W	YHR117W	YDR266C	YKL098W	YCL033C	YIR014W	YLR104W	YIL069C	YJL077C	YMR230W	YMR146C	YOR016C	YDR051C	YDL133C-A	YDR068W	YMR291W	YGL159W	YLR446W	YDL114W	YOL075C	YDR336W	YLR072W	YDL237W
	YDR067C	YER030W	YHL033C	YBL060W	YBR096W	YLR040C	YER101C	YBL086C	YAR023C	YBR244W	YJL160C	YDR041W	YGR126W	YML026C	YLR385C	YOR022C	YNL181W	YPR027C	YIR024C	YHR211W	YBR301W	YPL216W	YOL098C	YPR097W	YDR210W	YPL090C	YKL183W	YMR040W	YIL091C	YJL162C	YJL122W	YFL034W	YER064C	YNL132W	YCR076C	YPR027C	YBR137W	YML087C	YDL156W	YGR053C	YBR028C	YIL077C	YGR017W	YOR258W	YLR315W	YOL138C	YFL061W	YOL007C	YER033C
	YHR199C	YOL047C	YIL087C	YBR125C	YNL260C	YBL072C	YJL213W	YNL176C	YMR086W	YNL099C	YOR322C	YOR306C	YER113C	YBR282W	YJR007W	YOL098C	YOL077C	YER102W	YMR002W	YMR295C	YHR131C	YDL054C	YPL280W	YPL278C	YFR057W	YDL241W	YMR166C	YIR012W	YNL175C	YER039C-A	YDR307W	YNR048W	YNL100W	YER007C-A	YER037W	YAL064W	YLR082C	YER102W	YGL196W	YIL088C	YEL044W	YAR023C	YOR042W	YKL133C	YGL193C	YCL045C	YNL301C	YER138W-A	YER163C
	YNL152W	YMR323W	YJL217W	YPL196W	YCR051W	YAL064W-B	YMR278W	YBR241C	YLR375W	YHR117W	YAR027W	YDR186C	YNR069C	YJL190C	YFR048W	YOR306C	YNL005C	YDR370C	YGL049C	YDR520C	YKR098C	YPL184C	YGL159W	YNL036W	YGR071C	YML063W	YNR037C	YNL193W	YDR320C	YGR017W	YPL030W	YML072C	YFL046W	YDL179W	YNL155W	YLL053C	YBL107C	YOL138C	YHR198C	YMR225C	YDL146W	YOR161C	YDL002C	YLR287C	YHR052W	YMR144W	YDR346C	YGR054W	YLR297W
	YLR037C	YDR500C	YPL162C	YIL101C	YHR049W	YFL066C	YBR301W	YPR202W	YBR259W	YNL249C	YPR116W	YDR494W	YJL206C	YJL028W	YBR259W	YDR281C	YOR258W	YLL066C	YLL029W	YHR127W	YLL067C	YKL023W	YHL014C	YBR270C	YNL265C	YNR073C	YOR093C	YBL049W	YIL127C	YDR383C	YLR095C	YER047C	YOR383C	YMR128W	YNL096C	YIR012W	YLR392C	YDR418W	YIL071C	YEL025C	YDL237W	YPR102C	YML020W	YBR225W	YDR132C	YGL260W	YJL118W	YDR319C	YPL113C
	YCL002C	YEL048C	YBR244W	YOR091W	YPL030W	YNL155W	YER113C	YER033C	YMR178W	YGR071C	YOR252W	YPL216W	YBR246W	YLR375W	YKR005C	YML037C	YDL123W	YBL112C	YMR146C	YHR146W	YMR118C	YML030W	YNL067W	YDL233W	YMR180C	YER182W	YNL033W	YGL259W	YMR066W	YKL133C	YBR203W	YLR243W	YJR151C	YKL072W	YMR206W	YJL055W	YLR057W	YDR262W	YPL150W	YBL104C	YFL010C	YGR196C	YCL073C	YNR073C	YNL030W	YBR108W	YBR204C	YFR049W	YER117W
	YLR237W	YDL045W-A	YBL044W	YDR233C	YHL018W	YOR234C	YGL135W	YCR050C	YOR052C	YLR385C	YGL111W	YCR019W	YPL184C	YOL015W	YOL084W	YMR209C	YBR120C	YDL211C	YBL049W	YGL010W	YBL066C	YLR218C	YMR107W	YMR044W	YPL162C	YDL183C	YGR068C	YBR084C-A	YPL074W	YKL071W	YLR439W	YNR023W	YPL173W	YFR022W	YOL036W	YPR043W	YGL160W	YMR194W	YDL233W	YKL039W	YFL068W	YDR307W	YEL020C	YIL087C	YJL038C	YBL010C	YMR178W	YGL117W	YNL196C
	YMR074C	YDR286C	YGL221C	YCR096C	YJL197W	YGR236C	YOL015W	YBR244W	YDR066C	YBR216C	YMR215W	YLR392C	YGR054W	YDR476C	YPL280W	YJR007W	YOR262W	YDR067C	YNL249C	YEL001C	YBR233W	YBR147W	YPL099C	YKR017C	YNR062C	YDR051C	YPL184C	YLR455W	YDR458C	YOL015W	YPL105C	YMR010W	YGL226W	YOR361C	YMR114C	YDR471W	YBR151W	YPR153W	YFR032C-A	YER137C	YCR004C	YKR071C	YKR041W	YDL002C	YDR370C	YPL226W	YFR043C	YER041W	YER057C
	YDR064W	YBR216C	YER050C	YDL114W	YGL196W	YEL038W	YBR063C	YML117W	YIR037W	YOR010C	YDL141W	YJL151C	YER076C	YLR019W	YOL015W	YDR117C	YML081W	YIL027C	YBR231C	YOR383C	YFR035C	YJL070C	YGR017W	YMR221C	YDR429C	YOL137W	YPR045C	YCR090C	YOR291W	YIL055C	YDL110C	YKL224C	YER076C	YJL136C	YER004W	YOR252W	YJR113C	YGL220W	YJL189W	YCR082W	YDR415C	YFR035C	YMR178W	YER139C	YMR085W	YOR357C	YOR228C	YEL035C	YIL029C
	YPL216W	YFR031C-A	YKR005C	YKR066C	YDR391C	YAL061W	YNL295W	YMR098C	YNR048W	YDR179W-A	YMR044W	YAL037W	YML086C	YNL023C	YGL189C	YIL151C	YDR256C	YDR105C	YHR117W	YFL042C	YAL064W	YCL005W	YOR306C	YER128W	YLR168C	YOR271C	YJL049W	YAR066W	YLL010C	YDR237W	YBR151W	YNL295W	YGL228W	YHL025W	YHL025W	YBR230C	YPL148C	YMR257C	YOL075C	YFR043C	YHR214W	YJL213W	YDL141W	YEL057C	YMR118C	YER153C	YMR259C	YPL150W	YMR181C
	YGL010W	YER079W	YDR291W	YDL027C	YLR367W	YNL249C	YGR097W	YLR287C-A	YDR332W	YPL168W	YPL260W	YMR073C	YEL025C	YJR054W	YBR246W	YDL186W	YBR062C	YCR043C	YNR036C	YCR106W	YJL051W	YLR004C	YMR146C	YIL175W	YGR207C	YJR119C	YKL027W	YNR063W	YLR297W	YAR023C	YGR110W	YCL033C	YHL004W	YLR375W	YGR102C	YGL261C	YKL183W	YIL136W	YJR030C	YJL097W	YBR148W	YMR074C	YOR262W	YPL108W	YER064C	YDR257C	YNL260C	YCR071C	YLR057W
	YIL092W	YBR235W	YNL096C	YOR228C	YMR084W	YLR344W	YOR166C	YPL118W	YHR052W	YNL096C	YGL220W	YGR136W	YDL141W	YBR141C	YBL049W	YAR066W	YJL147C	YBR013C	YDL136W	YGL140C	YOR019W	YFL067W	YHR141C	YDL070W	YNR065C	YGR203W	YNR018W	YOR258W	YFR017C	YER079W	YMR114C	YDL193W	YBL086C	YBR271W	YLR283W	YGR093W	YCL002C	YLR262C-A	YPR027C	YPL226W	YDR320C	YDL018C	YBL031W	YML119W	YGR067C	YCL049C	YNL208W	YKL086W	YPR194C
	YHR179W	YMR265C	YJL136C	YGL049C	YGR016W	YGR093W	YLR437C	YJL097W	YJR094W-A	YCR090C	YKL098W	YML003W	YNL086W	YLR356W	YHR219W	YMR269W	YLR042C	YLR040C	YER064C	YHR126C	YDR089W	YHR122W	YNR063W	YNL211C	YPL141C	YBR233W	YGL146C	YFR026C	YOR262W	YJL016W	YGL262W	YBR181C	YDR063W	YML072C	YGL176C	YLL025W	YGL164C	YDR506C	YOR214C	YMR178W	YPR066W	YDR405W	YDR109C	YLL007C	YOR365C	YPR163C	YMR257C	YIL067C	YBR063C
	YOL056W	YDR333C	YJR014W	YHR097C	YGL083W	YGR148C	YGR085C	YGL143C	YKL156W	YMR244W	YBR233W	YLR143W	YEL035C	YJL107C	YOL007C	YAL064W-B	YML100W-A	YMR269W	YNR023W	YGL101W	YLR040C	YHL046C	YFR043C	YFR057W	YOR365C	YNL295W	YNL023C	YPL052W	YNL234W	YPR097W	YCL045C	YHR045W	YMR291W	YOR350C	YPL064C	YOL015W	YBR007C	YOR114W	YKR070W	YFR042W	YGL164C	YIL029C	YPR091C	YBL029W	YOR114W	YMR260C	YBR135W	YLL025W	YDR286C
	YEL075C	YJL105W	YJL107C	YKL072W	YGR076C	YDR536W	YLR143W	YKR059W	YMR265C	YBR074W	YHL017W	YGR210C	YHR149C	YER060W	YGR085C	YPL099C	YIL152W	YJR007W	YOR246C	YDL199C	YNR065C	YIL164C	YOR019W	YGR237C	YOR091W	YKL061W	YEL057C	YKL209C	YGR162W	YMR260C	YLR107W	YFL040W	YLR225C	YKL050C	YOL053W	YER047C	YBL095W	YBR262C	YER085C	YJL107C	YBR231C	YJR007W	YKR018C	YPL039W	YMR115W	YPL237W	YDL233W	YBL054W	YDL133C-A
	YMR142C	YCL033C	YLR283W	YKL121W	YLL053C	YHR105W	YDL186W	YNL212W	YOR312C	YNR062C	YFL013C	YEL077C	YNL095C	YLR407W	YIL087C	YER140W	YKL037W	YOL007C	YLR325C	YLR455W	YPR004C	YGR015C	YOR167C	YKL071W	YLR179C	YNL196C	YGR110W	YKL086W	YDR291W	YMR258C	YJL189W	YDR012W	YCL056C	YPL108W	YNL215W	YIL175W	YMR070W	YKL050C	YOR258W	YGR097W	YGL189C	YKL056C	YDR520C	YOR389W	YBR079C	YML100W-A	YCL028W	YIR013C	YBL086C
	YLR385C	YKL168C	YER074W	YDR169C	YKR049C	YPL168W	YPR027C	YGL110C	YDR014W	YIL078W	YDR542W	YDL114W	YDL133C-A	YAL061W	YBR225W	YJL177W	YCR087C-A	YLR364W	YLR077W	YKL091C	YKR075C	YDR332W	YNL165W	YNL018C	YGL186C	YJR007W	YMR251W-A	YJL181W	YBL054W	YIL088C	YDR186C	YHR080C	YOR022C	YLR107W	YFR057W	YMR260C	YHL030W	YPL282C	YFR023W	YFL034W	YNL195C	YPR013C	YHR177W	YPL272C	YOR285W	YER087W	YOL022C	YBL076C	YMR225C
	YDR383C	YNL300W	YLR385C	YOR215C	YGR015C	YPR174C	YML053C	YBL029W	YCR015C	YER152C	YDL211C	YDL083C	YCR099C	YGL015C	YBR216C	YGL226W	YOL007C	YIL175W	YIR012W	YBR270C	YDR109C	YHR080C	YGR136W	YNL215W	YDL086W	YJL016W	YJL147C	YGR110W	YLR445W	YDL179W	YIL077C	YDR257C	YMR244C-A	YML100W-A	YEL001C	YNL260C	YDR061W	YPR127W	YGR270W	YDR128W	YER066W	YJL218W	YJL057C	YGL002W	YMR003W	YGR035C	YPL226W	YBL038W	YHR078W
	YML003W	YHR010W	YCR050C	YBL044W	YFR017C	YAR066W	YOL024W	YLR094C	YOR357C	YBR231C	YFL012W	YER152C	YLR211C	YPL034W	YDR370C	YMR074C	YLL029W	YAL037W	YPR174C	YGR031W	YOR293W	YOR062C	YPL168W	YIL136W	YOL070C	YPL113C	YFL054C	YAL034C	YER128W	YJL082W	YNL187W	YER064C	YER092W	YBR242W	YAL011W	YBR302C	YLR243W	YAL063C	YPL017C	YLR108C	YGL036W	YDR056C	YFR042W	YPL168W	YPR048W	YOR286W	YIL077C	YKL056C	YOR227W
	YHR105W	YIL169C	YOR093C	YOR271C	YDR504C	YFL068W	YHR199C	YOR131C	YGR196C	YIL174W	YLL018C	YDR067C	YBR227C	YGR197C	YBR163W	YFR032C	YAR020C	YDR352W	YER184C	YGR237C	YOL138C	YBR241C	YNR071C	YDR540C	YIL165C	YLR271W	YGL231C	YDR012W	YFL064C	YEL047C	YPL226W	YDL211C	YJR054W	YGL157W	YBL113C	YDL070W	YMR073C	YHR177W	YJR098C	YOR062C	YKL090W	YNL067W	YFL042C	YML101C	YGL196W	YHR010W	YNL181W	YOR223W	YKL050C
	YOR042W	YLR388W	YDL179W	YGR012W	YNL005C	YHR199C	YIL078W	YMR222C	YPR129W	YHR213W	YJR061W	YFR039C	YPL198W	YNL077W	YNL096C	YDR536W	YNL165W	YFR043C	YDR418W	YHR192W	YLR461W	YOR044W	YLR388W	YPL079W	YKR045C	YDR540C	YKL098W	YPL162C	YGR237C	YKL207W	YLR287C	YER004W	YDL202W	YFL052W	YGL164C	YAL019W	YOL019W	YAL035W	YPL074W	YBL059W	YKL086W	YOR361C	YMR215W	YLL066C	YBR225W	YDR119W	YCR054C	YMR278W	YJR107W
	YJR007W	YLR075W	YNL165W	YMR002W	YOR111W	YML030W	YLL053C	YOR006C	YER185W	YCL005W	YKL168C	YJR014W	YGR052W	YOR154W	YGR197C	YBL072C	YMR221C	YNL289W	YBR216C	YGR203W	YDR475C	YDL133C-A	YBL087C	YOR268C	YCR100C	YEL043W	YHR071W	YGR196C	YHL025W	YPL281C	YNL125C	YLR460C	YHR182W	YGL215W	YBR261C	YGR110W	YIL011W	YER184C	YDR415C	YHL046C	YNL193W	YDR458C	YBR219C	YPR174C	YLR408C	YNL083W	YER113C	YLR042C	YBL066C
	YNL295W	YGR270W	YNL146W	YJL206C	YNL010W	YHR010W	YCR023C	YKL105C	YPL237W	YGR236C	YMR166C	YOL120C	YJR008W	YIL093C	YNL165W	YER056C-A	YJL043W	YKL133C	YBL072C	YLR407W	YOR164C	YPL264C	YGR085C	YJL097W	YLR089C	YIL172C	YKR105C	YJL206C	YJL077C	YDL176W	YML056C	YMR147W	YMR259C	YAL064W	YCR015C	YDR536W	YHR033W	YDR070C	YJR134C	YEL064C	YDR307W	YFR012W	YMR130W	YGL049C	YDL233W	YHR218W	YKL132C	YGL101W	YLR241W
	YGR071C	YNL196C	YER037W	YPR109W	YPR040W	YCL005W	YHR214W	YMR251W-A	YKR018C	YDL241W	YML083C	YOR008C-A	YMR130W	YKL072W	YNL067W	YLR031W	YGL081W	YPR022C	YAR066W	YOR009W	YLR107W	YGR065C	YBR225W	YPR196W	YMR321C	YLR333C	YDL053C	YLR456W	YMR323W	YDR056C	YDL157C	YDR514C	YOR272W	YER047C	YJL084C	YNL155W	YER051W	YBR302C	YIL011W	YGL117W	YDR256C	YJL038C	YGL110C	YOR296W	YLL053C	YNL033W	YDL169C	YNR014W	YIL177C
	YCR045C	YCR090C	YIL175W	YML056C	YDR068W	YBR246W	YCL005W	YEL038W	YFR016C	YML003W	YMR309C	YNL212W	YNR062C	YDR233C	YDR229W	YKL133C	YIL093C	YIL130W	YMR323W	YHR140W	YNL217W	YLR089C	YNL152W	YPL193W	YPL143W	YOR016C	YOR272W	YFL013C	YCR076C	YMR282C	YPL162C	YKL090W	YCL045C	YPL039W	YNR029C	YCR054C	YDR067C	YDR186C	YIL102C	YOL131W	YHR192W	YNL010W	YCR082W	YGL157W	YDR506C	YMR074C	YGR243W	YOR063W	YFR045W
	YML125C	YML002W	YJL218W	YCL001W-A	YPL109C	YER064C	YHR141C	YER064C	YJL122W	YER102W	YLR440C	YKL027W	YOL131W	YJL082W	YAL037W	YLR456W	YPL216W	YLL029W	YIL060W	YGR243W	YKL167C	YPR158W	YBR163W	YDR415C	YLR164W	YOL015W	YDR471W	YAL061W	YHR177W	YOR393W	YKL180W	YPL113C	YDR332W	YGL259W	YLR287C-A	YML119W	YMR209C	YFR031C-A	YFR043C	YBR219C	YLL029W	YKL187C	YJL070C	YHR219W	YNR070W	YHR151C	YER140W	YJL049W	YMR180C
	YMR278W	YBR194W	YDL224C	YAL035W	YOR220W	YCL001W-A	YFL051C	YDR291W	YPL091W	YLR237W	YGR079W	YLL066C	YGL110C	YDR109C	YJL225C	YML100W-A	YNL193W	YML003W	YKL047W	YCL037C	YDR128W	YGL057C	YDR536W	YDR505C	YAL035W	YKL072W	YBR197C	YER121W	YNR021W	YER186C	YJL123C	YMR040W	YLR388W	YDR475C	YDR370C	YOL077C	YER130C	YKL221W	YIR044C	YJR111C	YDL129W	YGR207C	YDL073W	YOL024W	YDR438W	YKL077W	YAR023C	YBR150C	YKR096W
	YCR104W	YJL193W	YDR197W	YOL007C	YHR126C	YDR109C	YLR440C	YMR178W	YLR315W	YFR039C	YDR371W	YLR437C	YML020W	YML081W	YKL072W	YER064C	YNL100W	YNL096C	YPL030W	YDR536W	YPR097W	YKR102W	YPL034W	YJR032W	YHL050C	YJL070C	YOL073C	YBL111C	YJL217W	YOR097C	YPL277C	YMR225C	YDR540C	YDL038C	YCL068C	YDL124W	YHR209W	YPR085C	YHR215W	YPR027C	YNL196C	YMR002W	YJR014W	YJL051W	YKL098W	YLR439W	YPR061C	YDL146W	YPL091W
	YHR149C	YOR286W	YIL174W	YFL064C	YLR179C	YOR017W	YJL147C	YLR315W	YOR383C	YBR225W	YGR071C	YPR096C	YDR371W	YLR412W	YPL229W	YDL146W	YLR385C	YOL098C	YHR214W	YER093C-A	YOR350C	YHL050C	YKR010C	YBL059W	YKL072W	YOR258W	YMR233W	YPL222W	YOR165W	YCR011C	YLR247C	YGR102C	YOR247W	YIL136W	YDR031W	YHR218W	YJL027C	YHR022C	YCR061W	YJL038C	YML133C	YER128W	YHL013C	YKR103W	YNL019C	YGR201C	YHR127W	YKL133C	YMR027W
	YIL087C	YNL305C	YKL037W	YFL012W	YNR040W	YJR115W	YJL038C	YOL030W	YGR130C	YCR015C	YDR316W	YML101C	YGL079W	YDL191W	YOL014W	YGR236C	YPL278C	YLR283W	YKL086W	YIL177C	YML002W	YIL088C	YPL246C	YDL057W	YBR255W	YFL010C	YCR083W	YPL199C	YPL173W	YJL107C	YPL003W	YMR130W	YDR139C	YFR031C-A	YPL068C	YHL033C	YOR305W	YBR285W	YMR143W	YOL119C	YFL064C	YER101C	YAL034C	YKR066C	YNL024C	YMR147W	YML009C	YHR076W	YGL083W
	YDR229W	YDR012W	YAL061W	YJL038C	YDR128W	YKL071W	YOR378W	YDR307W	YDR346C	YLL025W	YNR037C	YDL123W	YDR063W	YMR146C	YLL067C	YDR109C	YGR266W	YGL226W	YGR148C	YDL241W	YIR042C	YOL015W	YLR019W	YLR278C	YJR007W	YPR196W	YIR012W	YOR312C	YMR148W	YDL089W	YDL086W	YPL003W	YCL049C	YGR162W	YNL099C	YLL045C	YOR166C	YGR168C	YJL027C	YDR476C	YBR009C	YGL262W	YER153C	YML072C	YDR101C	YDR034W-B	YDL144C	YJL163C	YFR018C
	YDR117C	YBR101C	YOR010C	YEL057C	YER074W	YER056C-A	YKR104W	YDL069C	YJR107W	YOL024W	YDR068W	YDR132C	YHL050C	YGR084C	YMR278W	YPR153W	YKR066C	YLR095C	YPL077C	YPR127W	YOR262W	YJL193W	YJR007W	YLL046C	YBL044W	YAL065C	YLR108C	YKR044W	YFR018C	YHR177W	YLR077W	YCR106W	YLR137W	YAL036C	YNL265C	YDR366C	YJL055W	YKL063C	YLL018C	YEL020C	YJL189W	YLR327C	YBL104C	YLR455W	YPR174C	YML003W	YBR096W	YOR322C	YCR045C
	YNL249C	YJR136C	YBR013C	YDR438W	YOR228C	YMR269W	YKL061W	YNL035C	YGL049C	YJL078C	YFL052W	YOL098C	YFL046W	YNL074C	YML053C	YDL141W	YML009C	YGL081W	YML083C	YFR043C	YDL133W	YHL035C	YDR105C	YNR028W	YGR106C	YLR278C	YAL067C	YCL002C	YHR127W	YML072C	YDR071C	YPL071C	YIL078W	YGL111W	YIL089W	YLR037C	YKR017C	YLL054C	YHL001W	YAL027W	YHR151C	YDL070W	YFL034W	YMR209C	YOR361C	YOR009W	YGL076C	YNL320W	YIL136W
	YPR174C	YGR153W	YGL010W	YBR255W	YFL061W	YKL224C	YDR383C	YMR295C	YPR202W	YIL092W	YDR504C	YNL036W	YOL024W	YOR091W	YDL233W	YBR231C	YBR282W	YMR027W	YEL057C	YDR338C	YFR043C	YOR383C	YDL186W	YKR013W	YKL075C	YBL095W	YBL010C	YMR121C	YIL024C	YLR404W	YDR542W	YDL186W	YMR142C	YOR289W	YPR040W	YOR246C	YOR393W	YDL173W	YER071C	YHR071W	YNL168C	YJL078C	YPR061C	YER186C	YER057C	YNL301C	YLL018C	YNR028W	YAL028W
	YLL045C	YFR035C	YEL075C	YOR365C	YOL084W	YOR258W	YPL199C	YDR067C	YLR013W	YLR439W	YNL187W	YCR090C	YEL020C	YNL122C	YIR024C	YKR010C	YDL186W	YDL038C	YMR194W	YOR289W	YPR093C	YGL114W	YIL027C	YMR073C	YPR202W	YHR211W	YOL070C	YLR075W	YBR033W	YIL029C	YMR209C	YDR066C	YGL250W	YDL063C	YLR253W	YGR017W	YFL052W	YML063W	YGL081W	YDR210W	YAR068W	YJL126W	YBR150C	YBR302C	YDL211C	YBR079C	YPL118W	YOL014W	YOR042W
	YOL084W	YBR181C	YLL018C	YKL065C	YPL277C	YOR021C	YIL024C	YFL010C	YER057C	YMR206W	YGR093W	YEL047C	YER158C	YLR306W	YIL092W	YER153C	YGR079W	YDL141W	YOL084W	YNL146W	YMR158W	YLR072W	YER041W	YER047C	YPL196W	YDR179W-A	YLL052C	YKR005C	YDR505C	YBR194W	YNL165W	YHL014C	YPR158W	YOL127W	YMR148W	YDR068W	YDR506C	YER163C	YER139C	YLR412W	YJR098C	YML086C	YLR108C	YMR132C	YGR054W	YLR375W	YBR284W	YLR306W	YGR017W
	YOL014W	YGL108C	YKL133C	YDR117C	YBR146W	YPR153W	YER102W	YNL033W	YOL019W	YLR312C	YER163C	YOL056W	YJL070C	YLR107W	YLR392C	YBR255W	YMR003W	YML083C	YCR069W	YOR352W	YDR319C	YDR542W	YKR103W	YDR185C	YMR124W	YNL320W	YAL027W	YNL176C	YKL075C	YGL262W	YBL038W	YFR016C	YLR448W	YLR461W	YMR244C-A	YDR020C	YER087W	YPR202W	YFL065C	YDR063W	YOR272W	YER117W	YMR225C	YMR187C	YKL133C	YMR181C	YLR247C	YPR078C	YJL027C
	YFR043C	YNL115C	YMR279C	YPR061C	YPR196W	YDR186C	YDR542W	YFL042C	YNL108C	YIL087C	YOL057W	YHR149C	YDL073W	YLR188W	YLR042C	YCR090C	YDL119C	YMR107W	YMR221C	YGL108C	YLL053C	YDR128W	YNL031C	YDL204W	YMR143W	YJL189W	YDR536W	YBR302C	YML003W	YML079W	YPL280W	YNL099C	YDL057W	YPR153W	YGR197C	YLL029W	YGR266W	YHR122W	YFR057W	YKL090W	YML002W	YGL103W	YDR519W	YGL140C	YBR194W	YNL305C	YDR334W	YKR096W	YNL254C
	YOR022C	YIL102C	YLL029W	YDR291W	YNL108C	YNL036W	YMR070W	YNL005C	YCL042W	YLR281C	YGL258W	YNR036C	YJR014W	YLR440C	YHR032W	YBR216C	YOR280C	YDL218W	YIL152W	YLR046C	YIL078W	YIL090W	YLR095C	YDL156W	YMR118C	YAL034C	YIL029C	YKL006W	YEL077C	YDR197W	YBR191W	YOR383C	YLR185W	YJR011C	YKL071W	YAL064W-B	YGR016W	YLR118C	YER138W-A	YBR287W	YGR136W	YNL024C	YNR063W	YJR007W	YDR316W	YEL073C	YHR149C	YGL010W	YLR356W
	YDR281C	YMR315W	YNR062C	YHR213W	YJL122W	YFL034C-A	YPL282C	YGR097W	YGL110C	YOR096W	YAL028W	YDL233W	YOL007C	YML050W	YMR074C	YEL076C-A	YPL041C	YEL005C	YOL070C	YMR325W	YPL191C	YPR174C	YGL049C	YNR029C	YER092W	YML117W	YJL163C	YML002W	YFR057W	YPL067C	YLR367W	YPR085C	YPR097W	YDL202W	YIL133C	YIL136W	YMR098C	YNR018W	YDR114C	YGR273C	YEL077C	YCR101C	YMR323W	YHR117W	YHR127W	YNL058C	YAL064W	YHR199C	YCR072C
	YEL057C	YNL185C	YEL057C	YMR178W	YOL161C	YIL090W	YJL221C	YML079W	YBL059W	YDL211C	YGL196W	YDR370C	YBR287W	YGR168C	YGR052W	YDR352W	YHL014C	YIL151C	YGR236C	YBR148W	YOL070C	YLR287C-A	YPR127W	YNL146W	YMR147W	YAL014C	YLR031W	YAL064C-A	YNL295W	YBL028C	YBR251W	YOR214C	YCR099C	YNL176C	YBR287W	YIL029C	YMR221C	YOL120C	YHL049C	YOR337W	YDR034C-A	YOR097C	YOR283W	YKL094W	YGL250W	YDL119C	YOR365C	YJL213W	YPR022C
	YHR100C	YER134C	YER153C	YBR227C	YLR413W	YBR255W	YJR116W	YJR098C	YGR237C	YDR352W	YKL151C	YJR115W	YLR253W	YNR023W	YNL289W	YER182W	YNL036W	YMR279C	YGL076C	YNR076W	YML072C	YPL226W	YPR153W	YOR238W	YMR166C	YFL042C	YOR337W	YML037C	YLR439W	YKL100C	YOR063W	YLR446W	YNL252C	YOR384W	YPR102C	YJL151C	YOR012W	YJL123C	YBR138C	YHR162W	YEL073C	YGR093W	YDR458C	YGR106C	YPL280W	YDR476C	YOR111W	YJR014W	YGL235W
	YLR456W	YGR068C	YCR043C	YNL058C	YNR070W	YOL084W	YDR117C	YGR215W	YML063W	YLR271W	YDR444W	YAR061W	YJL097W	YBR120C	YPL030W	YER134C	YHL004W	YIL092W	YOL127W	YAL063C	YHR199C	YER093C-A	YER139C	YEL020C	YLR283W	YJL218W	YLR456W	YHR010W	YKR066C	YJL046W	YPR196W	YGL138C	YML072C	YLL032C	YLR297W	YOR350C	YFR006W	YLR185W	YIR012W	YBL067C	YCL002C	YLR211C	YAL027W	YMR323W	YPR078C	YIL024C	YJL197W	YBL081W	YMR195W
	YJR088C	YNL181W	YGR205W	YPL191C	YMR118C	YLR019W	YMR002W	YGL108C	YOR018W	YGR093W	YBR096W	YOL084W	YLR326W	YIL096C	YPR151C	YAL061W	YGL215W	YPL034W	YNL254C	YJL223C	YPL143W	YPL009C	YJL084C	YOR337W	YMR002W	YAL035W	YKL061W	YLR253W	YBR287W	YDR090C	YPR040W	YCL073C	YKL222C	YPL249C-A	YBR285W	YLR397C	YBR255W	YNL181W	YKR021W	YLR152C	YGR130C	YAL037W	YEL025C	YPL193W	YGR196C	YGR054W	YJR088C	YDR475C	YER156C
	YGR205W	YER051W	YOR246C	YDL127W	YDL184C	YPL225W	YNL212W	YPL067C	YOR131C	YOR017W	YGL221C	YLR019W	YMR225C	YJL206C	YPR174C	YDR119W	YBL031W	YBL060W	YNL162W	YDR444W	YPR027C	YKL091C	YHR105W	YEL077C	YNL058C	YFR026C	YGL039W	YPR043W	YPR048W	YEL073C	YNL320W	YKR045C	YFR043C	YDL110C	YDL075W	YDR282C	YPL280W	YEL057C	YML020W	YNR062C	YAL014C	YLR089C	YEL035C	YLR064W	YLR413W	YLR221C	YNL122C	YLR426W	YCR051W
	YOL007C	YBR122C	YOL098C	YKL133C	YNL035C	YEL057C	YBL104C	YAL037W	YMR143W	YJR014W	YOR264W	YLR333C	YNR063W	YHR038W	YDR117C	YHR100C	YDR237W	YLR439W	YLL007C	YOR192C	YJL078C	YHR215W	YLR108C	YGR012W	YBL002W	YGR273C	YGR281W	YOR251C	YBR241C	YGL015C	YLR283W	YNL030W	YKR044W	YOL087C	YOL075C	YBR074W	YHR207C	YBR241C	YFL064C	YFR057W	YOR393W	YGL215W	YFR011C	YML118W	YNL208W	YGR223C	YIL067C	YOR262W	YPL017C
	YIL175W	YCR051W	YPL074W	YPL208W	YDR286C	YMR146C	YOR010C	YOR283W	YMR132C	YNL031C	YNL069C	YLR439W	YFR043C	YLR053C	YPL034W	YMR147W	YAR062W	YDL241W	YKL224C	YFL020C	YHL029C	YIR024C	YPR093C	YEL043W	YKL121W	YFR023W	YER030W	YNL295W	YAR062W	YJR054W	YNL155W	YIL089W	YML133C	YDR049W	YML086C	YGL193C	YKL023W	YJL107C	YLR090W	YGR203W	YHL030W	YJR129C	YBR222C	YMR128W	YJR024C	YNR036C	YPL030W	YDR332W	YAL037W
	YLR281C	YOR357C	YPR093C	YJR080C	YGL230C	YNL193W	YLL025W	YML020W	YKR017C	YIL175W	YDL206W	YDL141W	YGL060W	YDR051C	YLR287C-A	YFL066C	YKL072W	YNR071C	YPL168W	YLR037C	YER047C	YDR068W	YIL090W	YFL065C	YHR159W	YAL018C	YLR164W	YCR045C	YNL187W	YIR042C	YBR148W	YCR083W	YNR066C	YGL230C	YBL059W	YCR046C	YLR072W	YGR085C	YHR071W	YLR161W	YBL107C	YJR094W-A	YDL133C-A	YKL050C	YIL060W	YLR367W	YDL193W	YIL001W	YKL086W
	YLR364W	YGR210C	YDL123W	YPR084W	YAL063C	YPL158C	YPL158C	YBL113C	YJL147C	YER153C	YNL035C	YDR266C	YPL039W	YHR121W	YNL295W	YOL103W	YJL171C	YLR287C-A	YJR115W	YMR206W	YDL241W	YDL184C	YPL067C	YIL060W	YER033C	YCR030C	YFL040W	YML119W	YJR032W	YGR079W	YAL046C	YLR072W	YAL011W	YKL027W	YCR104W	YJL078C	YML002W	YDR307W	YDR494W	YBR047W	YOR215C	YDL136W	YOL048C	YPL246C	YDR371W	YOR018W	YPR152C	YOL029C	YKR043C
	YHL014C	YNL033W	YOL075C	YIL055C	YJL223C	YDL211C	YLR013W	YLR095C	YJL037W	YFL068W	YIL158W	YBL076C	YDL119C	YJL161W	YKL037W	YJR115W	YLR446W	YCL002C	YFR032C-A	YMR244W	YBL090W	YKL039W	YJR094W-A	YBR287W	YBR074W	YNL083W	YHR122W	YKL180W	YAR029W	YIL127C	YCR096C	YNL269W	YOR086C	YPL091W	YMR143W	YBR261C	YHR078W	YDR071C	YMR321C	YLR046C	YEL020C	YDL191W	YFR018C	YER064C	YJR056C	YER057C	YOR246C	YPL245W	YGL140C
	YJL136C	YGR127W	YNR048W	YEL067C	YGR066C	YPL067C	YOR167C	YGR150C	YCR082W	YMR121C	YNR070W	YGL015C	YJL160C	YNL152W	YGL226W	YFL034C-A	YLR247C	YHL018W	YNL155W	YPR027C	YGR215W	YLR290C	YEL070W	YPL071C	YOL056W	YOR052C	YDL241W	YPL148C	YER074W	YMR286W	YNL208W	YPL148C	YER047C	YPL077C	YLR306W	YLR049C	YNL108C	YOR291W	YIR035C	YIL165C	YPL247C	YOR223W	YDR063W	YOR093C	YLL007C	YDR239C	YDR316W	YER189W	YGL231C
	YAL037W	YDL141W	YDR014W	YJL057C	YLR040C	YDR352W	YOR369C	YDR275W	YDL186W	YFL066C	YGL228W	YFL068W	YJL185C	YGL057C	YKL224C	YNL193W	YOR006C	YDR186C	YDL061C	YPL277C	YMR178W	YFR043C	YLR437C	YCR043C	YDL179W	YBL076C	YPL264C	YMR260C	YLR271W	YBR108W	YAR027W	YPL216W	YJL176C	YDR169C	YDR185C	YMR242C	YHR126C	YLL045C	YDR210W	YLR385C	YJL193W	YGR012W	YJL190C	YOR380W	YNR023W	YML133C	YCR087C-A	YGR236C	YGR097W
	YDR197W	YPR097W	YKL047W	YPL105C	YEL064C	YCL002C	YLR077W	YKL061W	YJL132W	YEL057C	YGR106C	YJL213W	YHR080C	YNL115C	YNL152W	YOL014W	YJL206C	YHR146W	YER056C-A	YIL088C	YPL163C	YAL046C	YOR357C	YOL157C	YIL101C	YOR272W	YCL002C	YDL063C	YPL071C	YCL045C	YDR026C	YPL064C	YEL047C	YDR291W	YPL162C	YPL067C	YDR514C	YJL216C	YPL109C	YMR097C	YLR179C	YOR380W	YLR137W	YDR348C	YGL220W	YJR008W	YDR152W	YER121W	YDR186C
	YNR071C	YER064C	YEL077C	YGL215W	YGL010W	YBR231C	YNL036W	YGR173W	YKL071W	YDL218W	YPL118W	YDL124W	YDR332W	YGR079W	YIL027C	YDR505C	YOR271C	YDR132C	YDR186C	YDR441C	YMR034C	YOR051C	YBL112C	YLR271W	YDR061W	YDR383C	YDR541C	YPL193W	YJL097W	YML024W	YKR075C	YMR044W	YBR122C	YCR061W	YER074W	YDR504C	YJL051W	YKR075C	YOR337W	YKL033W-A	YAL049C	YJL225C	YOL137W	YER187W	YNL035C	YBR244W	YIL041W	YAL046C	YOR393W
	YLR040C	YJR007W	YOL056W	YMR118C	YDL211C	YDR239C	YDL124W	YBR014C	YIL011W	YGR205W	YIL152W	YCR045C	YOR292C	YDL136W	YHL014C	YPL168W	YPL030W	YOL014W	YBR255W	YOL162W	YLR149C	YIR042C	YOL007C	YDR533C	YJL049W	YDR475C	YKR104W	YKR043C	YIL089W	YMR132C	YAR061W	YER033C	YPL236C	YDL121C	YKR057W	YDR450W	YPR116W	YLR149C	YGL117W	YKR102W	YFR057W	YCL033C	YLL007C	YGR203W	YBL044W	YFR045W	YDL018C	YMR146C	YOR205C
	YER064C	YPL173W	YLL025W	YFL068W	YIL041W	YML072C	YOR234C	YKL091C	YDL070W	YGR214W	YER182W	YNL125C	YBR225W	YPR097W	YJR094W-A	YLL029W	YIL151C	YMR074C	YOR118W	YKL086W	YLL052C	YDL193W	YMR242C	YDR357C	YPL104W	YDR539W	YKL094W	YOR016C	YGL250W	YPR158W	YNL305C	YGR106C	YBR187W	YGL131C	YOR183W	YNL200C	YBR261C	YLR029C	YOL119C	YLR287C-A	YML063W	YER121W	YLR412W	YKL061W	YML081W	YGR281W	YDR348C	YPL074W	YEL076C-A
	YOR258W	YIL127C	YAL037W	YLR164W	YGL228W	YNL108C	YGL261C	YPL193W	YMR209C	YOL103W	YLR049C	YPL074W	YLL064C	YMR242C	YPL099C	YKL224C	YBL049W	YGR015C	YOR022C	YMR323W	YHR033W	YDR210W	YHR146W	YHL030W	YPR048W	YHL017W	YOR086C	YER184C	YMR209C	YPR202W	YPL113C	YOR008C-A	YGL230C	YOL053W	YDR111C	YOR306C	YLR211C	YKR102W	YCR100C	YDR304C	YLR392C	YHL029C	YLR161W	YER060W	YAR027W	YBR009C	YIL101C	YER175C	YNL295W
	YNL067W	YPL236C	YPR027C	YPL168W	YOR161C	YEL076C-A	YLR439W	YPL281C	YDR109C	YOR063W	YFL061W	YMR142C	YDR476C	YGL114W	YPL246C	YGR093W	YLL007C	YBL076C	YAL061W	YFR049W	YLR287C	YFL013C	YBR255W	YPR203W	YLR392C	YMR074C	YNL046W	YLR247C	YOR384W	YHR121W	YKL187C	YOR251C	YPR157W	YLR073C	YOR258W	YFR049W	YJL049W	YNL237W	YKL086W	YER175C	YBR219C	YBR096W	YHL033C	YPR043W	YNL301C	YDR520C	YGR043C	YJR100C	YMR187C
	YJL213W	YGL039W	YCL002C	YOL015W	YKL133C	YOL103W	YHR033W	YGR220C	YBR264C	YPR174C	YGR012W	YLL032C	YDR210W	YJL213W	YJR115W	YNL096C	YNR065C	YML030W	YFL034C-A	YDR090C	YJL122W	YPL257W	YML018C	YJR113C	YLR046C	YCR090C	YLR095C	YCR046C	YML096W	YOR357C	YLR149C	YBL002W	YLR315W	YPL148C	YKL207W	YEL057C	YKL121W	YMR010W	YKL033W	YJL200C	YPR078C	YDL089W	YLR455W	YOR012W	YDR520C	YER093C-A	YER139C	YFL054C	YMR034C
	YPL099C	YDR514C	YOR365C	YHR177W	YGR106C	YKL037W	YDR450W	YDR041W	YER071C	YOR312C	YDR520C	YLR397C	YDR304C	YDR197W	YDR067C	YOR021C	YMR193W	YDL018C	YNR024W	YNR023W	YBR135W	YGL186C	YDL083C	YEL070W	YAL061W	YNR024W	YHL017W	YKL061W	YER067W	YMR181C	YEL067C	YJR011C	YHR156C	YGR148C	YGR210C	YHR033W	YDL218W	YBR157C	YBR191W	YIL174W	YBR261C	YGR148C	YPR027C	YPL052W	YEL007W	YNL018C	YGR016W	YEL043W	YDR128W
	YFL010C	YMR252C	YDL233W	YKR043C	YLR408C	YPR127W	YCR015C	YDR222W	YCL068C	YDR447C	YKR017C	YBL044W	YCR030C	YDR371W	YLR031W	YNR070W	YER025W	YKR104W	YDR128W	YBL002W	YCR101C	YHR126C	YOR118W	YNL092W	YPL150W	YHR219W	YNL320W	YER153C	YML100W-A	YIL101C	YDR494W	YBR246W	YNR024W	YPR089W	YDR266C	YLL032C	YDR519W	YGR065C	YGR203W	YOL048C	YGR026W	YCR100C	YGL131C	YDR161W	YOL007C	YCR015C	YPL246C	YMR111C	YER139C
	YIL172C	YGL260W	YML053C	YFR006W	YML086C	YPL077C	YPR093C	YDR320C	YEL043W	YOR246C	YDR132C	YOR042W	YDR056C	YGL080W	YOR017W	YLR364W	YNL252C	YJR088C	YOL098C	YFR018C	YJR061W	YMR107W	YNL069C	YPL229W	YDR233C	YPL091W	YOR286W	YCL073C	YHR151C	YDL133W	YBL060W	YKL107W	YEL077C	YKL222C	YIL052C	YBL029W	YIL087C	YMR024W	YJR111C	YEL007W	YDL157C	YDR051C	YGR097W	YDL070W	YPL216W	YJR062C	YLR367W	YMR310C	YPL003W
	YLL029W	YDL218W	YDR371W	YLR287C	YGL220W	YMR230W	YOR044W	YNL034W	YBL104C	YJL213W	YOR118W	YDR281C	YDL241W	YCL037C	YER102W	YNL035C	YJR101W	YMR206W	YFR038W	YLR107W	YGR294W	YHR076W	YAL061W	YIR012W	YHR177W	YMR233W	YDR519W	YPR098C	YBR233W	YGL114W	YLR281C	YER050C	YDL082W	YNR069C	YOR059C	YNL036W	YBL060W	YER153C	YGR153W	YIR024C	YJR085C	YCR072C	YBR287W	YMR147W	YDR066C	YMR160W	YCR082W	YDR229W	YOR052C
	YMR073C	YBL090W	YIL130W	YKL033W-A	YNL024C	YDR119W	YGL056C	YDL121C	YMR191W	YGL064C	YJL043W	YLR283W	YHR168W	YOR305W	YGR196C	YML125C	YKR103W	YDL233W	YJR151C	YJL216C	YBR184W	YGL108C	YOR258W	YDR506C	YBR216C	YJL147C	YBR074W	YIR035C	YNL099C	YGL064C	YLR013W	YBR264C	YMR098C	YLR455W	YNR061C	YJR056C	YJL189W	YBR028C	YEL001C	YEL001C	YOR312C	YDL193W	YNR062C	YPR114W	YKL065C	YDR532C	YLR137W	YKL037W	YNL244C
	YOR019W	YGL221C	YNR018W	YOR306C	YDL144C	YHR032W	YNR071C	YDR068W	YOR289W	YLR333C	YOR385W	YKR049C	YER039C	YIL169C	YOL070C	YOR008C-A	YER056C-A	YHR033W	YGR106C	YJL221C	YHR182W	YFR012W	YJL213W	YGL250W	YML003W	YLR290C	YER182W	YKL072W	YMR136W	YDL136W	YKR102W	YDR281C	YNL010W	YAL035W	YML096W	YER037W	YPR093C	YJR079W	YOL015W	YDR539W	YNL058C	YML003W	YBL113C	YJR127C	YNL115C	YBR052C	YGR021W	YLR061W	YPR096C
	YFR032C	YLL052C	YJL163C	YAR064W	YOR283W	YPR114W	YLR031W	YBR270C	YOR086C	YIL172C	YJL055W	YKL086W	YNL211C	YNL215W	YJR088C	YLR095C	YKL027W	YDR536W	YGR052W	YBR222C	YDR429C	YJR154W	YPL216W	YNL289W	YNR068C	YDR458C	YIL172C	YDR357C	YDL202W	YOR091W	YGR136W	YML086C	YER128W	YLR419W	YEL034W	YGL135W	YGR207C	YBR053C	YNL050C	YAL064C-A	YNR063W	YLR091W	YOR268C	YDR090C	YJL107C	YDR197W	YLR271W	YPL066W	YNR045W
	YDR186C	YML050W	YDL157C	YML003W	YOR251C	YIL152W	YBR259W	YDR332W	YDL127W	YJL136C	YOR161C	YOL075C	YIR036C	YIL088C	YLR108C	YGR106C	YKL209C	YFL066C	YNL036W	YNR068C	YEL049W	YLR385C	YDR064W	YDR186C	YPL158C	YPR084W	YJL070C	YAR062W	YFL013C	YGL101W	YMR097C	YER113C	YOL057W	YIL161W	YJR015W	YDL144C	YCR096C	YDR179W-A	YHR162W	YNR063W	YLR422W	YJR119C	YIL174W	YDR444W	YLR440C	YDL018C	YLR306W	YDL224C	YHR126C
	YMR206W	YML133C	YER113C	YDL086W	YPR078C	YLR013W	YFL012W	YHR122W	YOR214C	YNL146W	YGL010W	YER139C	YHR110W	YER079W	YKL133C	YOR258W	YCL005W	YJL123C	YPR071W	YKL056C	YBR101C	YAL018C	YML125C	YHR038W	YPR163C	YAR023C	YML056C	YOR017W	YPR093C	YIR014W	YCR043C	YAL035W	YBR157C	YBR163W	YBL027W	YDL233W	YLR356W	YIL133C	YLR029C	YGL193C	YOR012W	YKR104W	YJR012C	YLR441C	YFR038W	YDR541C	YGR071C	YHR159W	YLR173W
	YIL152W	YBR287W	YCL028W	YOR258W	YKL180W	YBL049W	YDL241W	YKL107W	YML117W	YMR278W	YGR243W	YLR315W	YDR128W	YML024W	YML003W	YLL066C	YGL111W	YER064C	YIL089W	YLR218C	YFR038W	YDL183C	YLR456W	YNL181W	YNL269W	YOR342C	YIL024C	YGR212W	YCR072C	YBL038W	YMR074C	YBR187W	YJL046W	YLR225C	YKR017C	YMR222C	YER074W	YCR030C	YKL033W-A	YLR049C	YGR125W	YCR082W	YDR210W	YJL147C	YLR422W	YGR031W	YER189W	YFR057W	YOR289W
	YAL064W-B	YDR034W-B	YML083C	YHR211W	YNL100W	YER139C	YHR177W	YBR302C	YDR031W	YGL010W	YPL282C	YOL007C	YDR525W-A	YOR220W	YDR525W-A	YEL057C	YPR114W	YKL072W	YDR109C	YDR281C	YNL185C	YIL024C	YCR090C	YPR061C	YDR275W	YIL077C	YOL084W	YEL076C-A	YBR141C	YDR051C	YMR085W	YNL265C	YER182W	YLR104W	YCR004C	YGL103W	YDR109C	YOR063W	YFL066C	YDL054C	YJR039W	YER064C	YFL013C	YLR125W	YLR009W	YJR129C	YCR011C	YGR210C	YFL042C
	YGR017W	YOR063W	YCR045C	YNR062C	YNR028W	YDR525W-A	YLR137W	YOR165W	YGL128C	YNR070W	YDR256C	YPR157W	YOR003W	YJR116W	YNL193W	YGR203W	YDL104C	YOR019W	YDR371W	YIL078W	YLR247C	YGL076C	YHL018W	YDR070C	YKR102W	YAL027W	YNL162W	YOL084W	YKL061W	YGR270W	YPL068C	YNL155W	YML073C	YPL041C	YBR259W	YBR053C	YFR057W	YDR542W	YCR050C	YLR267W	YER087W	YPR084W	YDR366C	YPR071W	YGR021W	YLL052C	YJR107W	YLR173W	YBR054W
	YJL084C	YER087W	YPR153W	YLR356W	YPL184C	YPR093C	YML026C	YNL074C	YIL052C	YGL015C	YDR348C	YMR074C	YGR250C	YDL061C	YDR494W	YGR034W	YPL168W	YNL036W	YLR065C	YPL282C	YHR151C	YNL137C	YDL146W	YCL073C	YLR356W	YEL067C	YPL186C	YPL184C	YLR278C	YBL060W	YLR440C	YBR150C	YLR243W	YER182W	YLR225C	YOR042W	YKR093W	YDR540C	YDL186W	YBR147W	YMR230W	YHL044W	YGL079W	YNL176C	YLR419W	YIR014W	YMR118C	YMR215W	YER121W
	YEL007W	YHR078W	YJR007W	YKR017C	YKR091W	YKL027W	YHL049C	YBR122C	YLR107W	YNR071C	YBR239C	YGR017W	YPL226W	YIR014W	YGL259W	YLR040C	YNL249C	YJR085C	YDR064W	YEL049W	YNL146W	YPL198W	YOL103W	YER182W	YOR164C	YCR101C	YDR387C	YJR151C	YAL034C	YPR106W	YKR051W	YBR137W	YNR004W	YDR032C	YDR281C	YKL156W	YNL193W	YDR493W	YLR152C	YPL250C	YPL272C	YKL077W	YDR185C	YOR051C	YIL096C	YOL073C	YPL103C	YLR159W	YGR210C
	YDR132C	YGR067C	YLL066C	YNL108C	YAL037W	YER130C	YHR218W	YGR223C	YPL184C	YBL049W	YNL165W	YJL181W	YBR219C	YDR090C	YML083C	YOR017W	YDL089W	YIR024C	YMR147W	YPL103C	YOR086C	YCR023C	YLR312C	YLR437C	YNL031C	YIL029C	YPL279C	YER130C	YOL075C	YJL147C	YPL245W	YPR117W	YPR084W	YLR456W	YNR073C	YGR079W	YLR040C	YLR455W	YGL215W	YPL281C	YCR050C	YHR049W	YJL038C	YDR262W	YNL122C	YLR137W	YML003W	YLL064C	YDR519W
	YDR352W	YBR251W	YML003W	YGR042W	YGL140C	YIL069C	YDL018C	YDR134C	YGL263W	YHR179W	YDL144C	YKL224C	YEL023C	YIL071C	YNR023W	YAR020C	YGR084C	YOR306C	YDL186W	YPR196W	YEL057C	YER137C	YHL015W	YGL258W	YKR051W	YHR022C	YPL281C	YIL011W	YIL166C	YDL191W	YPL282C	YMR233W	YBR084C-A	YLL014W	YMR166C	YGR034W	YMR315W	YDR266C	YBL066C	YMR107W	YOL053W	YML053C	YOR062C	YPL056C	YGR106C	YNL023C	YKL155C	YIL158W	YLR065C
	YGL064C	YDL173W	YGL226W	YPL090C	YOR059C	YJR014W	YNL146W	YER076C	YER050C	YKR044W	YJL181W	YOL015W	YFR026C	YKL155C	YDR132C	YLR388W	YBR246W	YOR042W	YKL037W	YHR182W	YGL056C	YOL120C	YBL111C	YFR026C	YLL018C	YBL081W	YFL010C	YNL260C	YDL141W	YHR052W	YGR150C	YJL084C	YLR108C	YHR049W	YDR505C	YDL224C	YHL033C	YLR448W	YOL024W	YBR046C	YGL228W	YBL029W	YMR258C	YFL010C	YER066W	YIL077C	YNR021W	YIL024C	YIL127C
	YGR015C	YLR083C	YBR074W	YOR044W	YDR520C	YLR388W	YDR357C	YPL183W-A	YER134C	YDR383C	YOR018W	YFR043C	YEL001C	YGL186C	YOR062C	YLR042C	YJR080C	YJR014W	YLR397C	YNR063W	YPR063C	YEL025C	YHR010W	YNL125C	YHR162W	YMR066W	YJR127C	YER158C	YDL070W	YNL074C	YIL152W	YLR004C	YGR016W	YGR079W	YJR123W	YPL199C	YMR166C	YGR266W	YLL007C	YJL118W	YIL102C	YPL280W	YLR030W	YJR123W	YBR141C	YJR119C	YNL215W	YIL176C	YDR101C
	YNL031C	YAL028W	YIL092W	YCR015C	YLR073C	YGR052W	YGR106C	YMR027W	YKL091C	YHR149C	YBL044W	YLR049C	YLR004C	YNL030W	YOR096W	YPL077C	YKL155C	YML101C	YER002W	YHR177W	YCR003W	YPL033C	YOR008C-A	YDR475C	YDL027C	YOR385W	YJL218W	YDL070W	YKL100C	YIR037W	YLR407W	YER187W	YDR349C	YGR027C	YIR013C	YGL079W	YDR357C	YMR221C	YFR013W	YMR321C	YER074W	YOR131C	YIL027C	YLR065C	YNL152W	YOR223W	YNL132W	YLR413W	YBR230C
	YNL289W	YKL065C	YPR084W	YMR286W	YJR138W	YML125C	YGL049C	YBR235W	YIL133C	YMR073C	YML030W	YDR014W	YLR385C	YLR049C	YDL211C	YER131W	YPL003W	YEL070W	YNL152W	YBR108W	YDL123W	YHR210C	YKR005C	YIR039C	YGL049C	YGL131C	YDR051C	YOL157C	YER004W	YKR049C	YNL249C	YDR542W	YKL142W	YGL103W	YJR138W	YDL038C	YHR202W	YNL249C	YOR022C	YDL141W	YLR090W	YNL095C	YFR043C	YBR246W	YGR243W	YPR093C	YEL075C	YOL036W	YDR067C
	YMR107W	YLR095C	YMR295C	YGR162W	YCR083W	YFR043C	YPL220W	YPL074W	YPR152C	YLR095C	YAL037W	YDR447C	YJL181W	YOL098C	YGR136W	YJR014W	YDR286C	YML053C	YPL199C	YNL019C	YDL086W	YDR476C	YEL057C	YKL142W	YDL104C	YIL174W	YDR012W	YFR049W	YPL143W	YKL069W	YHL010C	YBR013C	YBR268W	YOR337W	YDL038C	YIL110W	YOR018W	YGL262W	YPR129W	YKL023W	YBR194W	YMR160W	YGR131W	YLR030W	YEL075C	YNL252C	YMR115W	YPR048W	YDR051C
	YGR106C	YOR009W	YML125C	YPR202W	YIL067C	YDR197W	YFL061W	YDR229W	YDR338C	YJR007W	YGL250W	YER158C	YKR030W	YLR012C	YFR032C	YGR136W	YML108W	YKR103W	YFR026C	YHR131C	YOR258W	YOR223W	YHL050C	YJL197W	YBR227C	YDR282C	YBR090C	YNL254C	YJR098C	YIL071C	YDL027C	YJR134C	YBL107C	YNL162W	YKL069W	YFR035C	YNL196C	YOR305W	YDR186C	YJR051W	YLR046C	YMR148W	YMR031C	YBR271W	YOR077W	YJR136C	YBR301W	YGL138C	YDR197W
	YKL061W	YJL051W	YIL089W	YER060W	YOL022C	YGL049C	YHR179W	YCL033C	YDL233W	YGR203W	YDR475C	YOR271C	YGR131W	YKL207W	YLR095C	YEL038W	YDL191W	YPL162C	YEL076C-A	YNR014W	YDL211C	YDL025C	YML083C	YDR374C	YJR085C	YIL052C	YHR080C	YER131W	YDR249C	YDR319C	YBL067C	YNL086W	YLR164W	YIL176C	YNL108C	YIL172C	YBR028C	YPR147C	YNR014W	YDL233W	YGR148C	YJR134C	YDR476C	YIL067C	YHR126C	YIL101C	YDL141W	YLL067C	YPL148C
	YKR010C	YHR156C	YDR370C	YDR357C	YJL216C	YLR042C	YAL034C	YJL105W	YDL133W	YBL076C	YGL049C	YHR105W	YKL039W	YDL179W	YGR071C	YDR012W	YLR419W	YOR258W	YCL073C	YLR412W	YOR016C	YGL147C	YKL047W	YGL002W	YOR161C	YOR097C	YGR148C	YFL064C	YER182W	YHL050C	YGL064C	YIL088C	YDR185C	YIL052C	YJL097W	YIL027C	YLR064W	YJL221C	YKR098C	YKL069W	YBR262C	YPR015C	YDR304C	YNL244C	YJL055W	YBL066C	YPR040W	YLR083C	YKR070W
	YOR306C	YGL146C	YAR062W	YMR019W	YDR337W	YML101C	YJL078C	YOR022C	YBR246W	YML024W	YGR016W	YOR258W	YDL206W	YKL133C	YDL218W	YLL067C	YNR028W	YNL249C	YOR350C	YDR366C	YPL222W	YDR242W	YLR107W	YNL187W	YNL067W	YIL101C	YKR044W	YOR357C	YOR357C	YDL086W	YBR270C	YBL111C	YBR251W	YGL228W	YOR357C	YIL090W	YPR151C	YBR150C	YBR203W	YER163C	YDR291W	YPL163C	YGL235W	YNL067W	YIL027C	YJL049W	YEL073C	YMR066W	YAL027W
	YDR071C	YMR158W	YNL295W	YER033C	YNL284C	YLR077W	YHR032W	YPR127W	YPR061C	YBL089W	YGL140C	YKL061W	YLL007C	YBR239C	YHL018W	YMR230W	YPR063C	YGL262W	YLL032C	YGL261C	YDL203C	YOL131W	YDL211C	YGR102C	YGR012W	YJR127C	YHR054C	YHL033C	YDR542W	YHR131C	YNR028W	YMR166C	YNL168C	YGR071C	YDL086W	YGR085C	YDR132C	YMR019W	YBR222C	YDR536W	YFL042C	YNL269W	YGR273C	YLR173W	YER139C	YER186C	YMR244W	YKR018C	YGL185C
	YNL096C	YDL202W	YDL241W	YMR028W	YPR174C	YOL007C	YLR344W	YAR023C	YIL174W	YER134C	YJR100C	YGL159W	YOR280C	YLR036C	YEL057C	YDR186C	YDR347W	YIL060W	YML017W	YGL146C	YJL218W	YDR371W	YDR197W	YHR151C	YPL229W	YPL236C	YDR334W	YML030W	YAL014C	YGR197C	YCR072C	YLR364W	YKL069W	YER050C	YLL046C	YLR412W	YHR009C	YJL225C	YBR261C	YIL164C	YLR173W	YKR105C	YPL067C	YJR030C	YPL260W	YBL060W	YOR350C	YLL029W	YMR171C
	YCR090C	YPR148C	YLR312C	YPL143W	YIR003W	YNL096C	YJL190C	YBL054W	YCL056C	YBR246W	YPL108W	YER121W	YLR412W	YFL067W	YML030W	YIL152W	YNL067W	YPL099C	YCL005W	YMR317W	YOR357C	YBL113C	YOR059C	YAL046C	YBR007C	YER092W	YMR244W	YLR108C	YOR052C	YBR135W	YOR390W	YPR158W	YDL157C	YKR005C	YFL065C	YML025C	YJR039W	YJL079C	YBR047W	YHR122W	YMR166C	YBL111C	YGL138C	YMR260C	YOR052C	YMR010W	YKR018C	YKR045C	YGR066C
	YOR096W	YBL038W	YIL151C	YDR429C	YDR304C	YPR043W	YEL038W	YER010C	YGR146C	YAL037W	YDR338C	YNL295W	YIL176C	YJL016W	YOR337W	YOR167C	YPR174C	YAL061W	YHL050C	YDL037C	YNL046W	YPL103C	YJL136C	YDR032C	YJR134C	YLR019W	YGR127W	YAR061W	YLR156W	YKL155C	YLR036C	YML079W	YGL193C	YPL208W	YNL040W	YPL184C	YKR057W	YCR015C	YGR068C	YLR243W	YEL038W	YPL184C	YLR243W	YBR163W	YCL033C	YML030W	YPR071W	YHL030W	YPR003C
	YEL070W	YKL037W	YDL211C	YEL064C	YPL216W	YHL029C	YHR146W	YMR003W	YIL089W	YDL038C	YER066W	YLR327C	YHL012W	YBR108W	YGL049C	YJR151C	YGL079W	YJL213W	YNL193W	YHL021C	YDL124W	YGL193C	YDR109C	YOR306C	YBL049W	YDR536W	YKR010C	YLR031W	YPR061C	YBR187W	YCR095C	YDL018C	YML087C	YCL068C	YHR151C	YOR378W	YFL061W	YLR290C	YER175C	YMR143W	YBR151W	YPL225W	YFR057W	YHR110W	YBL081W	YMR136W	YNL289W	YPL279C	YLR426W
	YGR212W	YKL180W	YEL043W	YDL179W	YKL168C	YOR008C-A	YMR323W	YHR182W	YIL091C	YOL056W	YOL007C	YOL103W	YEL072W	YNL208W	YBR244W	YNL099C	YHR214W	YMR295C	YBR239C	YHR215W	YOL015W	YOL162W	YDR357C	YPL064C	YER077C	YKL023W	YLR271W	YOR280C	YFL065C	YGL186C	YMR222C	YDR117C	YHR203C	YPL150W	YLR437C	YFR026C	YDR458C	YDL199C	YDL010W	YLR089C	YJL136C	YHR141C	YER185W	YPR040W	YMR070W	YLR107W	YEL043W	YFL052W	YMR279C
	YDR494W	YGR215W	YDL038C	YHR105W	YOR019W	YJR088C	YER041W	YDR349C	YJL149W	YNR048W	YOR304C-A	YHR179W	YOR183W	YOR097C	YOL013W-A	YIR035C	YBR242W	YER137C	YKL071W	YJL160C	YOR077W	YCR030C	YPL220W	YKL183W	YBR187W	YLR031W	YKR018C	YOR154W	YGR102C	YDR233C	YAR023C	YKL069W	YAL014C	YEL070W	YDR109C	YFL012W	YAL046C	YOR220W	YJL200C	YGR065C	YBL060W	YFR017C	YAL064C-A	YDR128W	YOR304C-A	YOR258W	YGR093W	YPL158C	YIR039C
	YLR437C	YDR257C	YLR237W	YOR385W	YFL012W	YLR095C	YDR012W	YGL002W	YOR382W	YDR128W	YNL208W	YBR255W	YGL235W	YLR137W	YFR043C	YPR114W	YMR157C	YPR174C	YMR209C	YOR350C	YML025C	YLR412W	YKL133C	YEL076C-A	YPR013C	YNL040W	YNL031C	YJR142W	YKL026C	YBR014C	YNR070W	YGR016W	YLL014W	YKL183W	YDR320C	YNR070W	YPL091W	YML100W-A	YLR455W	YPL077C	YMR160W	YOR280C	YER187W	YOR289W	YGL221C	YLR415C	YPL216W	YBR135W	YMR251W-A
	YDL211C	YER121W	YOR042W	YLL066C	YGR234W	YLR283W	YHR105W	YOR077W	YLR004C	YMR146C	YEL075C	YGR054W	YML118W	YLR262C-A	YLR283W	YOL084W	YFL068W	YPR093C	YPR043W	YOR228C	YML050W	YKL072W	YNL096C	YKL209C	YHR105W	YGR110W	YLR082C	YKL132C	YEL001C	YFR018C	YOL161C	YBR287W	YPL103C	YNL200C	YPR043W	YAL049C	YPR158W	YOR385W	YKL023W	YGL138C	YLR019W	YGL220W	YMR143W	YJL027C	YIL092W	YDR307W	YLR315W	YBR047W	YHL014C
	YDL233W	YMR244C-A	YDL218W	YNL289W	YPR048W	YML003W	YDR281C	YPR172W	YDR391C	YHL014C	YNL122C	YLR108C	YDR514C	YMR131C	YHR105W	YDL211C	YPL158C	YNR063W	YML101C	YLR237W	YDL048C	YJL097W	YGL147C	YKL026C	YDR117C	YFR017C	YDR348C	YML003W	YOL015W	YIL067C	YDR032C	YCR099C	YOR021C	YLR392C	YDR506C	YFL034C-A	YOR268C	YMR230W	YCL028W	YGL114W	YIL108W	YGR127W	YLR173W	YLR004C	YOR252W	YJL177W	YGR250C	YJL057C	YER041W
	YOL070C	YHL030W	YBR270C	YPR163C	YPL070W	YJR151C	YBR147W	YKR084C	YGL146C	YJR085C	YIL092W	YGR106C	YBL095W	YNL244C	YGR205W	YOL007C	YGR148C	YKL047W	YLR455W	YKR105C	YDR222W	YOR183W	YCL002C	YDR336W	YMR019W	YCL042W	YAL065C	YGR236C	YPL226W	YLR412W	YOR059C	YKL105C	YEL048C	YNL187W	YFR018C	YNL215W	YLR173W	YBR225W	YGL101W	YOR044W	YKR011C	YPL105C	YPL281C	YML100W-A	YLR053C	YNL035C	YJL070C	YPL196W	YGL230C
	YML101C	YMR310C	YDR229W	YPR148C	YLR049C	YJR094W-A	YBR204C	YOR393W	YJL177W	YEL070W	YBL107C	YLR031W	YCR100C	YHR057C	YGR017W	YNL067W	YMR146C	YMR278W	YPL067C	YOR262W	YDR533C	YEL007W	YJR014W	YOL154W	YLL054C	YEL048C	YDL083C	YBL029W	YDR105C	YNL249C	YPL225W	YDL001W	YDL218W	YLL029W	YIL137C	YKR104W	YNL083W	YOR306C	YIL165C	YPL264C	YPL067C	YFR048W	YDR338C	YER011W	YBR135W	YJR032W	YNR061C	YEL047C	YLR385C
	YGR093W	YDR458C	YJL078C	YPL229W	YER079W	YAL064C-A	YPL003W	YDR471W	YLR063W	YJL051W	YNL010W	YNL074C	YOR086C	YGR042W	YGR001C	YPR066W	YLR173W	YJL078C	YBL031W	YBL104C	YBR255W	YHR207C	YIL087C	YBR230C	YJR039W	YDL177C	YPR196W	YGR197C	YDR540C	YJL176C	YDL012C	YMR126C	YAR066W	YBL104C	YAL019W	YDR105C	YDL086W	YDL083C	YMR097C	YOL083W	YGR207C	YHR052W	YHR155W	YCL036W	YMR028W	YGR210C	YDR383C	YOR228C	YCR015C
	YDR014W	YLR221C	YGL081W	YMR124W	YGR215W	YGL159W	YOR350C	YDR316W	YLR091W	YLL029W	YPR172W	YMR148W	YBR079C	YAR023C	YER064C	YCL001W-A	YIR012W	YGR052W	YNR028W	YDR348C	YLL025W	YOL083W	YLR077W	YPR084W	YHR189W	YDL169C	YBR264C	YNR061C	YKR013W	YNL030W	YDR117C	YOR258W	YGR068C	YLR125W	YMR073C	YDL186W	YFL054C	YDR357C	YIL152W	YAL037W	YPR151C	YPR129W	YKL069W	YNL165W	YKL168C	YBL049W	YKR023W	YPL281C	YJR116W
	YDR447C	YER034W	YBR157C	YDL133C-A	YBR194W	YIR035C	YFR043C	YPL077C	YPR063C	YGL189C	YPR174C	YIL078W	YLR161W	YMR157C	YHL050C	YML072C	YIL177C	YIL172C	YIL087C	YJR014W	YOR247W	YDR011W	YNR023W	YBR074W	YDR128W	YLR082C	YJR119C	YDL203C	YHR189W	YCR076C	YBR241C	YER153C	YDR033W	YGL193C	YMR260C	YPL162C	YCR007C	YEL067C	YER152C	YPL162C	YGR287C	YDL061C	YLR287C-A	YER007C-A	YCL036W	YGL101W	YKR074W	YGR197C	YLL053C
	YGL159W	YJL176C	YKL071W	YHR198C	YHR147C	YAR062W	YOL029C	YBR231C	YKL107W	YJL160C	YOL077C	YER102W	YDR366C	YJL131C	YOL103W	YML017W	YGL064C	YJL084C	YAL064C-A	YDR476C	YGR017W	YDL038C	YMR279C	YOR357C	YPR158W	YLR011W	YCR082W	YPL278C	YML108W	YPL013C	YJL096W	YBR163W	YJL096W	YPL071C	YNL011C	YJR055W	YCL068C	YFR032C	YHL029C	YPR084W	YLR281C	YNR028W	YJR047C	YDR349C	YLR179C	YHL017W	YBR079C	YML002W	YHR219W
	YNR023W	YKL138C	YFL066C	YDL177C	YKL086W	YDR505C	YKL037W	YHR199C	YBR096W	YFL034C-A	YMR114C	YDL070W	YER185W	YHR131C	YAL061W	YNL249C	YKL098W	YIL087C	YML030W	YGL015C	YFR026C	YDR418W	YML037C	YNL200C	YLR287C	YNL162W	YKR084C	YLR177W	YOL053W	YGL082W	YDL045W-A	YEL020C	YBL059W	YBR056W	YKR105C	YNL035C	YDR034C-A	YMR074C	YDR349C	YER074W	YHR210C	YKL086W	YEL073C	YJR003C	YOL077C	YDL072C	YGR220C	YPL143W	YOR182C
	YHL018W	YHL035C	YNL212W	YDL104C	YJR119C	YKR074W	YFR048W	YDR071C	YDL144C	YNL035C	YER007C-A	YBR244W	YHR210C	YHR182W	YOR312C	YIL029C	YOL070C	YHR218W	YJR088C	YLR072W	YLR278C	YLR211C	YML030W	YOR305W	YKL183W	YPL143W	YJR024C	YOR289W	YAL019W	YNR063W	YJL046W	YJL066C	YDL012C	YNL260C	YHR038W	YIL137C	YCR090C	YOR378W	YOR192C	YJL189W	YBR225W	YLR031W	YDR444W	YOR337W	YGR187C	YMR310C	YLR408C	YNL168C	YDR406W
	YBL060W	YER004W	YMR206W	YPL162C	YBR063C	YNL067W	YMR221C	YIR013C	YML125C	YLR037C	YBL002W	YMR040W	YOR062C	YNL086W	YCR090C	YPL158C	YOL023W	YFL061W	YER158C	YDL193W	YIL176C	YNR063W	YEL038W	YGL226W	YDR532C	YMR321C	YJR011C	YOR022C	YDR109C	YML087C	YML125C	YIL092W	YNL077W	YDR119W	YER092W	YLR281C	YPL017C	YAL061W	YGL176C	YCR045C	YCR106W	YBL104C	YDR450W	YDR239C	YGL140C	YML119W	YHR179W	YDL091C	YLR312C
	YLR013W	YML072C	YMR142C	YDR033W	YML050W	YOL024W	YAR061W	YNL284C	YMR253C	YKR017C	YLR053C	YPL280W	YNL196C	YOR016C	YMR230W	YDR197W	YNR040W	YNR070W	YML018C	YDL002C	YNL125C	YAL064C-A	YER153C	YAL014C	YML079W	YBL111C	YJL038C	YOR161C	YDL057W	YNR070W	YPR089W	YCL037C	YNL146W	YER048C	YGR237C	YNR061C	YMR040W	YLR446W	YPL250C	YAL034C	YFR045W	YOR165W	YDL157C	YER051W	YKR091W	YKL026C	YDL184C	YPL067C	YML003W
	YOR312C	YEL005C	YGL015C	YOR304C-A	YLL064C	YLL067C	YOL083W	YMR034C	YJL066C	YDR281C	YKR049C	YGR214W	YGR203W	YPL263C	YKR066C	YKR044W	YGR106C	YHL033C	YNL067W	YPR116W	YER037W	YNL092W	YGL140C	YDL110C	YBR184W	YGR270W	YCL042W	YPR127W	YNL018C	YER077C	YJL225C	YEL073C	YLL007C	YDL204W	YGL036W	YLR107W	YNR028W	YBR111C	YJL077C	YPL067C	YOR052C	YPL278C	YFL010C	YKR030W	YOR118W	YCR083W	YLR073C	YHR156C	YOR337W
	YOR008C-A	YBR203W	YGL159W	YDR128W	YPL246C	YKL072W	YMR269W	YGR035C	YMR262W	YMR230W	YFR013W	YNL099C	YER060W	YBR194W	YGR214W	YLR271W	YMR114C	YEL007W	YNL181W	YIL172C	YMR206W	YGR203W	YLL029W	YGL176C	YDL133W	YOR165W	YHR189W	YHR038W	YOR337W	YJR161C	YGR012W	YGL129C	YDL061C	YGR212W	YPL071C	YHL050C	YAL028W	YHR021C	YJR032W	YLR290C	YIL175W	YER131W	YKL039W	YDR471W	YNR021W	YIL055C	YJL122W	YPR174C	YLR019W
	YKR005C	YOR192C	YDL114W	YKR011C	YNL305C	YER131W	YGR117C	YPR003C	YKL105C	YDR371W	YLL064C	YDR482C	YAL037W	YDL203C	YNL249C	YJL225C	YGR052W	YBR074W	YCL002C	YHL049C	YIR035C	YER163C	YER102W	YOL092W	YEL067C	YPL250C	YHR162W	YBR261C	YCR016W	YDL203C	YJL070C	YER163C	YNR061C	YKR057W	YMR066W	YDR049W	YJL206C	YCR024C	YLR089C	YKL091C	YJR142W	YPR174C	YDR348C	YIL130W	YBR233W	YGR136W	YNL108C	YPR129W	YDR033W
	YPR151C	YNL175C	YBR125C	YML083C	YOR016C	YMR242C	YER134C	YHR156C	YKR071C	YPR096C	YLR412W	YKR017C	YMR143W	YNR063W	YNL031C	YNL036W	YPL229W	YNL295W	YPR127W	YOR264W	YDR541C	YLR253W	YOR312C	YKL100C	YBL031W	YML025C	YIL151C	YDR497C	YBR270C	YOL103W	YOR393W	YDL141W	YPL249C-A	YMR090W	YPL066W	YOR022C	YPR203W	YNR021W	YLR267W	YGL235W	YKR103W	YOL075C	YEL007W	YDL114W	YNR061C	YER121W	YKL086W	YLR049C	YBR125C
	YOL013W-A	YOR165W	YGR017W	YBR031W	YKR075C	YDL083C	YLR237W	YBR054W	YLR104W	YHR199C	YPL196W	YGR097W	YER163C	YLR156W	YPL056C	YER130C	YPL263C	YNL125C	YNL099C	YCR007C	YKL086W	YLR046C	YPR151C	YAL064W-B	YBR284W	YKL037W	YLR011W	YIR016W	YDR068W	YLR012C	YMR295C	YER037W	YBR270C	YDR267C	YNL018C	YLR013W	YGR196C	YOR289W	YLL010C	YDR185C	YDR514C	YDR450W	YBR262C	YMR309C	YLR049C	YFR013W	YGR234W	YDR011W	YPR202W
	YGR136W	YOL087C	YDL203C	YOR214C	YDR237W	YDL070W	YEL070W	YOL098C	YLR289W	YHR218W	YKL086W	YBR101C	YOL098C	YCR096C	YDR447C	YIL069C	YCL001W-A	YDR349C	YLR143W	YDR458C	YMR310C	YEL020C	YLL014W	YML025C	YLL053C	YBR046C	YKR066C	YOR006C	YLR312C	YFL062W	YPL143W	YDL114W	YKR084C	YER080W	YGL002W	YOR167C	YJL177W	YPL184C	YLR179C	YER085C	YNL108C	YOL077C	YMR040W	YML017W	YDR014W	YFR043C	YOR220W	YHR054C	YHL029C
	YPR153W	YOR018W	YPL168W	YCR082W	YHR032W	YGR106C	YGL259W	YFR006W	YGR201C	YPR153W	YDL193W	YFL012W	YDL233W	YKL100C	YCL002C	YPR127W	YDL045W-A	YOL070C	YIR035C	YLR287C-A	YKR010C	YGL135W	YLL045C	YMR126C	YOR271C	YER113C	YHR207C	YDR105C	YJL084C	YGR016W	YBR268W	YBL029W	YKR059W	YDR056C	YER056C-A	YJL118W	YIL024C	YJR129C	YLR083C	YLR173W	YEL076C-A	YNL301C	YLR306W	YKL132C	YKR049C	YDL010W	YGL221C	YKL033W-A	YIL108W
	YNL036W	YER184C	YHR213W	YKL187C	YLR143W	YJR007W	YBR302C	YDR540C	YPL189W	YNR036C	YDR494W	YHR032W	YIR024C	YPR202W	YOR022C	YFR043C	YIR035C	YGL215W	YHR032W	YKL155C	YDL169C	YDR304C	YDR447C	YDR534C	YOR385W	YLR057W	YGR034W	YKL071W	YPR084W	YBL049W	YFL034C-A	YER085C	YDL173W	YKR093W	YGR027C	YML108W	YHR071W	YDR532C	YPL105C	YDR450W	YGR079W	YOR258W	YAL018C	YLR095C	YDR338C	YGR111W	YOR227W	YMR171C	YKL023W
	YPL246C	YLR031W	YPR174C	YDL063C	YDR444W	YLR107W	YJL151C	YMR253C	YJL107C	YDR197W	YGL015C	YDL110C	YNL092W	YMR282C	YCR045C	YLR077W	YML101C	YLR385C	YPL246C	YBL029W	YER121W	YDL233W	YDR186C	YNL099C	YOR227W	YNL031C	YNL083W	YHR214W	YML073C	YDR067C	YJL132W	YLR046C	YML050W	YMR260C	YFL054C	YNL176C	YOL048C	YNL083W	YBR046C	YGL186C	YAL028W	YPL229W	YKR044W	YMR148W	YBR096W	YHL001W	YDL091C	YJL123C	YGL258W
	YLR271W	YJL096W	YHR214W	YBR007C	YKL132C	YLR262C-A	YBR220C	YBL112C	YOL030W	YLR364W	YJL136C	YML100W-A	YGR053C	YOR114W	YPR153W	YDL070W	YLR029C	YKL224C	YNL069C	YMR181C	YOR378W	YKL155C	YMR084W	YDL002C	YMR074C	YLR164W	YDL204W	YAL064W	YGL002W	YPL280W	YMR073C	YNL046W	YIL177C	YOR280C	YGR130C	YKL027W	YNL195C	YLR095C	YIL055C	YKL121W	YER033C	YLR237W	YBR216C	YHR213W	YIL101C	YML056C	YLR413W	YGR168C	YGL146C
	YGR052W	YFR043C	YJR088C	YMR147W	YHR189W	YER050C	YLR364W	YAR028W	YLR108C	YBL010C	YMR115W	YER041W	YDR536W	YGR162W	YGR236C	YMR242C	YMR040W	YER182W	YIL090W	YMR111C	YKR104W	YJR051W	YGR106C	YCR072C	YNL187W	YBR246W	YLR455W	YGL242C	YGR197C	YJL051W	YDR049W	YOR390W	YDR111C	YBR052C	YLR446W	YBR141C	YJR014W	YOR164C	YGR162W	YGL108C	YDR179W-A	YGL146C	YBR285W	YBR239C	YMR180C	YOL098C	YGL010W	YGL036W	YIL027C
	YER102W	YLR057W	YHL014C	YBR013C	YDR334W	YPL216W	YKR010C	YCR071C	YLR036C	YDL157C	YOR077W	YHR218W	YLR065C	YKL094W	YLR437C	YBL049W	YNL254C	YJL163C	YDR239C	YOL036W	YBR052C	YHR032W	YGR053C	YCL068C	YJR015W	YBL059W	YMR074C	YNL300W	YKR059W	YLR426W	YDR262W	YDR338C	YER184C	YPL277C	YEL075C	YMR244W	YNL289W	YNL096C	YIR014W	YLR072W	YDL156W	YJL190C	YPL143W	YJR142W	YHL039W	YBR111C	YJR051W	YIL077C	YDL037C
	YGL049C	YKR049C	YCR019W	YGR065C	YMR142C	YHL018W	YAL037W	YBR120C	YPR045C	YLR264W	YBR244W	YGL157W	YGR015C	YPR158W	YAR062W	YOR365C	YOR246C	YOL013W-A	YDR525W-A	YDR334W	YHR179W	YMR019W	YFL034C-A	YDL157C	YNL024C	YOR192C	YJR111C	YDR438W	YGL064C	YGR042W	YDL176W	YKL100C	YER004W	YPL280W	YDR068W	YLR392C	YDL157C	YAL034C	YDL133C-A	YDR068W	YBR255W	YDR281C	YJL126W	YPL030W	YML118W	YKL075C	YER071C	YHR045W	YCR019W
	YLR077W	YKL215C	YBR246W	YJR111C	YJR024C	YAR020C	YBR054W	YBL111C	YDL118W	YER113C	YLR013W	YER153C	YPR158W	YOR304C-A	YKR044W	YDR525W-A	YLR019W	YMR142C	YHL018W	YOL098C	YJL221C	YDR539W	YML003W	YGL228W	YHL049C	YER186C	YOR390W	YMR309C	YEL054C	YBR028C	YOR291W	YDR334W	YGL039W	YGR102C	YMR221C	YCR087C-A	YEL038W	YIR037W	YPL245W	YER185W	YGL131C	YLR082C	YFR026C	YHL018W	YDR332W	YPL113C	YIL087C	YBL029W	YLR108C
	YGR197C	YPL034W	YGL193C	YDR012W	YHR182W	YPL199C	YBR013C	YOL131W	YNL010W	YLL066C	YLR422W	YLR262C-A	YAR068W	YHL010C	YOL098C	YOL024W	YGL140C	YML108W	YKL098W	YKR018C	YPL071C	YEL001C	YHR032W	YLR287C-A	YMR144W	YNL260C	YDR073W	YPR203W	YLR179C	YHR182W	YOR228C	YBR138C	YBR219C	YNR004W	YAL065C	YAL027W	YPL272C	YNL033W	YLR159W	YFL013C	YJL082W	YGR071C	YKL183W	YMR221C	YGL228W	YOL048C	YPL229W	YPL250C	YMR265C
	YIL174W	YDL061C	YLR262C-A	YNR024W	YDR540C	YLR253W	YHL021C	YNR014W	YHR155W	YOL075C	YKL133C	YNR048W	YGL131C	YJR151C	YHR071W	YGL159W	YOL084W	YER113C	YBL111C	YDR179W-A	YDR114C	YLR239C	YER002W	YBR053C	YPR109W	YOR086C	YDL157C	YDR233C	YNL181W	YPR003C	YBR052C	YDR441C	YBL038W	YKR018C	YGL159W	YGR111W	YKR084C	YJR061W	YGL114W	YJR154W	YOR021C	YBR269C	YKL091C	YKL121W	YAL064W	YLR283W	YDR107C	YDL123W	YOL013W-A
	YOR063W	YKL075C	YLR437C	YOR393W	YDL086W	YOR059C	YNL031C	YJL046W	YFR035C	YNL067W	YMR181C	YHR214W	YGL138C	YNL040W	YGL262W	YCL002C	YNR024W	YFL012W	YMR269W	YLL025W	YJR116W	YJL107C	YKL061W	YOL036W	YBL104C	YHR168W	YJR085C	YGR052W	YAL046C	YLR454W	YOL073C	YBR302C	YNR022C	YEL047C	YLR460C	YOR234C	YPL071C	YDL169C	YHL010C	YJL037W	YJL206C	YPL183W-A	YIR024C	YJL181W	YNL187W	YMR325W	YJL136C	YOL098C	YJL161W
	YOL024W	YKR059W	YHR100C	YER077C	YJL107C	YBR225W	YIL164C	YCR004C	YDL202W	YCR104W	YAL061W	YPL229W	YAL034C	YCR072C	YLR327C	YGR085C	YLR049C	YDR229W	YDL203C	YJL016W	YDR139C	YLR161W	YIL060W	YFR022W	YMR102C	YLR243W	YFR017C	YNR036C	YFR049W	YOR264W	YNR023W	YPR147C	YJL055W	YBR230C	YFL020C	YGL226W	YLR179C	YNL023C	YFL010C	YOL163W	YGL057C	YPL109C	YOR022C	YCR069W	YMR074C	YLR118C	YAR029W	YBR264C	YOR017W
	YOL098C	YLR048W	YNL175C	YJR039W	YFL034C-A	YCR090C	YLR037C	YGL258W	YGR197C	YLR040C	YCR043C	YNR023W	YAL064C-A	YJR124C	YGR015C	YKR005C	YER060W	YLR065C	YFR043C	YPL003W	YMR132C	YDR063W	YOL014W	YOR118W	YGR043C	YDR114C	YLR004C	YDR371W	YER130C	YFL012W	YBR259W	YOR238W	YLR050C	YFL051C	YMR325W	YLR413W	YOR114W	YHR131C	YNL125C	YGR131W	YLR012C	YHR218W	YMR097C	YDR071C	YHR032W	YER113C	YKR006C	YOR131C	YAL067C
	YLL014W	YOR246C	YER139C	YBL028C	YDR332W	YIL177C	YGL128C	YLR036C	YDR405W	YBL031W	YNR028W	YBR241C	YJL107C	YCR011C	YER182W	YER139C	YOL022C	YPR153W	YML108W	YDR068W	YNL200C	YMR121C	YDR014W	YOL013W-A	YKL133C	YOR182C	YOL042W	YGL193C	YDR222W	YGR168C	YFL012W	YOR022C	YDR500C	YDR418W	YLR439W	YHR141C	YGR130C	YGL076C	YBR147W	YOR223W	YPL208W	YDR493W	YNL146W	YIL060W	YHR213W	YMR269W	YKR070W	YGR065C	YDR275W
	YGR001C	YNL208W	YBR225W	YMR259C	YNL301C	YEL007W	YIR013C	YNL155W	YNL335W	YPR151C	YHL026C	YKL133C	YAL018C	YIL087C	YEL038W	YIL177C	YGL049C	YPL229W	YML125C	YDL133C-A	YMR111C	YNL086W	YCL005W	YPL067C	YOL014W	YMR018W	YLL018C	YFR038W	YCR043C	YPR045C	YHR189W	YDL184C	YFR031C-A	YFR012W	YBR181C	YNR029C	YMR084W	YPL264C	YGR136W	YCL045C	YBR135W	YKR096W	YPL099C	YGR148C	YLR143W	YPR109W	YEL020C	YBR046C	YMR146C
	YMR121C	YGL129C	YPL281C	YNL019C	YNL265C	YOR167C	YKR059W	YLR257W	YNL092W	YFR038W	YJR055W	YGL226W	YIR042C	YGR266W	YER134C	YER158C	YIR036C	YGR196C	YPL148C	YDR504C	YNL212W	YJL189W	YLR143W	YFR049W	YOR017W	YDR056C	YBR259W	YGR079W	YNL108C	YNL023C	YNL301C	YGL083W	YDR257C	YMR269W	YIL091C	YJR142W	YGL049C	YDR450W	YIL164C	YLR030W	YLL049W	YEL067C	YIL078W	YOR365C	YHR214W	YHR155W	YLR440C	YFR032C	YBR014C
	YGL226W	YNL252C	YER152C	YNL265C	YER057C	YLR049C	YBL076C	YKR021W	YDR281C	YBR255W	YLR187W	YKR066C	YLL049W	YIL029C	YBL060W	YMR323W	YPR022C	YNR023W	YPL229W	YGL159W	YCR030C	YEL064C	YOR096W	YGR235C	YNL295W	YBL029W	YMR180C	YBR239C	YLR446W	YGR043C	YDL091C	YIL101C	YDR056C	YER134C	YER050C	YOL162W	YDL203C	YNL301C	YNL036W	YBR262C	YLR082C	YCR019W	YML003W	YPR098C	YLL029W	YPL070W	YDR320C	YPL079W	YDR347W
	YNR065C	YDR117C	YPR096C	YBR137W	YEL075C	YDR128W	YMR206W	YGR068C	YMR194W	YOL084W	YMR244W	YAL034C	YHR021C	YLR392C	YOR019W	YDR071C	YEL007W	YBL044W	YGL215W	YDR371W	YGR173W	YGL138C	YNL193W	YER037W	YOR306C	YER034W	YBL067C	YCL036W	YMR221C	YHR057C	YLR437C	YNL031C	YGR235C	YGL260W	YGL057C	YDR266C	YMR251W-A	YDR061W	YMR131C	YGL076C	YLR243W	YDR233C	YBR047W	YPL225W	YJL136C	YBR203W	YDL157C	YCL037C	YOR016C
	YBL111C	YKL151C	YMR252C	YPL148C	YKL151C	YLR271W	YGL002W	YGR197C	YGL083W	YGL147C	YLL066C	YNL181W	YLR173W	YKL098W	YHR214W	YPL225W	YER007C-A	YGR197C	YFL010C	YJR119C	YFL067W	YPR084W	YJR088C	YMR090W	YBR261C	YOR131C	YHR192W	YDR482C	YDR132C	YNL086W	YOL019W	YMR118C	YOL019W	YJL107C	YIL175W	YER117W	YER187W	YLL032C	YOR044W	YGL147C	YMR118C	YIR039C	YIR013C	YGL220W	YIL175W	YIL174W	YGL140C	YAL064C-A	YGR250C
	YBL010C	YHR140W	YGL250W	YLR225C	YAL064W	YPL229W	YIL172C	YOR104W	YER087W	YOL098C	YOR017W	YDR383C	YGL010W	YDL053C	YMR121C	YLR283W	YFR032C	YLR013W	YFL013C	YIL024C	YOR131C	YJL190C	YML101C	YPL009C	YPR061C	YLR187W	YIL069C	YIL089W	YDR504C	YGL226W	YIR042C	YKL091C	YLR375W	YER138W-A	YKL026C	YHR151C	YBR219C	YNL185C	YKL072W	YDL025C	YHR035W	YHR151C	YLL064C	YGR205W	YGL111W	YHR059W	YNL035C	YDL237W	YFL010C
	YDL146W	YMR040W	YLL014W	YFL046W	YPL074W	YLR397C	YPR066W	YIR016W	YEL025C	YFL013C	YGR220C	YMR323W	YLR287C-A	YNL087W	YBR147W	YPL278C	YJL225C	YFR026C	YAR062W	YMR155W	YIL172C	YGR273C	YML017W	YKR096W	YNL289W	YEL047C	YHL026C	YIR039C	YLR448W	YDR229W	YFL013C	YLR306W	YLR413W	YIL047C	YHR189W	YER041W	YNL056W	YNL005C	YPL237W	YDL183C	YMR315W	YML072C	YIL165C	YNR024W	YJL118W	YGR015C	YGL157W	YHR207C	YPL068C
	YCL005W	YHR202W	YMR074C	YGR168C	YHL035C	YLL066C	YGL010W	YCL036W	YOR393W	YPR043W	YLR407W	YLR040C	YER085C	YKR015C	YKR010C	YML101C	YGL031C	YGR136W	YKL072W	YHR076W	YBR239C	YLR049C	YNL181W	YPL272C	YPL163C	YOR044W	YOR097C	YAR020C	YLR048W	YJL132W	YHL001W	YDR197W	YJR032W	YHR038W	YOR093C	YGL242C	YJR085C	YDL089W	YHR199C	YCR023C	YOL048C	YDR179W-A	YDR349C	YNL335W	YJL162C	YCR050C	YNL187W	YDR286C	YBL081W
	YER134C	YPL165C	YEL070W	YOR093C	YLR356W	YGR034W	YHL015W	YHL013C	YLR415C	YHR214W	YMR074C	YGR071C	YKL086W	YCL045C	YER113C	YOR369C	YHL039W	YNL212W	YOL120C	YNL030W	YAL008W	YHR168W	YDR071C	YNL096C	YOR238W	YEL044W	YJR129C	YPL034W	YGL159W	YDL073W	YKL156W	YCL002C	YOL138C	YHL046C	YMR142C	YOL022C	YCL001W-A	YML108W	YMR002W	YCR030C	YLR137W	YGL131C	YHR162W	YPL208W	YDR391C	YOR063W	YBR271W	YPL052W	YDR064W
	YER139C	YOR324C	YML017W	YPL104W	YPL282C	YPL191C	YBL111C	YPL107W	YML086C	YDR109C	YDR387C	YDR073W	YER093C-A	YDR257C	YPR043W	YAR062W	YOL103W	YGL258W	YGR093W	YJR134C	YPR148C	YBR262C	YER113C	YJL206C	YNL056W	YIL069C	YDR405W	YIL091C	YLR253W	YGL258W	YDR070C	YBR184W	YPL184C	YMR148W	YJL223C	YOR010C	YER033C	YDL179W	YDL054C	YBL113C	YOR227W	YCL001W-A	YKL033W-A	YNL195C	YPR071W	YNL187W	YOR006C	YGL189C	YDR248C
	YKR044W	YGL226W	YLR037C	YCR090C	YCL028W	YLL032C	YIL027C	YKL207W	YJR124C	YAL064W-B	YMR222C	YLR077W	YLR118C	YDR336W	YPR093C	YPL199C	YBL112C	YDR012W	YHL026C	YHR021C	YLR077W	YBL059W	YPL158C	YGR196C	YOR214C	YMR244W	YPL191C	YGR205W	YKR096W	YDL104C	YKR018C	YMR180C	YER134C	YOR251C	YLL064C	YNR071C	YOL014W	YJL122W	YGR173W	YGL010W	YIL024C	YJL221C	YJR111C	YGL060W	YER134C	YKL063C	YGR173W	YOR247W	YMR244W
	YFL012W	YPL104W	YOL084W	YNL067W	YJR061W	YNL181W	YNL067W	YFR035C	YOR059C	YAL064W	YDR119W	YMR146C	YOR383C	YNL265C	YLR271W	YLL032C	YOR093C	YMR252C	YAR020C	YJL023C	YEL064C	YJL206C	YMR166C	YPL281C	YHR213W	YNL125C	YGR197C	YDL110C	YNL155W	YNL244C	YDR222W	YHR210C	YIL161W	YLR118C	YGR294W	YER007C-A	YGR125W	YMR124W	YGL260W	YFR026C	YNR069C	YDL027C	YHL046C	YJR014W	YLR281C	YNR076W	YLR351C	YNR066C	YDL179W
	YLR283W	YDL012C	YGR054W	YGR106C	YDR346C	YIR039C	YOR019W	YLR221C	YOR390W	YJL084C	YML017W	YHL050C	YOL163W	YBR187W	YBR255W	YNR023W	YOR017W	YDR014W	YDR475C	YLL054C	YFL010C	YBR287W	YDR233C	YBR284W	YGR031W	YPL196W	YCR011C	YHL050C	YGL226W	YLR262C-A	YMR031C	YER093C-A	YDR539W	YDR505C	YGL083W	YMR107W	YBL044W	YGR273C	YAL063C	YOL120C	YGR052W	YJR015W	YER175C	YDR540C	YNL165W	YFL012W	YNL254C	YAL034C	YOR186W
	YDL083C	YPR013C	YMR114C	YDR476C	YNL289W	YBL111C	YER140W	YGL250W	YIL101C	YKL071W	YLR281C	YMR147W	YOL120C	YGR017W	YGL147C	YLR437C	YLL032C	YPL246C	YNL176C	YJL218W	YBR074W	YNL095C	YOR365C	YMR143W	YOR215C	YMR086W	YPL033C	YDR262W	YOR393W	YML063W	YDR383C	YPR096C	YKR045C	YER002W	YDL141W	YHR003C	YLR149C	YMR187C	YDR367W	YLR422W	YDR197W	YJR116W	YGL108C	YIL101C	YBR013C	YIL158W	YDR020C	YLR013W	YGR068C
	YNR070W	YBL092W	YGL140C	YAL064W-B	YDR338C	YPR157W	YKR044W	YPL109C	YBL087C	YIL177C	YGL193C	YHR199C	YER074W	YJL181W	YMR252C	YGR052W	YML003W	YOR293W	YLR283W	YJL118W	YIL152W	YCR099C	YNL108C	YLR455W	YGR168C	YLR091W	YDR304C	YGL002W	YMR244C-A	YMR031C	YNL010W	YOR357C	YKR091W	YDL070W	YNR076W	YNL336W	YKR071C	YGR237C	YDR429C	YDR242W	YDR334W	YNL040W	YDL054C	YJR136C	YLR356W	YNL019C	YOR283W	YIL133C	YDR536W
	YHR214W	YJR129C	YPR116W	YBR216C	YJL097W	YFL010C	YEL075C	YHR054C	YPR013C	YDR012W	YDR352W	YEL007W	YDL193W	YNL249C	YLR077W	YPR071W	YGL002W	YOR063W	YGR012W	YDL038C	YFL034C-A	YGR207C	YLR422W	YPR043W	YOR393W	YPL281C	YMR323W	YJR055W	YDR185C	YLR091W	YPR063C	YGL131C	YBR009C	YBR053C	YPL281C	YHR199C	YOR104W	YFR048W	YJR072C	YKL086W	YLR364W	YDR242W	YNL187W	YDL127W	YML003W	YLR001C	YOR016C	YPL184C	YBR122C
	YGL147C	YNL083W	YLR013W	YDR262W	YDR347W	YPL148C	YLR441C	YCR101C	YAL011W	YLR077W	YBR013C	YEL076C-A	YFL010C	YBL089W	YJR014W	YML026C	YIL110W	YMR040W	YLR253W	YNL108C	YIL175W	YHR156C	YKL086W	YDL053C	YLR253W	YBR074W	YOR205C	YNL255C	YDR031W	YDR169C	YEL057C	YKR041W	YGL079W	YIL152W	YHL046C	YGR273C	YHR219W	YOR150W	YCR051W	YDL241W	YDR371W	YIR003W	YOL119C	YLR073C	YHL014C	YNR022C	YBL044W	YPL068C	YBR262C
	YNL125C	YGR110W	YKL098W	YGL117W	YBL067C	YHR100C	YNL069C	YGL081W	YMR252C	YLR455W	YHL018W	YFL066C	YGL147C	YMR031C	YLR333C	YBL087C	YKL078W	YMR073C	YDR073W	YLR253W	YKR051W	YLR440C	YDR012W	YFL052W	YBR138C	YJL027C	YOR165W	YPL280W	YNL320W	YNL040W	YLR267W	YGR287C	YGR017W	YLL025W	YNL195C	YHR177W	YJL118W	YMR242C	YNR018W	YIL027C	YBR216C	YLR011W	YOL163W	YMR279C	YLL066C	YJL181W	YNL269W	YGR015C	YDL123W
	YPR043W	YGL103W	YGR203W	YHR009C	YIL089W	YJL225C	YPL222W	YDL118W	YNL077W	YKL061W	YNR029C	YOR059C	YGL076C	YDL104C	YEL075C	YLR049C	YIL096C	YHL050C	YPR157W	YBR301W	YMR222C	YKR015C	YIL152W	YLR283W	YHR009C	YMR027W	YNR024W	YFL054C	YJR088C	YHR009C	YOR385W	YOL087C	YNR036C	YDR070C	YCR072C	YOL092W	YOR227W	YOR272W	YJR061W	YKL072W	YKL056C	YGL101W	YGL117W	YNL300W	YPL246C	YMR291W	YPR063C	YKL107W	YOR322C
	YML017W	YLR375W	YFL068W	YKL086W	YMR215W	YML002W	YDL218W	YMR171C	YER139C	YLL067C	YPL281C	YGL259W	YEL007W	YMR258C	YML024W	YHR141C	YDR128W	YLL067C	YER137C	YNL125C	YOR022C	YBR227C	YJR115W	YNL295W	YPL148C	YBR259W	YDR336W	YFR032C-A	YAL011W	YDL156W	YJL160C	YFR035C	YDR458C	YDL203C	YPR153W	YDR256C	YJL028W	YIL093C	YOR264W	YAR068W	YGL049C	YKL098W	YBL092W	YER113C	YNL069C	YDR111C	YFR038W	YDL183C	YKL133C
	YML024W	YBL066C	YOR019W	YKL107W	YML118W	YIL011W	YGR034W	YGL064C	YMR064W	YGL083W	YDL233W	YDL211C	YPR174C	YDR056C	YER067W	YGL259W	YJL096W	YIL174W	YDL089W	YOL075C	YJL206C	YAR068W	YDR349C	YOR215C	YHR149C	YOR365C	YPL229W	YPR157W	YPL247C	YJL213W	YPL222W	YLR448W	YMR323W	YKR059W	YGL138C	YCR104W	YDR307W	YMR121C	YGR066C	YCR100C	YOR251C	YOR285W	YMR206W	YPL074W	YML017W	YPR117W	YOR161C	YKL155C	YJL082W
	YGL215W	YDR061W	YEL038W	YOR312C	YPL280W	YMR084W	YNL254C	YPR116W	YLR426W	YHL033C	YNL306W	YDR371W	YOR268C	YDR534C	YGL064C	YPL148C	YPL099C	YJR115W	YLR437C	YAR027W	YDR032C	YFL046W	YEL076C-A	YLR247C	YPL064C	YLR065C	YHR177W	YAL049C	YDR111C	YBR264C	YCR054C	YNL077W	YDL141W	YNL069C	YNL187W	YJL107C	YKR013W	YBL111C	YLR439W	YPL033C	YLL064C	YPL141C	YJL193W	YHR168W	YGR079W	YOR166C	YKL180W	YJL206C	YIL161W
	YER182W	YHR059W	YNR071C	YLR152C	YCR087C-A	YER158C	YGR196C	YGL131C	YBR203W	YFR026C	YDR332W	YGR052W	YOL114C	YJL038C	YDL173W	YLR107W	YLL014W	YHR100C	YML100W-A	YOR022C	YOR283W	YOL163W	YGR093W	YBR052C	YLR414C	YHR210C	YCR095C	YPL071C	YBL113C	YHR159W	YFR017C	YFL051C	YDR333C	YER189W	YBR301W	YBR244W	YPR066W	YDL045W-A	YPL229W	YHR021C	YMR073C	YOR271C	YHR122W	YFR038W	YOR019W	YLR031W	YIL027C	YGR053C	YGR201C
	YER153C	YLR159W	YNL035C	YPL158C	YGR093W	YGL215W	YOR289W	YMR191W	YBR052C	YCR019W	YML018C	YDL157C	YOL162W	YKR049C	YGR106C	YKL061W	YDL203C	YNR065C	YLR049C	YIL175W	YDL110C	YOR086C	YPR071W	YER152C	YNL244C	YMR115W	YPR089W	YBR052C	YDL104C	YNL265C	YMR226C	YER185W	YOR286W	YJL027C	YJL221C	YIL096C	YNL168C	YIL152W	YMR265C	YDR418W	YLR064W	YGR053C	YHR071W	YIR043C	YOR186W	YJL070C	YER152C	YPL257W	YKR084C
	YPL225W	YIL024C	YBL076C	YBL104C	YIL092W	YPR071W	YMR209C	YKR023W	YGL196W	YBL060W	YIL090W	YPR093C	YIL024C	YBL060W	YBL111C	YGL049C	YNL244C	YPL056C	YGL259W	YGR067C	YMR107W	YCR045C	YIR035C	YDR033W	YKL033W-A	YDR391C	YPR116W	YNL217W	YDL038C	YEL076C-A	YBR047W	YHL013C	YNL175C	YAL061W	YOL161C	YPR063C	YLR012C	YCR043C	YJR107W	YHR207C	YPR127W	YKR066C	YKL121W	YBR125C	YPR063C	YNL069C	YFR006W	YLR267W	YBR147W
	YEL038W	YDR222W	YFR057W	YKR044W	YCR046C	YGR197C	YDL083C	YER138W-A	YHR033W	YGR001C	YBL092W	YER050C	YLR072W	YMR286W	YDR352W	YPR157W	YNR022C	YOR017W	YKL027W	YKR041W	YDR542W	YHL025W	YLL032C	YJR008W	YGR065C	YJL038C	YNL040W	YDL089W	YPR011C	YBL076C	YOR350C	YMR111C	YPR166C	YJR072C	YKL100C	YLR312C	YFR045W	YKL138C	YEL020C	YDR011W	YBR013C	YOL157C	YDR042C	YJR088C	YMR244W	YJL223C	YOR304C-A	YJL160C	YER187W
	YML037C	YGR015C	YNR023W	YDR458C	YPL113C	YDL089W	YGR148C	YDR064W	YNL100W	YIL001W	YDR066C	YNR070W	YML030W	YER077C	YNR065C	YPR093C	YKL071W	YPR151C	YJL051W	YGR097W	YDR438W	YKL063C	YMR147W	YPR040W	YMR136W	YOR223W	YBR071W	YFR032C	YPR043W	YKL050C	YJR012C	YPL226W	YGR146C	YAR066W	YIL071C	YNL069C	YPL168W	YOR008C-A	YBL112C	YLR118C	YER079W	YFL065C	YOR382W	YNL217W	YFL034C-A	YLL032C	YJR100C	YPR158W	YLR211C
	YJR151C	YNL157W	YLR439W	YNL024C	YBR204C	YKL086W	YAR062W	YNR036C	YNL040W	YGR015C	YIL089W	YAR066W	YHL035C	YOR293W	YLR264W	YPL067C	YHR203C	YGR110W	YGR015C	YIR024C	YDR338C	YNL301C	YLR065C	YBL113C	YBR013C	YAL067C	YLR125W	YLR437C	YBR079C	YOL098C	YLL064C	YGR168C	YHR140W	YPR109W	YBR079C	YIL087C	YJL057C	YJL160C	YMR222C	YGR067C	YIL174W	YMR230W	YLR152C	YNL152W	YLR036C	YOR059C	YBR264C	YDL038C	YPL222W
	YPL168W	YBL060W	YIL172C	YOR247W	YGR043C	YKR066C	YEL007W	YKR013W	YIL151C	YBR125C	YOR059C	YER064C	YPL103C	YHR177W	YJR151C	YPL229W	YKR074W	YIL024C	YIR039C	YJL217W	YGR031W	YPL077C	YML108W	YBR141C	YML056C	YLR364W	YML101C	YNR065C	YFL052W	YOR293W	YDL054C	YMR028W	YHR059W	YER128W	YPL277C	YNL254C	YGR034W	YDL119C	YJR047C	YLR211C	YGL140C	YAR061W	YIL176C	YDL053C	YDR387C	YLR019W	YBR033W	YJL078C	YHR218W
	YDL018C	YDR438W	YBL029W	YGR294W	YGL143C	YFR032C	YIL092W	YBR157C	YMR251W-A	YLR283W	YJL123C	YFR038W	YJL037W	YPL280W	YLR013W	YAL064C-A	YJR007W	YEL075C	YDL070W	YEL064C	YMR244W	YMR206W	YGR015C	YCR076C	YOR350C	YPR102C	YER113C	YHR087W	YIL133C	YJL181W	YNL252C	YOR342C	YNL152W	YBR033W	YOL154W	YPL071C	YLR019W	YDL237W	YPL052W	YGL135W	YKL075C	YDL057W	YGR065C	YEL007W	YPL068C	YOR289W	YMR315W	YGR126W	YDL069C
	YLR333C	YBR268W	YMR040W	YNL125C	YLR281C	YML017W	YIL175W	YJR014W	YBR125C	YLR262C-A	YHR189W	YGR205W	YIL088C	YIL101C	YOL119C	YGR015C	YAL019W	YGL259W	YOL014W	YLL052C	YDR525W-A	YDR281C	YLR283W	YDR458C	YCR015C	YPR085C	YPR096C	YDR124W	YEL075C	YDL070W	YMR178W	YLR454W	YDR462W	YDL156W	YLL032C	YGL259W	YJL136C	YGL157W	YCR023C	YPL143W	YOL013W-A	YLR422W	YOR337W	YDR267C	YJR007W	YPL003W	YGL193C	YCR100C	YGR085C
	YIL151C	YOR052C	YFL013C	YLL032C	YDL169C	YOR369C	YLR271W	YJL023C	YJR003C	YDL114W	YJL221C	YLL014W	YDR418W	YGR031W	YER158C	YIR016W	YDR266C	YHR071W	YLR107W	YOL029C	YJL118W	YPL162C	YLR455W	YER137C	YBL028C	YEL077C	YML086C	YDL167C	YDL075W	YNL208W	YDR239C	YLR385C	YOL098C	YAL064C-A	YPR061C	YNL046W	YGR052W	YDL104C	YJL132W	YBR241C	YKR057W	YKR070W	YLR267W	YOR097C	YOR220W	YDR107C	YJR116W	YOL073C	YNL030W
	YBR255W	YPR194C	YMR144W	YOR052C	YNL269W	YML100W-A	YNL193W	YKR066C	YOR114W	YLL014W	YNR018W	YML030W	YHL033C	YDL070W	YPL158C	YEL007W	YOL157C	YIL001W	YGL015C	YLR364W	YLL029W	YNR048W	YOL056W	YBR090C	YNL019C	YOL098C	YML053C	YBR125C	YIR013C	YML026C	YKL183W	YPL257W	YIL077C	YDR101C	YIL067C	YGR097W	YIL047C	YIR035C	YHR117W	YMR286W	YGL258W	YDR071C	YJL200C	YMR003W	YNL040W	YMR215W	YDL089W	YMR126C	YOL083W
	YMR221C	YKR018C	YCR007C	YOR227W	YMR166C	YGL259W	YLR108C	YLR104W	YIL096C	YDR494W	YNL249C	YNL152W	YDL038C	YNL031C	YOL024W	YOR059C	YHR003C	YOR008C-A	YGR197C	YBR150C	YLL066C	YER185W	YKL071W	YGL164C	YER060W	YCR011C	YNL269W	YOR062C	YML063W	YEL020C	YNR022C	YBR285W	YCR023C	YKL142W	YEL020C	YBL111C	YHL010C	YHL042W	YIL127C	YNR048W	YIL092W	YPR061C	YCR100C	YGL159W	YMR142C	YGR066C	YHL025W	YDR429C	YEL067C
	YOR021C	YDR041W	YFL034C-A	YJR134C	YNL040W	YKR103W	YDR119W	YNR029C	YFL040W	YOR008C-A	YJL107C	YJR007W	YGL135W	YBR204C	YAR066W	YBL044W	YKL061W	YML125C	YPL074W	YJL037W	YIL137C	YMR143W	YAR066W	YHL025W	YLL032C	YBL060W	YLR278C	YNL244C	YLR315W	YJR100C	YDR336W	YBL054W	YLR090W	YBR054W	YLR237W	YJR054W	YDR334W	YNL018C	YLR461W	YGL131C	YMR132C	YMR130W	YBR046C	YOR271C	YGL079W	YDR089W	YGR001C	YER011W	YCR096C
	YER113C	YNL284C	YHL050C	YOL119C	YOL007C	YNL217W	YEL067C	YOR097C	YJL055W	YMR107W	YIL041W	YNL175C	YDL104C	YBR242W	YGR127W	YER102W	YNL125C	YGL049C	YNL100W	YGR035C	YJL077C	YJL160C	YLR333C	YGR210C	YML083C	YBR284W	YIL052C	YLR063W	YBR285W	YDL248W	YHR177W	YIL174W	YKL151C	YOL120C	YBR074W	YDR060W	YKL071W	YBR084C-A	YOR306C	YDR371W	YHL049C	YER074W	YKR102W	YAR050W	YML009C	YMR323W	YHR052W	YJR080C	YGL193C
	YKL086W	YCR100C	YIL152W	YPL150W	YIL001W	YDR071C	YBL086C	YFR011C	YJL136C	YPR093C	YIL087C	YMR121C	YEL064C	YGL262W	YIR039C	YBR225W	YEL057C	YOL103W	YEL075C	YDL203C	YNL254C	YKL003C	YKL224C	YPL066W	YDL063C	YLL029W	YGL101W	YKR066C	YNR061C	YML081W	YOR304C-A	YML100W-A	YOR017W	YBR194W	YDL156W	YJL181W	YKR091W	YJL066C	YLR375W	YMR121C	YKR015C	YKR018C	YMR321C	YJR124C	YMR215W	YMR114C	YNL040W	YER134C	YGL117W
	YHR087W	YDL206W	YEL005C	YMR315W	YDR107C	YOL070C	YOR022C	YPL066W	YBR090C	YKR074W	YCR050C	YGR012W	YBL059W	YKL078W	YOR008C-A	YDL083C	YIL089W	YOR337W	YGR205W	YLR118C	YFR049W	YGL080W	YOL070C	YFR023W	YHR219W	YPL229W	YJL200C	YGR136W	YLR441C	YJL038C	YDL063C	YOR051C	YJR142W	YMR230W	YPR163C	YGR205W	YER066W	YJL096W	YPL279C	YNL086W	YLR356W	YIL047C	YLR290C	YHR146W	YDL193W	YDL091C	YFR016C	YKR041W	YKL065C
	YIL029C	YLR082C	YHL026C	YJR085C	YAR023C	YKR044W	YOL120C	YNL217W	YER140W	YBR239C	YFR026C	YMR187C	YPR043W	YBR028C	YEL007W	YNL108C	YHR199C	YOR365C	YLR013W	YAL018C	YAL011W	YLR297W	YPL229W	YPL108W	YDR438W	YBR150C	YER128W	YER092W	YDL086W	YMR124W	YOR052C	YBL092W	YOR271C	YPR102C	YOR131C	YEL070W	YKL086W	YNL284C	YPR163C	YNR065C	YMR206W	YER039C-A	YPL250C	YGL258W	YJR116W	YOL042W	YCR083W	YGL128C	YLR281C
	YLR264W	YGR236C	YDR128W	YDR105C	YHL014C	YLR455W	YNL244C	YBR071W	YLR029C	YNL175C	YOR114W	YKL037W	YIL090W	YIL067C	YOR021C	YBR125C	YIL174W	YOR062C	YKR103W	YNL137C	YJL107C	YHR131C	YNL099C	YJR039W	YOR008C-A	YDL144C	YGL193C	YLR327C	YPR102C	YLR356W	YMR024W	YER101C	YJR007W	YKL121W	YBR141C	YDR186C	YHR210C	YLR046C	YDL173W	YGL015C	YMR147W	YHR080C	YCR045C	YLR063W	YGR093W	YFR048W	YJR024C	YGL085W	YLR326W
	YGR214W	YDL072C	YNR070W	YNL249C	YJL221C	YGR205W	YDL038C	YBR220C	YCR061W	YAL061W	YHR179W	YGR126W	YLR046C	YBR135W	YHL033C	YPL056C	YDR371W	YNL193W	YPL278C	YFL010C	YDR275W	YDR532C	YOL024W	YPL165C	YPR203W	YMR278W	YNL010W	YNR070W	YIL175W	YMR102C	YAL063C	YJR014W	YKR041W	YDR307W	YOR063W	YBR125C	YMR282C	YJL151C	YOR042W	YKL155C	YER030W	YCL068C	YOL057W	YLR187W	YML087C	YLR049C	YPL068C	YJR111C	YPR027C
	YPL158C	YMR160W	YKR023W	YNL056W	YEL043W	YDR497C	YJR012C	YPR043W	YCR045C	YAL046C	YNL301C	YJR151C	YKL091C	YHR009C	YGR093W	YNL155W	YOR161C	YLR042C	YER140W	YDL104C	YBR204C	YAL037W	YDR119W	YDR370C	YNL050C	YNL208W	YFR035C	YAL008W	YOR258W	YOR019W	YMR131C	YLR118C	YOR097C	YNL255C	YLR375W	YKR098C	YNR062C	YPL109C	YJL149W	YJL126W	YER139C	YMR018W	YML108W	YMR146C	YPL118W	YLR408C	YDR338C	YDR124W	YOL162W
	YFL061W	YMR147W	YGR016W	YOR293W	YOR350C	YMR147W	YMR148W	YOR268C	YGL131C	YLR456W	YBL104C	YIR016W	YNL301C	YOR390W	YDR014W	YFR038W	YOL056W	YAL064W-B	YJL136C	YGL138C	YJL162C	YLR065C	YPL225W	YJR138W	YGL157W	YOL087C	YLR179C	YBR244W	YDR534C	YDL157C	YOL056W	YAR061W	YGR273C	YER087W	YLR029C	YBR239C	YLR297W	YGL160W	YGR197C	YMR019W	YJL027C	YGR015C	YDR493W	YEL020C	YLR367W	YOL030W	YLR143W	YHR117W	YDL241W
	YPL229W	YPR129W	YBR255W	YNL295W	YMR244W	YER102W	YER158C	YKL215C	YIR024C	YER050C	YOR042W	YNL115C	YDR338C	YBL049W	YGL117W	YOR262W	YML037C	YHR214W	YOL157C	YMR034C	YGR071C	YPL236C	YOR017W	YGL057C	YPL090C	YPR096C	YER034W	YLR412W	YLR306W	YKL063C	YDR332W	YGL108C	YPL030W	YIL174W	YKR102W	YHR179W	YLL029W	YDL233W	YGR210C	YGR207C	YPL168W	YGL114W	YMR286W	YDR357C	YLR225C	YGL262W	YDR242W	YHR105W	YDL075W
	YML083C	YER074W	YJR085C	YHR219W	YMR158W	YHR213W	YGL226W	YGL146C	YHL018W	YEL075C	YLR107W	YJR088C	YLR030W	YJR024C	YPL216W	YGR197C	YFR011C	YDL083C	YFL064C	YPR093C	YDR041W	YNR069C	YGL135W	YFL068W	YPL009C	YJL051W	YMR090W	YLR013W	YGL259W	YCR072C	YPL193W	YNL069C	YER156C	YDL124W	YHL014C	YNL295W	YMR111C	YDL183C	YGL186C	YKL183W	YIL088C	YBR271W	YOL083W	YER025W	YML018C	YIL161W	YLR036C	YOL092W	YOR223W
	YDR012W	YIL055C	YCR104W	YJL200C	YMR222C	YFR026C	YMR222C	YLR278C	YOL153C	YGR212W	YPR040W	YNL031C	YIR013C	YIL055C	YIL174W	YIR039C	YDL211C	YOL075C	YMR242C	YJR051W	YLR177W	YBR009C	YGR205W	YLR125W	YJL189W	YPR091C	YGL186C	YLR073C	YOR183W	YHL015W	YIL090W	YOL162W	YOR161C	YBR187W	YAL046C	YDR090C	YOL053W	YDR304C	YPL054W	YLR065C	YNL083W	YBR270C	YPL162C	YPR078C	YKR018C	YHR219W	YJR119C	YIL092W	YLR407W
	YKL072W	YOL138C	YGL085W	YHR159W	YKR074W	YJL190C	YOR042W	YPL017C	YDR482C	YDR210W	YLR137W	YNL146W	YHL046C	YPL150W	YEL047C	YHL029C	YLR013W	YPL216W	YOR280C	YPR151C	YJL131C	YLR392C	YGR212W	YDR349C	YLR188W	YHR177W	YEL077C	YMR252C	YER050C	YLR137W	YJL216C	YGR234W	YEL038W	YLR061W	YDR357C	YDL061C	YNL134C	YBR181C	YAL035W	YDL146W	YDR319C	YLR019W	YKL023W	YNL249C	YDL184C	YGL015C	YML053C	YGR283C	YJL105W
	YFR026C	YGR035C	YNL249C	YDR450W	YJL118W	YDR064W	YCR083W	YOR205C	YNL069C	YKR010C	YER152C	YDR525W-A	YMR121C	YNL162W	YDR282C	YOR097C	YOR008C-A	YFL034C-A	YOL056W	YLL029W	YPL148C	YDR536W	YNL036W	YBR054W	YKR044W	YDR514C	YLR091W	YMR027W	YMR143W	YDR128W	YGR234W	YKR104W	YOR016C	YGL262W	YCL045C	YGR214W	YOL162W	YGR012W	YHR122W	YLR239C	YML003W	YGR203W	YOR044W	YPR102C	YPR040W	YBR222C	YGR012W	YBR157C	YPR114W
	YKR066C	YGL263W	YBL112C	YBR138C	YDR352W	YDL133W	YGR071C	YIL108W	YAR029W	YDR332W	YJR116W	YML119W	YDR374C	YIL161W	YGL056C	YIL011W	YOR051C	YDR494W	YNR048W	YIR007W	YBR063C	YDR056C	YMR269W	YIL133C	YOR247W	YLR125W	YJL123C	YBR271W	YIL052C	YBR204C	YGR149W	YLR137W	YFR018C	YGL076C	YBR194W	YJR116W	YMR031C	YDL086W	YKL187C	YNL095C	YJL177W	YOR312C	YPL264C	YJR039W	YKR074W	YAR023C	YJL055W	YML063W	YGL064C
	YKL224C	YOR305W	YPR151C	YOR008C-A	YGR054W	YPR066W	YNR023W	YPR078C	YMR098C	YMR166C	YLR367W	YML083C	YJL118W	YER057C	YOR258W	YJL190C	YLR239C	YER128W	YPL056C	YLR064W	YCL073C	YCL045C	YML100W-A	YPR102C	YGR162W	YML079W	YGL189C	YDR032C	YHL014C	YOR304C-A	YDR438W	YDR105C	YML108W	YER158C	YPL282C	YBL076C	YDR256C	YHR075C	YIR016W	YEL005C	YDR357C	YOR215C	YIL164C	YLR397C	YMR222C	YJL197W	YDR406W	YIL137C	YHR182W
	YAL061W	YOR016C	YFR026C	YOR238W	YDR519W	YNL125C	YOL103W	YHR146W	YOR384W	YJL225C	YDR320C	YNL193W	YMR233W	YLR287C-A	YDL119C	YPR043W	YOR350C	YPR084W	YIL011W	YBL059W	YCR104W	YKL086W	YPL199C	YDL075W	YER182W	YHR215W	YKL023W	YGL258W	YDR281C	YPL071C	YHR117W	YPR093C	YKL180W	YLR446W	YOR165W	YJL160C	YER134C	YPL067C	YHL046C	YEL073C	YKL183W	YOR264W	YOR086C	YIL052C	YDL144C	YDR248C	YPR015C	YGL059W	YKL072W
	YPR093C	YBR009C	YER134C	YBL089W	YGR084C	YOL157C	YMR073C	YOL019W	YLR344W	YNR023W	YCL002C	YHR117W	YGL108C	YIL127C	YBL044W	YCR019W	YIL130W	YJL136C	YKL209C	YDR304C	YGR150C	YJL023C	YNL035C	YCL045C	YKL187C	YGR027C	YGR153W	YDR090C	YDL156W	YMR187C	YDL179W	YHL029C	YGR102C	YGL064C	YNL056W	YLR031W	YLR352W	YIR039C	YLR156W	YLR440C	YPL236C	YJR061W	YBR147W	YNL099C	YDR320C	YLL054C	YDR286C	YKL033W	YBR222C
	YPR096C	YAR023C	YGR015C	YHL050C	YNL181W	YLL007C	YLR312C	YNL301C	YCR100C	YJR151C	YAL064W-B	YHL018W	YCL045C	YIR037W	YKL023W	YDL119C	YKL180W	YGR001C	YNR065C	YPL279C	YOL056W	YNL069C	YMR040W	YDL104C	YIL055C	YGR153W	YPR048W	YOR059C	YBR191W	YFL066C	YGL258W	YDL063C	YNL157W	YHR141C	YJL038C	YHR032W	YBR063C	YGL186C	YDR506C	YKR015C	YOR018W	YDL204W	YGL114W	YOL075C	YEL043W	YHL046C	YMR222C	YKR104W	YKR091W
	YJL163C	YLR001C	YML108W	YBL081W	YOR393W	YHR141C	YGR001C	YMR097C	YNR069C	YFL052W	YER079W	YDR239C	YJL193W	YMR010W	YDL083C	YDR497C	YBR163W	YLR327C	YGL159W	YDL176W	YKL098W	YER085C	YCL001W-A	YNL208W	YER087W	YDR014W	YIL101C	YHR151C	YCR071C	YMR242C	YER066W	YLR095C	YCR051W	YPL220W	YCL073C	YBL049W	YDR114C	YML096W	YOL007C	YJL190C	YMR040W	YJR123W	YDL114W	YOL013W-A	YHR189W	YHL013C	YAL037W	YOL103W	YKL107W
	YGL081W	YBR204C	YDR494W	YGL159W	YPL168W	YBL087C	YPR043W	YDR406W	YFR011C	YPR114W	YJL097W	YIL152W	YDL180W	YKR066C	YIR035C	YMR084W	YIL087C	YBR255W	YHL029C	YPL229W	YBR302C	YEL048C	YML024W	YIL071C	YOR192C	YPL279C	YOR018W	YIL137C	YIL067C	YPR196W	YMR221C	YMR074C	YDL206W	YPR097W	YOR268C	YBL087C	YDR186C	YOL157C	YDL053C	YBR216C	YBR271W	YDL241W	YGR053C	YDR338C	YGR220C	YIL089W	YOR019W	YER064C	YNL100W
	YNL193W	YBL076C	YFR032C	YAL028W	YCL002C	YNR028W	YLR283W	YLL067C	YNL176C	YLR422W	YDR366C	YIL174W	YMR107W	YFL012W	YMR027W	YDR060W	YHR146W	YJL043W	YNL125C	YKR098C	YDR248C	YGR126W	YIL151C	YFR018C	YOR044W	YGR197C	YMR128W	YHL049C	YCR004C	YMR146C	YBL113C	YDR033W	YHR045W	YOR252W	YOL157C	YLR306W	YLR090W	YFL013C	YER134C	YDR281C	YOL087C	YGL250W	YLR089C	YEL047C	YOL057W	YOL161C	YNL024C	YPR071W	YDL202W
	YFL034C-A	YGR196C	YDL141W	YCR023C	YPR061C	YLR437C	YBR241C	YLL046C	YOL092W	YDL070W	YOR019W	YHL033C	YKR102W	YKL069W	YNR070W	YGR212W	YGR093W	YMR166C	YML003W	YEL007W	YBL054W	YIL027C	YLL007C	YDL124W	YFL061W	YIR003W	YER042W	YDL173W	YCR051W	YDR066C	YHR192W	YJR051W	YOR063W	YMR325W	YLR315W	YPL077C	YFR048W	YIL027C	YKL075C	YKR044W	YHR009C	YHR127W	YFR022W	YGR136W	YBL002W	YHR038W	YEL064C	YDL203C	YLL014W
	YNR036C	YPL208W	YBR231C	YIL087C	YIL077C	YKL061W	YPR153W	YBL066C	YGL215W	YDR357C	YLR356W	YEL057C	YDR444W	YNL022C	YDR366C	YOL070C	YBR146W	YNR062C	YOR093C	YGL193C	YGR111W	YDL129W	YIR016W	YMR066W	YDL012C	YLR104W	YER121W	YHL035C	YIL029C	YJL225C	YKL132C	YDR073W	YMR024W	YJL132W	YFR049W	YLR108C	YBR285W	YCR090C	YOL138C	YCR099C	YKR071C	YGL228W	YJR154W	YEL044W	YJR138W	YMR278W	YOL057W	YDL199C	YNR040W
	YPR066W	YGL262W	YHR218W	YHR149C	YGR071C	YPL278C	YJR151C	YDR506C	YOR010C	YDL146W	YJR142W	YPR174C	YJR051W	YPR102C	YKR103W	YFR026C	YPL225W	YOR097C	YOR369C	YLR108C	YER092W	YJL037W	YGR214W	YCR104W	YJL118W	YHL026C	YJR123W	YDL144C	YNR029C	YDR336W	YJR107W	YPR071W	YBL049W	YLR262C-A	YDR374C	YDR338C	YHR192W	YBR007C	YLR048W	YJL160C	YFL052W	YMR191W	YKL098W	YMR215W	YOR246C	YIR042C	YMR111C	YNL033W	YGL081W
	YNL155W	YLR356W	YKL086W	YDR061W	YJR047C	YDR349C	YDR014W	YDR504C	YML030W	YGR136W	YDL124W	YLR456W	YOL083W	YMR194W	YPL222W	YPL216W	YDL070W	YDL086W	YBL010C	YDR349C	YLR046C	YGL015C	YEL075C	YKR071C	YLR333C	YHR117W	YPR084W	YGR093W	YIL161W	YAR028W	YOR251C	YLR211C	YOR018W	YDL167C	YNL036W	YML081W	YDR267C	YKR017C	YKR102W	YAL018C	YHL010C	YCR024C	YNR065C	YDL104C	YKR006C	YMR126C	YHR182W	YOR044W	YOL114C
	YGR127W	YPL196W	YAR020C	YGR173W	YOR322C	YDR371W	YLR287C-A	YDR249C	YBR216C	YGR126W	YFL066C	YDR357C	YLR050C	YLR091W	YGL081W	YKL072W	YJL163C	YKR066C	YPL191C	YBR255W	YMR215W	YKR044W	YER137C	YFR043C	YAL067C	YFR018C	YNL035C	YJR127C	YPR115W	YGR266W	YLR050C	YBR033W	YDR532C	YJL016W	YDR249C	YHR146W	YLR414C	YML073C	YOL057W	YBR227C	YOR384W	YPL191C	YDR242W	YOR161C	YIL041W	YOR393W	YNL010W	YOR104W	YIL164C
	YDR525W-A	YLR415C	YHR179W	YLR414C	YDL186W	YFR039C	YER067W	YIL169C	YNL067W	YGL135W	YHR003C	YHR213W	YMR286W	YOR357C	YDL110C	YHR214W	YFL051C	YNL031C	YMR040W	YEL025C	YAL027W	YLR243W	YJR151C	YBR259W	YBL089W	YKR041W	YIL158W	YMR242C	YIL071C	YHR218W	YLR177W	YCR095C	YGR196C	YPL191C	YGR053C	YBR255W	YMR191W	YPL056C	YKR066C	YOR268C	YCL001W-A	YCL056C	YGL186C	YML108W	YGR071C	YPL030W	YHL017W	YGR017W	YLR460C
	YJR014W	YDR541C	YPL225W	YPL264C	YLR107W	YNR070W	YPR096C	YDR493W	YER048C	YDL233W	YFL010C	YAR062W	YGL015C	YPL064C	YPL067C	YOR280C	YIL027C	YHR105W	YDL119C	YDR374C	YPL162C	YAL034C	YHL026C	YEL025C	YIL029C	YOR003W	YLR156W	YAL027W	YKL069W	YMR064W	YBL031W	YMR309C	YGL015C	YAL063C	YGR243W	YGR136W	YJL082W	YOL083W	YDR525W-A	YLR392C	YHR179W	YOR093C	YPL033C	YHL044W	YOR264W	YJR039W	YJR142W	YDR033W	YJL038C
	YML030W	YLL032C	YOL103W	YOL057W	YJR134C	YNR065C	YFR013W	YGR053C	YKL183W	YNL289W	YIL067C	YNL269W	YBL076C	YGR043C	YHR087W	YMR148W	YOR389W	YFR032C	YOR262W	YGL057C	YGL261C	YJL118W	YNR065C	YBL067C	YJR032W	YLL066C	YBR284W	YPL141C	YNR018W	YOL153C	YDR034C-A	YNR022C	YJR100C	YNR076W	YGL228W	YGL015C	YPL099C	YHR203C	YGR012W	YDR366C	YDR336W	YDR111C	YDL156W	YKL047W	YKL207W	YBL031W	YDL124W	YJL197W	YPL263C
	YKL209C	YNL301C	YEL076C-A	YLR253W	YHL042W	YBL044W	YJR115W	YDR476C	YJR039W	YGL049C	YBL067C	YGL189C	YNL069C	YBR264C	YLR253W	YBL111C	YLR065C	YLR187W	YOR365C	YOR093C	YLR037C	YHR021C	YNR062C	YLR439W	YAL064W-B	YNL046W	YDL183C	YOL024W	YMR166C	YOR305W	YJR039W	YOL015W	YPL003W	YPR011C	YIL060W	YDR534C	YNR021W	YOR062C	YPR116W	YNL254C	YLR057W	YNL176C	YGR067C	YGR127W	YNL254C	YHL014C	YGL250W	YML101C	YLR267W
	YPL222W	YDL203C	YMR027W	YNL187W	YIL108W	YDR447C	YGL258W	YMR209C	YMR187C	YEL076C-A	YDL179W	YNL208W	YDL177C	YMR085W	YFL034C-A	YHL018W	YMR209C	YOR021C	YLR344W	YNR071C	YLR031W	YDL123W	YER092W	YIL052C	YGR266W	YOL042W	YOR192C	YNL035C	YBL027W	YCR083W	YEL073C	YLL049W	YOR291W	YLR326W	YOR051C	YNR065C	YOR077W	YNL168C	YMR070W	YDR374C	YHR121W	YNL046W	YHL049C	YIL057C	YJL051W	YPL054W	YLR063W	YMR019W	YOR311C
	YBL044W	YCR011C	YPR066W	YPR203W	YIL027C	YNR036C	YJL043W	YER034W	YNL244C	YHL050C	YMR221C	YGR236C	YNR065C	YDR242W	YGL159W	YNL144C	YER064C	YNL035C	YBR125C	YER051W	YNL336W	YNL254C	YOL157C	YNR061C	YFL046W	YCR100C	YOR077W	YPL168W	YCL045C	YGR076C	YPR153W	YJL079C	YCL001W-A	YLR037C	YDL073W	YNR063W	YPL162C	YPR166C	YLR149C	YNL301C	YGR270W	YMR147W	YDL183C	YFR039C	YER079W	YIL092W	YKL050C	YCR043C	YLR031W
	YNL035C	YOR220W	YFL061W	YCL068C	YOL023W	YOR262W	YPL162C	YLR187W	YER080W	YOL007C	YAR023C	YBR246W	YER042W	YDR237W	YJL136C	YMR040W	YLL067C	YAL034C	YBL089W	YJR115W	YDR357C	YGL010W	YKL209C	YDR266C	YDR458C	YPL216W	YML050W	YER067W	YJR113C	YGR021W	YLR364W	YLR188W	YLL032C	YOL138C	YMR209C	YKL078W	YKR075C	YKR103W	YCR095C	YHR131C	YNL157W	YMR323W	YBR241C	YDL206W	YPL113C	YFR018C	YER057C	YER087W	YML072C
	YNL099C	YNL244C	YJL123C	YER128W	YLL018C	YMR323W	YDR067C	YFL067W	YNL086W	YGR197C	YDR438W	YBR125C	YLR440C	YBR181C	YDL018C	YOL157C	YHL018W	YKL086W	YCR090C	YHR033W	YBL089W	YNL157W	YDR371W	YNL265C	YIL067C	YPL249C-A	YPL148C	YGR034W	YEL043W	YGL215W	YKL098W	YDR319C	YBR031W	YGL135W	YMR107W	YIL064W	YMR118C	YHR219W	YLR072W	YJL206C	YMR282C	YBR150C	YCR023C	YJL028W	YKR023W	YDR304C	YDR066C	YHR198C	YER025W
	YHR117W	YDR139C	YFR013W	YPL163C	YMR102C	YML108W	YOL053W	YER121W	YOR258W	YLR437C	YNL255C	YML024W	YGR067C	YDR383C	YCL005W	YJR094W-A	YDR090C	YCR045C	YER131W	YML096W	YGR250C	YCL028W	YER050C	YBL027W	YLR326W	YOR018W	YDR011W	YNL336W	YPL249C-A	YOR021C	YER139C	YBL113C	YCL073C	YOL157C	YIL136W	YPL229W	YJR142W	YJL161W	YLR037C	YFL046W	YHR052W	YDR441C	YIR042C	YGL131C	YPR043W	YIL166C	YGL220W	YKL069W	YLR156W
	YBR231C	YBR270C	YMR278W	YER182W	YGL049C	YHR117W	YOR096W	YGL114W	YPR043W	YGL226W	YNR040W	YCL005W	YHR131C	YIL152W	YMR166C	YJL136C	YDL136W	YML017W	YER117W	YBR147W	YDR482C	YPL281C	YER130C	YDL073W	YDL184C	YFL067W	YKL090W	YJR003C	YDR336W	YHR049W	YCR106W	YHR054C	YPL225W	YGR117C	YBR219C	YPL148C	YKR015C	YGL103W	YLR108C	YER187W	YER039C-A	YIL102C	YDR011W	YHL049C	YNL249C	YBR225W	YMR028W	YIL041W	YGL036W
	YAL034C	YKR017C	YIL024C	YLR090W	YFL042C	YNR048W	YKR093W	YKR091W	YLR090W	YGR053C	YOL153C	YDR032C	YHL049C	YIR042C	YDR482C	YKL086W	YDR020C	YGR071C	YOR059C	YAL064W-B	YDR066C	YHR035W	YFR032C	YBR219C	YDR109C	YCR095C	YLR412W	YML025C	YAR050W	YIL152W	YOL013W-A	YFR038W	YLR356W	YMR085W	YDR349C	YBR242W	YFR023W	YOL153C	YDL086W	YDR056C	YLR072W	YIL127C	YMR019W	YMR027W	YPL074W	YMR027W	YLR089C	YGR146C	YLL018C
	YDL119C	YMR085W	YJR119C	YER175C	YMR160W	YGR085C	YML108W	YMR286W	YGR016W	YDL119C	YIL064W	YIR035C	YHL001W	YDL012C	YIL151C	YPL103C	YLR297W	YDR525W-A	YOR357C	YOR186W	YDR462W	YDL180W	YNR036C	YJL016W	YKL069W	YMR180C	YBR233W	YER064C	YPL150W	YBR261C	YIL137C	YBL059W	YGL189C	YFL020C	YOR010C	YLR388W	YDR197W	YER080W	YDL183C	YDR444W	YNL077W	YML017W	YDL025C	YOR394W	YOR016C	YML101C	YBR194W	YNR061C	YDL054C
	YML108W	YIL177C	YDR186C	YIL029C	YJL181W	YGL140C	YDR132C	YML030W	YOL047C	YKL086W	YPR089W	YFL013C	YBR241C	YOR019W	YDL070W	YGL140C	YBL010C	YHR213W	YGR136W	YJL206C	YDR229W	YBR148W	YMR252C	YHL029C	YER128W	YNL095C	YBR191W	YNL144C	YML087C	YKR015C	YGL082W	YLR104W	YGL231C	YDR534C	YFR048W	YDR275W	YEL020C	YBR138C	YLR040C	YHR156C	YLR352W	YBR261C	YLR177W	YGR016W	YKL151C	YGR110W	YMR102C	YNL162W	YMR315W
	YKL071W	YKL063C	YJL057C	YLR168C	YMR258C	YOR365C	YGR017W	YGR196C	YPL272C	YML017W	YIL001W	YBR239C	YPL077C	YML087C	YIR016W	YDL089W	YOR059C	YGR127W	YOR234C	YCR104W	YGR136W	YJR012C	YJL181W	YDR249C	YPL066W	YNL269W	YOL103W	YPL260W	YJR055W	YOR192C	YDR161W	YOR021C	YML030W	YBL086C	YER047C	YIR013C	YDL114W	YDR248C	YER034W	YMR253C	YOL127W	YPR157W	YLR422W	YHL050C	YMR144W	YJR079W	YBR014C	YDR139C	YHR179W
	YJR115W	YLR283W	YML030W	YDR282C	YMR044W	YPL246C	YKL027W	YFR018C	YKR093W	YOR306C	YBL054W	YGR093W	YLR177W	YDR067C	YDL146W	YHR117W	YJR056C	YHL026C	YFR039C	YGL079W	YPR040W	YMR215W	YOL084W	YMR018W	YDL211C	YPL105C	YDL144C	YHR210C	YKL071W	YEL075C	YOL007C	YJL046W	YPR027C	YGL138C	YKR096W	YPL103C	YDR111C	YFR049W	YFL042C	YMR040W	YOR164C	YHL026C	YKL155C	YBR270C	YML053C	YLL064C	YKL071W	YFR032C-A	YIL166C
	YGL015C	YFR016C	YGL135W	YMR136W	YHR179W	YNL035C	YJR014W	YMR073C	YIR007W	YAR066W	YDL083C	YOR021C	YMR215W	YGR270W	YOR385W	YGL002W	YJR088C	YER134C	YER113C	YDR109C	YLR095C	YPL067C	YMR323W	YDR281C	YEL047C	YNL023C	YOR223W	YOL057W	YLR454W	YOR394W	YOR006C	YBL028C	YGR201C	YGL147C	YDR034C-A	YNL217W	YML118W	YOR096W	YGR065C	YDR338C	YLR388W	YOR369C	YDL241W	YER184C	YOR350C	YFL040W	YDR248C	YLR037C	YBR047W
	YMR252C	YNL019C	YMR107W	YPL009C	YBL081W	YML026C	YCR104W	YHR140W	YPR097W	YOL013W-A	YOL056W	YNL096C	YGR273C	YMR181C	YGL135W	YFL054C	YBR031W	YLR422W	YLR462W	YEL035C	YER184C	YIR013C	YDR525W-A	YMR196W	YNR024W	YBR197C	YMR136W	YDR505C	YJR039W	YGL080W	YIL165C	YML003W	YML083C	YHL035C	YMR265C	YJR151C	YJR088C	YJL038C	YJR116W	YKL003C	YCR024C	YBR194W	YHR207C	YFR049W	YDR119W	YBR230C	YDL114W	YDR012W	YJL147C
	YMR279C	YLR352W	YLR356W	YER134C	YHR097C	YIL029C	YFL013C	YJL163C	YNL099C	YCR007C	YIL175W	YGL215W	YLR049C	YPR066W	YJL043W	YKR066C	YPR015C	YGL193C	YOR114W	YGR053C	YNL011C	YDR338C	YHR100C	YMR257C	YLR156W	YDL083C	YNL067W	YDR267C	YDL073W	YLR257W	YPR166C	YDR107C	YEL054C	YBR219C	YOR096W	YKL047W	YAL064W-B	YML025C	YNR076W	YOL087C	YHR126C	YMR260C	YCR030C	YIR003W	YOR384W	YDR438W	YKR091W	YIL169C	YER131W
	YFR038W	YEL057C	YPL199C	YOL084W	YDR014W	YMR040W	YIR039C	YOL163W	YGL228W	YDR186C	YDR370C	YKR010C	YEL005C	YBR009C	YLR239C	YGL135W	YOL092W	YBR231C	YOR096W	YOR010C	YML030W	YNR014W	YBL044W	YLR225C	YOR059C	YDL193W	YPR203W	YIR024C	YEL038W	YKR091W	YKL086W	YNL254C	YOR393W	YGR068C	YOR238W	YOR017W	YOR215C	YKL065C	YPL064C	YHR035W	YKL071W	YJL149W	YGR207C	YGR027C	YHL017W	YER033C	YBR138C	YMR070W	YIL133C
	YJR085C	YIR014W	YIL060W	YNL155W	YNL069C	YGR203W	YIR043C	YLR290C	YPL226W	YGR052W	YIL101C	YPL168W	YJL190C	YDR447C	YKL209C	YDR349C	YDR497C	YDL110C	YKR066C	YKL072W	YLR073C	YHL001W	YPL052W	YJL213W	YGR235C	YGL101W	YJL016W	YDR073W	YLR287C-A	YDR387C	YIR037W	YDR101C	YKL167C	YFR011C	YBR007C	YOL057W	YKR066C	YER158C	YLR211C	YIR013C	YMR111C	YLR441C	YEL005C	YJR149W	YDL169C	YNR070W	YBR111C	YER039C-A	YDR070C
	YLR462W	YJR100C	YLR422W	YJR136C	YKR023W	YOR350C	YBR151W	YDL173W	YLL025W	YPL199C	YBR264C	YJL136C	YLR137W	YNL237W	YLR049C	YDR128W	YLR456W	YGL085W	YPR066W	YKL187C	YML083C	YMR253C	YEL007W	YOL153C	YKL065C	YMR226C	YGR270W	YJL118W	YMR073C	YNR024W	YNL019C	YDR152W	YBR033W	YHR087W	YPL173W	YKL086W	YPR096C	YHR038W	YPL264C	YBR009C	YOL131W	YKL215C	YDR068W	YLR090W	YMR269W	YLR247C	YBL104C	YOR369C	YML020W
	YOL075C	YDR462W	YGR197C	YJL136C	YLR422W	YOR280C	YKR066C	YOR296W	YDR447C	YDR073W	YHR182W	YGR212W	YLR415C	YDL073W	YML017W	YEL075C	YDL133W	YGL117W	YLR388W	YER085C	YHL021C	YDR444W	YPR084W	YKR057W	YDR012W	YGR026W	YPL249C-A	YML108W	YNL195C	YGR130C	YGR071C	YLR009W	YMR040W	YBR090C	YOR337W	YEL067C	YHR131C	YIL137C	YDL224C	YNL083W	YEL048C	YGL185C	YKR015C	YCL002C	YIL108W	YDR071C	YBR285W	YDL136W	YNL260C
	YGL083W	YDL124W	YER092W	YLR326W	YPR109W	YDR073W	YFR026C	YPL247C	YHR140W	YLR042C	YMR085W	YBL031W	YDR505C	YKR093W	YNR028W	YGL083W	YHR117W	YBR244W	YHR141C	YDR197W	YPR203W	YHR151C	YPR022C	YJR123W	YDR063W	YLR445W	YCL001W-A	YAL036C	YER080W	YGL196W	YDR391C	YIL091C	YDR132C	YOL153C	YDL157C	YER121W	YIL077C	YLR108C	YBR216C	YKL063C	YOL077C	YJL162C	YKL072W	YNL100W	YDR352W	YDR117C	YLR439W	YJR119C	YGR236C
	YHR213W	YPR166C	YFL012W	YNL086W	YLL029W	YDL119C	YOR161C	YHR209W	YKR066C	YIL151C	YKR023W	YMR221C	YPL003W	YDL133W	YNL035C	YDR073W	YIL011W	YGR017W	YDR366C	YCR095C	YIL136W	YGR153W	YNR028W	YKL151C	YMR315W	YNL010W	YNL125C	YLR325C	YML072C	YKR084C	YAL036C	YOL077C	YKL063C	YJL216C	YDR415C	YGR237C	YLL064C	YML083C	YJL223C	YGL080W	YCL042W	YOL084W	YLR239C	YPL003W	YNR029C	YML050W	YDR539W	YJR015W	YLR351C
	YLR049C	YPL183W-A	YDL086W	YLR440C	YER189W	YNL144C	YHL033C	YKL221W	YHR038W	YOR019W	YFL034C-A	YLR013W	YDR281C	YBR148W	YHR213W	YDR064W	YOL075C	YBL031W	YDR071C	YDR539W	YNL035C	YML133C	YPL222W	YNR073C	YAL027W	YDR336W	YDR229W	YGL103W	YBL059W	YNL162W	YBR125C	YKR084C	YGL159W	YOR312C	YLL010C	YML086C	YDR319C	YFR006W	YIL047C	YNR069C	YIL176C	YHR033W	YNR069C	YDL186W	YBR264C	YNL108C	YNL168C	YIL052C	YLR333C
	YGL259W	YKL142W	YFL052W	YOL042W	YJL070C	YLR456W	YGR236C	YNL050C	YGL138C	YJL163C	YCR082W	YIL177C	YOL057W	YFR038W	YMR221C	YOR096W	YJR094W-A	YNR028W	YMR215W	YLR083C	YGL215W	YGL039W	YLR049C	YKL162C	YJL225C	YFL046W	YLR312C	YDL119C	YCL037C	YLR108C	YDL010W	YGL128C	YNL301C	YKR049C	YKL098W	YHL021C	YJR007W	YJL189W	YJL216C	YDL038C	YKR075C	YMR226C	YJL206C	YHR192W	YGR266W	YNR066C	YEL007W	YHL049C	YLR075W
	YOR062C	YHR127W	YHL018W	YOL056W	YPR147C	YLR327C	YMR107W	YEL001C	YJR014W	YLL007C	YDL037C	YLR455W	YGL193C	YBL059W	YML101C	YHR219W	YNR037C	YGR093W	YER130C	YDR210W	YLR237W	YGL131C	YLR013W	YPL162C	YKR043C	YGL039W	YDL089W	YPR063C	YPL070W	YDL177C	YPL168W	YBR219C	YGL221C	YBR125C	YGR287C	YDL203C	YFR018C	YAL014C	YFL020C	YPL236C	YIL029C	YLR367W	YKR093W	YIL027C	YBR301W	YPL280W	YPR109W	YLR412W	YJR014W
	YJL181W	YBR013C	YJL213W	YKL069W	YOR227W	YOR096W	YDL119C	YDL233W	YER121W	YBL111C	YNL019C	YKL071W	YLR392C	YML063W	YNR036C	YER050C	YGL259W	YDL119C	YML002W	YDR532C	YDR266C	YNL083W	YGL193C	YLR326W	YGL235W	YKL098W	YFR018C	YKL098W	YDR064W	YBL029W	YFR018C	YEL076C-A	YBR259W	YHR215W	YLR327C	YGL002W	YGR026W	YNL234W	YMR310C	YGR126W	YOR077W	YOL007C	YLR415C	YFL013C	YDR348C	YJL046W	YDL167C	YBL090W	YJL176C
	YLR095C	YER093C-A	YPL099C	YLR333C	YPL226W	YNL100W	YDL114W	YDL193W	YLR037C	YCR069W	YOR052C	YOR246C	YLR297W	YDL186W	YPR066W	YNR048W	YLR283W	YFR038W	YMR252C	YMR259C	YER101C	YNR068C	YFL052W	YDL086W	YPR148C	YKR030W	YJR116W	YHR141C	YKL162C	YJL077C	YDL083C	YER074W	YOL075C	YGR106C	YEL076C-A	YMR064W	YIL176C	YJL149W	YAL065C	YOL098C	YPL280W	YPL068C	YLR072W	YKL180W	YNL306W	YLR013W	YFL010C	YER076C	YNL132W
	YDR128W	YBR225W	YPR043W	YJL149W	YER050C	YFL054C	YMR230W	YPL052W	YDR475C	YNL100W	YER050C	YGL140C	YDR539W	YGL131C	YKL071W	YGL215W	YDR049W	YMR215W	YOL013W-A	YOL083W	YPL077C	YFR057W	YMR221C	YBR194W	YJR111C	YJR039W	YLR019W	YEL075C	YHR203C	YJR136C	YCL002C	YHR127W	YDR275W	YLR188W	YKL037W	YHL029C	YPR098C	YDR281C	YBR063C	YLR415C	YMR130W	YLL067C	YNL086W	YCL049C	YCR082W	YKL003C	YLL029W	YPL108W	YPL041C
	YDL114W	YDR089W	YMR073C	YJL189W	YBR138C	YHR214W	YIR016W	YGL164C	YOL014W	YFL010C	YML101C	YNL289W	YHL014C	YHL015W	YPL168W	YHL050C	YLR441C	YBR147W	YGL081W	YNL157W	YBR125C	YLR118C	YHR213W	YJR151C	YGR250C	YPR109W	YIL092W	YIL060W	YJL190C	YER057C	YHR149C	YGR266W	YJL070C	YDL173W	YGR235C	YER004W	YDL133C-A	YPL103C	YPR196W	YER030W	YAL037W	YPR106W	YDR505C	YBR147W	YNL284C	YBR125C	YDL072C	YHL017W	YNL300W
	YNR028W	YKL003C	YJL043W	YLR107W	YMR074C	YHR219W	YPL034W	YDL237W	YNL255C	YFL061W	YNL289W	YOR022C	YDL010W	YEL076C-A	YLR422W	YML002W	YIL067C	YHL001W	YIR016W	YBR302C	YER130C	YER030W	YNL254C	YBL104C	YDR262W	YDL184C	YDR105C	YBR264C	YMR260C	YJR024C	YGR237C	YFR022W	YGL262W	YAL065C	YDL104C	YLR137W	YDR475C	YGR281W	YML073C	YPL099C	YCR090C	YGR223C	YOL087C	YDL063C	YGL049C	YHR022C	YLR352W	YJR151C	YLR290C
	YFL064C	YBR120C	YDR012W	YHR052W	YDR307W	YDR060W	YJR100C	YKR098C	YGL259W	YPR157W	YHR126C	YDR338C	YPL113C	YDR387C	YFL061W	YHR213W	YER067W	YPR043W	YHR010W	YER134C	YPR089W	YLL049W	YJL163C	YBR204C	YLR012C	YNL067W	YHR218W	YLL045C	YKR106W	YML083C	YHR032W	YNL035C	YAR028W	YFL034C-A	YPL009C	YDR374C	YLL049W	YHR198C	YCR087C-A	YNL069C	YJL028W	YBR230C	YNL095C	YPL184C	YMR309C	YPR048W	YNL313C	YEL020C	YHL026C
	YMR323W	YFL012W	YDR349C	YPL250C	YBR013C	YBL031W	YNL040W	YOR086C	YHR075C	YNR028W	YOR247W	YKR044W	YHL025W	YLR426W	YER153C	YOR350C	YHR210C	YPL158C	YDR282C	YOL120C	YOL019W	YLL010C	YGL081W	YJL079C	YLR077W	YDR405W	YKL215C	YNL152W	YPL066W	YMR315W	YOR378W	YOR252W	YCL047C	YGR110W	YFR026C	YAR061W	YOR293W	YKR013W	YJR154W	YEL048C	YPR109W	YDR334W	YCR099C	YPR202W	YMR044W	YNR028W	YJL189W	YDL191W	YBR261C
	YDL070W	YIR042C	YMR166C	YJL118W	YNR061C	YBL089W	YDR447C	YIR037W	YER117W	YGL235W	YDR267C	YPR114W	YJR047C	YGL082W	YAL034C	YNL125C	YML017W	YER067W	YHL049C	YCL045C	YOR393W	YEL073C	YFR038W	YEL034W	YKL071W	YGL189C	YBR220C	YER187W	YLL046C	YDL091C	YFL066C	YBR239C	YGR067C	YPR043W	YDR336W	YDR371W	YOL070C	YOR215C	YKL061W	YDR042C	YKR016W	YCL002C	YLR211C	YIR012W	YIL087C	YOR097C	YGR079W	YNL067W	YMR194W
	YLL007C	YKL039W	YIR013C	YEL047C	YMR157C	YHR210C	YDR242W	YIL077C	YJL082W	YCL001W-A	YER139C	YPR071W	YDL157C	YJL132W	YAR064W	YIL089W	YLR075W	YOL119C	YPL222W	YOR272W	YOR010C	YNL108C	YER158C	YFL051C	YNR070W	YDR242W	YKL072W	YKL094W	YPL014W	YBL059W	YGL010W	YOR019W	YER113C	YDR450W	YDR210W	YPR151C	YGR270W	YPL030W	YEL047C	YOR086C	YML025C	YBL060W	YBR227C	YKL155C	YOR111W	YPL104W	YGR106C	YML026C	YGR270W
	YFL013C	YOR378W	YMR147W	YML063W	YDR262W	YJL136C	YPR127W	YGR283C	YJL189W	YEL038W	YHL014C	YPR153W	YKR070W	YGR053C	YFR026C	YLR253W	YNL217W	YBR239C	YFR032C	YDR063W	YDL018C	YGR067C	YAR020C	YHR159W	YOR312C	YOR390W	YCL037C	YPL003W	YPR116W	YGR106C	YLR073C	YLR287C	YOR059C	YEL054C	YCR054C	YFL064C	YHR199C	YMR064W	YGL261C	YGL221C	YER056C-A	YPL165C	YDL038C	YIR013C	YCR051W	YOR280C	YDR520C	YJR124C	YDR320C
	YMR215W	YBR269C	YGL064C	YAL046C	YHR213W	YGL135W	YIL087C	YBR197C	YKL027W	YDL018C	YML118W	YHL010C	YKR093W	YBL038W	YKL086W	YLR455W	YPL246C	YOR357C	YOL024W	YEL070W	YNL176C	YHR179W	YOL075C	YMR260C	YLR352W	YOR324C	YKL037W	YLR095C	YKR017C	YDR242W	YHL042W	YHR131C	YJL049W	YPR061C	YER067W	YIR014W	YER184C	YDL184C	YOR228C	YML101C	YPR003C	YOR019W	YPL003W	YCL068C	YDR109C	YPR196W	YBL028C	YCR023C	YCR030C
	YMR147W	YOR012W	YGL189C	YDR067C	YMR028W	YOL013W-A	YHR117W	YGL036W	YOR369C	YNL176C	YOL092W	YGL083W	YJR012C	YJL176C	YDR012W	YDR447C	YNR070W	YAR020C	YJL206C	YOR017W	YLR306W	YPL079W	YDL070W	YLL029W	YNL168C	YJR123W	YBL104C	YBR231C	YJR123W	YDR525W-A	YKL107W	YPR152C	YDR256C	YDL123W	YMR018W	YNL096C	YPL052W	YLR408C	YEL049W	YIL090W	YDL070W	YPR096C	YDR371W	YLR297W	YCR083W	YHL049C	YNL306W	YPR102C	YDL061C
	YLR262C-A	YEL067C	YHR105W	YNR070W	YML003W	YDR012W	YBL010C	YGL015C	YOR051C	YBR302C	YLL029W	YPL199C	YHR151C	YNR070W	YHL035C	YDR371W	YDR505C	YEL047C	YDR357C	YDR541C	YML003W	YKL056C	YHR214W	YOR131C	YGR066C	YNR021W	YGR117C	YLR462W	YGR068C	YCL002C	YMR115W	YOR361C	YPL104W	YHR003C	YMR259C	YML024W	YMR206W	YMR147W	YNR061C	YJL023C	YBL028C	YOR192C	YIL090W	YBR084C-A	YFR026C	YOR008C-A	YIR024C	YOL127W	YFL054C
	YER158C	YHL013C	YJL084C	YCR087C-A	YAL027W	YGR015C	YGR237C	YBR047W	YER158C	YML100W-A	YNL181W	YGR196C	YAR028W	YPR174C	YPR157W	YPL246C	YBR270C	YLR049C	YPL225W	YML108W	YER033C	YPL113C	YPL056C	YOR365C	YNL125C	YPL158C	YBR184W	YNL046W	YDR169C	YGL131C	YAL061W	YDL156W	YKL155C	YPR194C	YDR534C	YDR447C	YDR476C	YPL249C-A	YDR249C	YLL049W	YMR148W	YPR066W	YDR281C	YHR052W	YER007C-A	YJL136C	YNL134C	YDL156W	YKL222C
	YGL135W	YLL054C	YKR066C	YMR185W	YHL004W	YIL151C	YLL029W	YGR235C	YOR017W	YIL060W	YOL157C	YGL049C	YMR258C	YBR157C	YEL076C-A	YNR036C	YDL121C	YFL013C	YOR062C	YLR211C	YJR142W	YMR034C	YPL148C	YMR166C	YDL127W	YPR040W	YDL184C	YKL219W	YBL044W	YGR053C	YJR014W	YOR017W	YJR149W	YIR035C	YIL127C	YJR127C	YLR333C	YLR327C	YLR247C	YHL025W	YOR166C	YMR244W	YER101C	YFL034W	YCL028W	YKL221W	YJR056C	YBL072C	YBR242W
	YHL033C	YPR163C	YOR059C	YDL012C	YCR045C	YOR114W	YKL098W	YIL024C	YGL185C	YPL077C	YOR016C	YLR247C	YFR038W	YDR482C	YOL075C	YBR264C	YHR215W	YJR151C	YLR327C	YEL038W	YBR231C	YMR286W	YPR043W	YPR194C	YBR031W	YDR497C	YJL160C	YJL151C	YNL036W	YDR014W	YDR387C	YPL193W	YKL061W	YPR196W	YOR393W	YIL152W	YDR429C	YLL067C	YLL025W	YDR532C	YLR149C	YGR153W	YFL046W	YGL111W	YDR540C	YBR063C	YFR026C	YDR348C	YNL031C
	YAR066W	YGR273C	YNL269W	YMR102C	YKR070W	YMR187C	YAL064W-B	YBR135W	YMR128W	YIL089W	YKL078W	YFL034C-A	YIR044C	YBL076C	YPL225W	YMR252C	YPR071W	YDL114W	YOR051C	YKR103W	YPL070W	YPL105C	YNR070W	YFR042W	YHR146W	YKL094W	YOR305W	YEL047C	YGR027C	YPR153W	YDR068W	YDL167C	YHR038W	YPL143W	YER071C	YKR051W	YGL131C	YOL007C	YJL213W	YDL129W	YLL066C	YCR011C	YLR392C	YGL235W	YPR066W	YPL056C	YIL091C	YFL012W	YMR074C
	YDL110C	YDL057W	YMR180C	YPR152C	YIL096C	YIL089W	YER139C	YNL152W	YPR066W	YKR023W	YKR091W	YLR271W	YAL011W	YCR076C	YDR505C	YFR039C	YPR043W	YER158C	YDR111C	YLR239C	YER079W	YLR415C	YDR352W	YNL134C	YNL030W	YGR117C	YBL066C	YDL124W	YGL164C	YMR221C	YMR111C	YLR156W	YIL092W	YMR178W	YLR419W	YIL089W	YBR187W	YER037W	YLR356W	YLR306W	YDL086W	YER076C	YPL074W	YKL037W	YMR258C	YPL168W	YNL200C	YNR062C	YPR045C
	YGL140C	YCL002C	YAL064W-B	YMR144W	YBR285W	YFR038W	YLR326W	YDR089W	YKR005C	YMR114C	YLR225C	YDL169C	YAL014C	YGL226W	YLL007C	YNL217W	YPL281C	YGL135W	YOR167C	YJL055W	YPR098C	YGL221C	YOR350C	YER056C-A	YML025C	YGL060W	YHR117W	YML125C	YGL057C	YPL064C	YLR315W	YMR143W	YDR383C	YLL046C	YNL092W	YLR333C	YLR306W	YFR045W	YDR161W	YGL262W	YPR158W	YDR067C	YOL015W	YER056C-A	YHL025W	YAR029W	YIL001W	YBR302C	YMR309C
	YGR053C	YMR258C	YFR039C	YDR197W	YER071C	YDR357C	YFL064C	YIL175W	YER037W	YPL158C	YMR315W	YNR065C	YAL019W	YPR196W	YPL077C	YLR327C	YFR039C	YBR264C	YMR148W	YCR099C	YPR157W	YOR342C	YML119W	YKR043C	YGR102C	YCR046C	YLR104W	YFL010C	YHL021C	YBR052C	YDR304C	YIL090W	YEL035C	YDL075W	YDL204W	YJR080C	YLR262C-A	YNR036C	YMR024W	YER051W	YER131W	YDR497C	YLR253W	YHR203C	YJL181W	YFR038W	YNL265C	YJR011C	YIR007W
	YBL031W	YBR284W	YOL157C	YGL193C	YNL187W	YIR013C	YFL010C	YOR378W	YHL025W	YGR127W	YIR003W	YKR005C	YAL035W	YBR053C	YMR148W	YGR205W	YDL157C	YKL098W	YDR505C	YLR281C	YGL131C	YGR162W	YFR026C	YKR049C	YPL105C	YJR129C	YGR026W	YIL029C	YDR071C	YBR302C	YDR462W	YJL023C	YCR043C	YMR310C	YKL209C	YJR094W-A	YPL141C	YER187W	YCR046C	YER101C	YER187W	YLR108C	YFR038W	YBL028C	YOR228C	YOR378W	YCR076C	YOR384W	YDR020C
	YEL047C	YJL132W	YNR028W	YHL014C	YFL067W	YIR016W	YPL030W	YJL197W	YLR456W	YML030W	YDR406W	YPR127W	YAL036C	YMR124W	YFL012W	YKR023W	YEL047C	YML118W	YDR497C	YGL147C	YJR054W	YIL041W	YGL215W	YLR408C	YLR152C	YMR259C	YOL014W	YNL132W	YBR259W	YHR076W	YMR147W	YOL022C	YPR129W	YOR215C	YDR169C	YBR264C	YMR143W	YNL195C	YDL075W	YDL180W	YMR180C	YLR125W	YLR297W	YHR097C	YML101C	YDR322W	YDL083C	YER056C-A	YNL289W
	YDR357C	YDR349C	YOR306C	YAR028W	YBL104C	YER113C	YDR109C	YJR138W	YJL084C	YPL222W	YMR269W	YMR114C	YAL049C	YDR128W	YMR002W	YHR126C	YPR166C	YLL014W	YKL061W	YGL076C	YJL217W	YOL057W	YHL033C	YDR109C	YMR259C	YPL148C	YDL156W	YEL073C	YCL068C	YMR185W	YKL133C	YJR003C	YDR012W	YGR243W	YEL043W	YLR456W	YMR230W	YOL015W	YMR325W	YNL157W	YOL042W	YDL053C	YJL160C	YLR422W	YDR262W	YPR202W	YER004W	YNL019C	YHR162W
	YDR371W	YDR532C	YPR114W	YBR151W	YNR036C	YEL075C	YJL051W	YOL077C	YIL127C	YMR147W	YDL027C	YJL079C	YAL063C	YJL051W	YBL010C	YPL222W	YOL127W	YLR262C-A	YBL029W	YEL077C	YHL049C	YHR022C	YOR114W	YNL108C	YMR084W	YLL053C	YLR441C	YOL013W-A	YOR223W	YMR085W	YLL067C	YLR392C	YDR071C	YGR237C	YDR033W	YOR118W	YOR391C	YMR002W	YKR071C	YBL092W	YOR114W	YEL047C	YER137C	YOR292C	YHR003C	YMR222C	YIR043C	YNL010W	YLL067C
	YBL089W	YLR241W	YNL031C	YDL183C	YCR011C	YKL098W	YPR151C	YLR247C	YML081W	YMR323W	YJL070C	YPR043W	YAL064W-B	YDL176W	YOR357C	YPL220W	YFL054C	YKL071W	YMR084W	YPL150W	YJL213W	YLL052C	YNL125C	YER071C	YOL162W	YDR105C	YDR107C	YGL015C	YBR219C	YOR018W	YBL111C	YGR207C	YIL174W	YGL082W	YGR196C	YDR319C	YLR247C	YBL067C	YOL084W	YPL225W	YOR152C	YHL010C	YML101C	YMR155W	YER050C	YNL010W	YER187W	YNR063W	YMR124W
	YPL056C	YDR322W	YNL099C	YHL012W	YKL138C	YBR125C	YGL147C	YDR186C	YLR168C	YMR187C	YPL162C	YDR012W	YAL065C	YER187W	YDR357C	YBL089W	YPL191C	YMR221C	YHR213W	YFR017C	YER010C	YOR009W	YHR117W	YMR251W-A	YLR009W	YIL067C	YBR187W	YLL032C	YLR437C	YGR173W	YDR357C	YGR283C	YDR179W-A	YJR094W-A	YJR085C	YPL003W	YIL029C	YJL084C	YKR043C	YCL028W	YHR131C	YFR032C-A	YGL262W	YKL006W	YDR256C	YER077C	YDR109C	YHL015W	YFL046W
	YCR069W	YKL221W	YLL067C	YER080W	YDR493W	YPL220W	YOR312C	YOL056W	YFR012W	YMR221C	YKR018C	YNL035C	YAR029W	YHR218W	YDL114W	YHL026C	YJR014W	YGL250W	YFL054C	YNL193W	YNL031C	YOR272W	YPL191C	YEL076C	YKL086W	YDR371W	YPL216W	YKL133C	YGR187C	YLR065C	YDR441C	YHR021C	YDR322W	YML024W	YDR186C	YBR054W	YPL077C	YHL004W	YDR071C	YMR206W	YPL017C	YLR271W	YHR211W	YKL027W	YEL020C	YLR091W	YOR268C	YLL066C	YDL025C
	YPR157W	YOR251C	YGR001C	YHR146W	YFR026C	YLR065C	YNR028W	YPL104W	YFR022W	YDL133W	YDR347W	YOR220W	YAR050W	YOL103W	YDR497C	YNL176C	YML119W	YKR010C	YHR100C	YGR127W	YGL164C	YDR089W	YLR264W	YJR015W	YER080W	YNL115C	YDL133W	YGR127W	YOR086C	YML009C	YJL038C	YNL022C	YBR090C	YNR061C	YFR022W	YOR161C	YOR280C	YLL023C	YHR207C	YIR042C	YOR264W	YHL004W	YDR056C	YCL005W	YOR131C	YPL099C	YBL067C	YGL031C	YGL114W
	YER050C	YBR079C	YDR475C	YLR077W	YJL131C	YER092W	YMR251W-A	YJR088C	YOR337W	YOL057W	YMR185W	YNL155W	YAR062W	YIL064W	YBR302C	YNL181W	YHR038W	YLR437C	YLR095C	YLL049W	YLL032C	YOL098C	YDR348C	YFL054C	YDR119W	YEL001C	YLL032C	YBL010C	YIL060W	YFL068W	YHR076W	YBR284W	YML118W	YJR008W	YPL229W	YPL052W	YEL076C-A	YHR080C	YIL176C	YLR137W	YDR152W	YLR364W	YHL014C	YKL023W	YBR282W	YHR126C	YPL113C	YHL050C	YMR242C
	YCR019W	YPR061C	YLR462W	YBR046C	YCR003W	YGL081W	YBL089W	YOR227W	YPL054W	YIL152W	YPL158C	YLL023C	YAR066W	YDR450W	YOR063W	YKL209C	YML018C	YOR059C	YBL087C	YPR061C	YJR127C	YNL030W	YJL118W	YOR393W	YPR091C	YDL199C	YOR016C	YOR114W	YDR506C	YPR174C	YPL104W	YKL156W	YBR125C	YML083C	YDL053C	YDL072C	YIL071C	YDL203C	YFL068W	YFR022W	YLR306W	YCR095C	YDL010W	YNR021W	YIL067C	YLR077W	YPL070W	YOR167C	YGL049C
	YML100W-A	YOR022C	YOL007C	YLR036C	YBL107C	YKL209C	YFL042C	YAR064W	YBR191W	YDR338C	YML053C	YIL001W	YBL002W	YNL217W	YML037C	YPL191C	YGR250C	YAR062W	YDR119W	YNR062C	YDR444W	YJL077C	YDR475C	YNL040W	YNL011C	YIL024C	YNR023W	YLR137W	YDR186C	YPR066W	YHR075C	YGR131W	YOL042W	YML063W	YHL030W	YMR209C	YBR194W	YJL213W	YLR185W	YLR253W	YER057C	YGR197C	YPL113C	YHR105W	YDR107C	YHL018W	YOR247W	YDL144C	YBR046C
	YBR125C	YIL092W	YGL083W	YBR271W	YGR243W	YFL013C	YJL084C	YLR031W	YOR154W	YAR062W	YDR391C	YPL077C	YBL010C	YJR123W	YLR247C	YLL007C	YOR062C	YIR039C	YDR349C	YKL224C	YLR367W	YNL125C	YPR040W	YHR080C	YAL011W	YCR082W	YBL107C	YDL121C	YOR019W	YHL033C	YMR118C	YMR187C	YER071C	YDL048C	YJR039W	YBR227C	YEL044W	YLR091W	YJR124C	YFL010C	YFR023W	YDL202W	YOR093C	YIR044C	YIL077C	YJL132W	YHL035C	YIL177C	YAL035W
	YDL157C	YDL129W	YBL010C	YBR246W	YBR079C	YAL064W	YDR186C	YIL089W	YPL196W	YHR087W	YEL064C	YPR066W	YBL027W	YER134C	YML108W	YML108W	YCR090C	YPL074W	YDR482C	YPR084W	YPL193W	YKL090W	YBL010C	YKL222C	YKL168C	YCL002C	YFL065C	YJR080C	YER056C-A	YLR271W	YBL081W	YPL263C	YML096W	YOL077C	YPL247C	YCR045C	YBR162C	YIR007W	YDR242W	YER042W	YOR361C	YCR090C	YHL025W	YNL336W	YGR017W	YNL215W	YBL081W	YDR233C	YDR391C
	YAR062W	YDR266C	YKR074W	YPR158W	YNL165W	YHL026C	YLL007C	YNR037C	YOR350C	YHR219W	YNL155W	YDR505C	YBL028C	YMR187C	YDL089W	YMR221C	YBR084C-A	YKR017C	YNL096C	YJL197W	YEL070W	YFL010C	YGL259W	YBL072C	YDL169C	YJL185C	YDR391C	YNL096C	YGR173W	YOR390W	YDR011W	YKL037W	YKL003C	YJR088C	YPL143W	YLR264W	YOR291W	YJR138W	YBL081W	YLR177W	YKR010C	YBL113C	YGL185C	YKR023W	YLR412W	YHR057C	YLR455W	YMR194W	YBR135W
	YJL043W	YBL049W	YOR008C-A	YDR152W	YBR141C	YLL045C	YNL336W	YMR321C	YDR505C	YKR005C	YEL005C	YPL158C	YBL038W	YJR161C	YMR040W	YDL114W	YKR005C	YOL157C	YGR203W	YDR429C	YHR177W	YPR043W	YOR280C	YDL012C	YER175C	YMR206W	YCR100C	YHR052W	YKR105C	YOL077C	YMR102C	YDR497C	YDL203C	YML125C	YNL125C	YDL199C	YJL197W	YHR049W	YDL141W	YHR022C	YOR167C	YIR042C	YLR050C	YDL156W	YLR107W	YHR199C	YPL074W	YJR012C	YPL186C
	YBR264C	YHR049W	YGL258W	YML079W	YDL202W	YMR252C	YFL046W	YGL235W	YDL203C	YNL036W	YNR036C	YPL148C	YBL044W	YDR266C	YGL258W	YMR215W	YDR357C	YOR350C	YML026C	YKR075C	YJL197W	YGR136W	YBL031W	YGL036W	YCR087C-A	YBR184W	YIL088C	YDR161W	YNL265C	YDL237W	YBR033W	YLR247C	YHR151C	YBL028C	YAR062W	YJR088C	YKL094W	YEL025C	YPL068C	YOR352W	YDL133W	YPL220W	YOR186W	YDR111C	YPL108W	YDR542W	YBL107C	YCR003W	YER175C
	YPL077C	YCR076C	YAR066W	YOL162W	YJR056C	YOR051C	YIL137C	YGR236C	YPL208W	YJL027C	YPL074W	YJL171C	YBL049W	YMR221C	YIL137C	YDR357C	YNL152W	YFL052W	YJR014W	YJL077C	YDR068W	YGR173W	YCR069W	YNL011C	YLR440C	YBR204C	YPL091W	YLR239C	YHR038W	YHR105W	YAL037W	YDR222W	YHL013C	YNL087W	YDL002C	YPL168W	YIL174W	YHR010W	YCR104W	YHL001W	YJR032W	YLR278C	YOL098C	YDR249C	YDR406W	YOL047C	YCR050C	YMR114C	YDR520C
	YKR103W	YMR028W	YLR036C	YMR325W	YBR033W	YDR482C	YBR227C	YNL077W	YFL052W	YNL155W	YDR441C	YBL111C	YBL072C	YAR028W	YGL140C	YOR357C	YOR016C	YCR007C	YCR019W	YEL047C	YBL076C	YGR150C	YFL012W	YLR040C	YBR063C	YMR148W	YDR458C	YER004W	YGR130C	YDR534C	YKR074W	YDL118W	YDR506C	YER042W	YGR187C	YKR005C	YKL050C	YDR239C	YBR271W	YGL039W	YLR040C	YNL083W	YKR070W	YIL161W	YPL103C	YJL016W	YCL036W	YER117W	YAR066W
	YIL001W	YPL150W	YDR109C	YKL023W	YPR096C	YPL222W	YGL085W	YDR500C	YOR385W	YML083C	YDR282C	YIL029C	YBL081W	YIL110W	YER139C	YHR210C	YMR158W	YBL029W	YIL001W	YDR493W	YOR304C-A	YDR450W	YLR253W	YAL064C-A	YOL119C	YBL066C	YJL051W	YBR141C	YGL138C	YNL019C	YML101C	YFR057W	YJL225C	YKL151C	YDR070C	YDL169C	YGL140C	YNL252C	YBR241C	YML133C	YKR021W	YAL064C-A	YLR065C	YNL196C	YFL066C	YPR089W	YKL072W	YPL103C	YNR023W
	YMR002W	YIL174W	YJR151C	YOR186W	YFL010C	YLR408C	YPL246C	YPR089W	YMR131C	YOR059C	YNL200C	YBR302C	YBL087C	YPL013C	YDL086W	YOL013W-A	YEL073C	YDR233C	YNR070W	YLR440C	YJR115W	YDR374C	YMR121C	YKR104W	YBR033W	YLR156W	YFL042C	YDR248C	YDR357C	YKL086W	YLR287C-A	YPL041C	YOR223W	YLR168C	YKL162C	YOL013W-A	YDR275W	YEL054C	YAL034C	YBR148W	YPR093C	YOL022C	YER042W	YBL112C	YDR267C	YHR182W	YPR096C	YPR153W	YKL033W-A
	YMR148W	YHR189W	YGL228W	YCR011C	YPL193W	YDL114W	YHL001W	YHR076W	YPL143W	YOR365C	YOR350C	YMR002W	YBL090W	YMR064W	YPR127W	YHL015W	YEL075C	YJL181W	YDR124W	YGR173W	YJL046W	YGL146C	YHL029C	YBR255W	YDR267C	YCR061W	YER093C-A	YDR275W	YBR074W	YIL090W	YOR258W	YHR156C	YGL064C	YBR216C	YJL217W	YGR236C	YLL007C	YGL228W	YAL064W-B	YOR380W	YIL052C	YBR074W	YAR028W	YBR101C	YIL090W	YHR189W	YOR042W	YPR015C	YLR388W
	YEL076C-A	YOR227W	YHR199C	YLR009W	YML018C	YMR148W	YOL014W	YNL100W	YOR118W	YIR035C	YKL170W	YNR028W	YBL092W	YDR497C	YGL015C	YFL013C	YIL018W	YDL089W	YBR270C	YCR072C	YAL046C	YGL101W	YDR505C	YHR189W	YBL029W	YOR111W	YML100W-A	YHR192W	YPL109C	YKR093W	YER025W	YDR405W	YLL066C	YPL245W	YDR032C	YER130C	YGR049W	YKR021W	YML072C	YBR285W	YER092W	YJR055W	YHR151C	YDR282C	YPL168W	YCR016W	YIL096C	YLR344W	YLR029C
	YIL089W	YIL078W	YGR052W	YLR173W	YBR284W	YBR239C	YOL159C	YNL058C	YMR040W	YLR253W	YBR187W	YLR264W	YBL107C	YOR018W	YBR264C	YDL133W	YLR327C	YER139C	YJL190C	YJL122W	YHR202W	YBR216C	YKL098W	YGR027C	YNL249C	YML056C	YKL100C	YDR338C	YMR259C	YLL066C	YOL083W	YLR064W	YDR242W	YJR015W	YOL092W	YPR022C	YLR440C	YBR230C	YFR017C	YMR259C	YLR297W	YMR196W	YJR134C	YNR065C	YKL069W	YJR024C	YDR262W	YPL030W	YJR149W
	YDR109C	YDR067C	YGR136W	YDR536W	YJR051W	YPR040W	YER182W	YJL027C	YBR239C	YHR126C	YPL229W	YKL151C	YBR009C	YAL037W	YPL199C	YNR028W	YKL006W	YDR109C	YDL018C	YDR482C	YLR312C	YER060W	YPL077C	YMR142C	YMR131C	YIL060W	YGR027C	YML118W	YOL154W	YBR122C	YGL159W	YFR026C	YNL237W	YPL165C	YDL202W	YDR349C	YDL156W	YNL077W	YPL282C	YOR246C	YLR287C	YHR219W	YBR270C	YGR015C	YDR347W	YDR032C	YHR076W	YOR234C	YGR223C
	YAR064W	YJR107W	YDR332W	YLR012C	YOR150W	YPL056C	YDR494W	YGL186C	YJR123W	YDL083C	YPL103C	YDR034W-B	YBR013C	YMR102C	YML119W	YIL001W	YPL208W	YNL108C	YMR187C	YPR106W	YDL070W	YLR083C	YIR039C	YCL049C	YLR108C	YDR032C	YLR333C	YLR306W	YOL157C	YBR181C	YMR070W	YHL030W	YDL133C-A	YIL133C	YKL142W	YJL213W	YOR021C	YCR096C	YLR290C	YJR012C	YDL061C	YBL076C	YLL049W	YLL014W	YJR055W	YCR076C	YHL010C	YJR123W	YPL264C
	YLR455W	YHL001W	YHR126C	YHR214W	YOR021C	YJL181W	YBL060W	YPL034W	YKL142W	YPL148C	YKR074W	YDR374C	YBR014C	YGL215W	YBR231C	YPL041C	YMR024W	YDL070W	YLR271W	YHR087W	YLR281C	YCR106W	YNR048W	YKR016W	YKL077W	YFR035C	YOR385W	YHR032W	YGR053C	YDL053C	YNL036W	YPR013C	YMR295C	YGL185C	YOR306C	YDR248C	YER077C	YLR364W	YDL025C	YHL014C	YNL289W	YLR137W	YIR044C	YNL010W	YGL157W	YER076C	YNL125C	YDR307W	YOL075C
	YNL108C	YMR325W	YAL064W	YJL225C	YMR315W	YHL050C	YOL087C	YPL033C	YDR441C	YJR115W	YBR282W	YGR203W	YBR053C	YLR065C	YAL064C-A	YJL181W	YBR241C	YDL157C	YLR247C	YOL015W	YKL094W	YGR035C	YGR197C	YMR040W	YDL133C-A	YBR014C	YBR108W	YER138W-A	YOR051C	YGL250W	YDR128W	YHR022C	YHR192W	YLR185W	YBL029W	YOR357C	YDL070W	YCR023C	YEL057C	YGR153W	YPL162C	YOR378W	YOL114C	YPL109C	YOR322C	YEL067C	YBR101C	YLR264W	YPL071C
	YNR048W	YNR070W	YIL001W	YJR055W	YOR077W	YDL157C	YHL035C	YNL234W	YLR333C	YGL230C	YOR111W	YNL176C	YBR054W	YHR159W	YFL064C	YMR187C	YDR262W	YPR096C	YMR114C	YAR062W	YNL018C	YDR334W	YIL011W	YGL083W	YHL014C	YLL032C	YER134C	YPR004C	YFR026C	YLR287C-A	YPL281C	YNL187W	YLR118C	YDR447C	YML025C	YBR204C	YHL018W	YIL175W	YDR011W	YLR297W	YDR532C	YGL010W	YPR043W	YKR005C	YDR366C	YBR259W	YKL069W	YJR129C	YNL035C
	YLR327C	YJL107C	YNL289W	YJR142W	YML101C	YJL206C	YLR351C	YOR289W	YGR212W	YPL041C	YBL031W	YLL067C	YBR062C	YDL086W	YIL165C	YLL045C	YOR251C	YER092W	YHR210C	YDR418W	YER138W-A	YER051W	YJL206C	YOR093C	YBR101C	YKR010C	YDL012C	YOR296W	YDL002C	YLR392C	YFR048W	YDR391C	YLR095C	YAR050W	YIL166C	YOR280C	YHR211W	YBR227C	YLR237W	YJR011C	YPL198W	YLL014W	YJL189W	YER138W-A	YKL050C	YBR262C	YGL057C	YER130C	YPR043W
	YNL181W	YML096W	YOR268C	YOR016C	YJR062C	YOR062C	YBL029W	YDR169C	YPR093C	YGL259W	YPL052W	YBR231C	YBR071W	YKL132C	YOR365C	YKL098W	YPR066W	YCL005W	YGR085C	YDR011W	YOR006C	YLR030W	YBR239C	YPR163C	YBL113C	YOR150W	YOR008C-A	YGR250C	YNL125C	YBR220C	YGL079W	YER041W	YLR019W	YPL196W	YNR021W	YGL128C	YAR062W	YLR404W	YER037W	YNL108C	YJR100C	YKL156W	YAL011W	YFL052W	YHR146W	YBR071W	YHR097C	YGR027C	YPL034W
	YLR253W	YGR043C	YDL119C	YIL174W	YNL254C	YMR221C	YOR017W	YHL025W	YKL187C	YGR084C	YDL089W	YPL246C	YBR074W	YGR130C	YMR323W	YBL031W	YNL144C	YAL064W	YJL181W	YGR150C	YPR151C	YER121W	YAL046C	YAL065C	YNL217W	YHR035W	YEL044W	YNL069C	YKL209C	YDR415C	YNL313C	YPL281C	YLR446W	YEL049W	YGL230C	YLR143W	YLR241W	YIL089W	YDR068W	YOR192C	YEL075C	YLR281C	YAL014C	YIL069C	YJR088C	YKR075C	YAR020C	YOR214C	YLR375W
	YMR027W	YGR066C	YOR114W	YGL235W	YOR304C-A	YML037C	YNL176C	YFL068W	YPR153W	YIR013C	YLL067C	YAL064W	YBR084C-A	YHL033C	YDR128W	YDR415C	YBR125C	YOR161C	YPL041C	YOR051C	YHL050C	YOR286W	YMR148W	YDR068W	YLR042C	YPR116W	YHR087W	YLR283W	YFR022W	YFL065C	YMR086W	YDL176W	YPL183W-A	YNR065C	YBR230C	YOL084W	YOR091W	YHL029C	YEL054C	YGL101W	YMR031C	YER153C	YAL019W	YIL018W	YGR043C	YOR114W	YHL030W	YKL137W	YJR127C
	YPL067C	YGL164C	YFL067W	YGL002W	YJR088C	YGR136W	YAR027W	YER077C	YNL212W	YKL224C	YAL065C	YDR128W	YBR096W	YDL177C	YJR085C	YGL081W	YLR437C	YMR148W	YML119W	YNL083W	YIR016W	YNL024C	YIR003W	YFL020C	YDR014W	YJR136C	YML025C	YOR167C	YER047C	YLR053C	YFR032C	YGL262W	YHR021C	YOR086C	YNL200C	YGR212W	YGR102C	YBR244W	YDL144C	YOR342C	YJR055W	YGL140C	YAL035W	YCR087C-A	YLR013W	YKL155C	YMR044W	YDR041W	YMR111C
	YFR039C	YAR068W	YKL224C	YDR333C	YLR306W	YGL083W	YGL262W	YHR097C	YLR325C	YBR101C	YGL064C	YNL100W	YBR101C	YNR024W	YIL001W	YDR482C	YDR475C	YOL162W	YPL220W	YKL039W	YBR053C	YER074W	YKL072W	YPR153W	YGR034W	YPR089W	YIL136W	YMR187C	YOR389W	YDR482C	YMR132C	YER131W	YKL075C	YLR271W	YDR475C	YPR109W	YOR052C	YOL048C	YJL217W	YPL105C	YMR074C	YGR168C	YAL036C	YDL086W	YNL305C	YPL183W-A	YDR444W	YLR239C	YGL262W
	YML119W	YJR039W	YLR042C	YLR042C	YML017W	YDR475C	YLR253W	YBL044W	YHR215W	YDR322W	YLR247C	YHL029C	YBR111C	YDL233W	YJL163C	YKR103W	YGR015C	YOL024W	YKR044W	YOR342C	YKR018C	YJL123C	YAL064C-A	YEL064C	YDR505C	YCR023C	YPL158C	YER117W	YPL229W	YNL217W	YDL089W	YHR049W	YJL016W	YBR204C	YPL272C	YER002W	YEL075C	YLR177W	YJL160C	YDL156W	YHR209W	YBL010C	YAL049C	YOL092W	YDR494W	YMR028W	YHL014C	YGR196C	YOR044W
	YGR203W	YJR142W	YDL070W	YDR257C	YMR115W	YPL041C	YDL233W	YMR124W	YER189W	YPL246C	YNR023W	YIL089W	YBR120C	YCR083W	YIL089W	YNR073C	YDL173W	YBR125C	YDR338C	YMR073C	YMR187C	YKR098C	YKR066C	YDR169C	YKR075C	YIL088C	YPL064C	YLR397C	YOR350C	YIL069C	YJL206C	YDR089W	YMR317W	YDR064W	YDR105C	YNL301C	YOL056W	YNR069C	YGR243W	YHL049C	YGR085C	YBL028C	YAL063C	YKR044W	YEL005C	YPL208W	YOL087C	YHR162W	YER067W
	YDL089W	YGR054W	YOL013W-A	YNL036W	YDR020C	YBL010C	YNL175C	YJL107C	YLR437C	YML108W	YBL010C	YAL064C-A	YBR125C	YDL157C	YNL095C	YBR302C	YOR154W	YDR338C	YAL034C	YCR030C	YOR383C	YPL229W	YBR125C	YDL027C	YDL053C	YJR116W	YGR201C	YFL051C	YIL136W	YOL092W	YOR114W	YLL046C	YLR077W	YER057C	YPL109C	YMR084W	YNL295W	YMR195W	YLR287C	YGR173W	YOL022C	YMR242C	YAL064W-B	YOR251C	YLR455W	YJL225C	YIL108W	YCR015C	YOR077W
	YHL049C	YDR542W	YLR187W	YJL147C	YIL175W	YOR357C	YER187W	YLR267W	YBR013C	YNL193W	YIL077C	YGL193C	YBR135W	YFL062W	YAL046C	YOR114W	YOR114W	YMR114C	YAL064W	YGL135W	YDL091C	YLR048W	YNL040W	YMR325W	YLR415C	YDR073W	YAL034C	YPL272C	YDR107C	YIR043C	YGR043C	YPR066W	YGL108C	YGL226W	YBR284W	YPL074W	YDR031W	YPR063C	YLR061W	YMR155W	YNL056W	YJL123C	YAL065C	YLR137W	YNR040W	YGR196C	YDL211C	YPL033C	YLL032C
	YOR357C	YAL064W-B	YOR350C	YBL031W	YNL185C	YBR302C	YLR049C	YJR129C	YLR441C	YJL057C	YAL064W	YML037C	YBR138C	YBR287W	YGL083W	YJL206C	YDR071C	YMR147W	YNL144C	YFR026C	YGL262W	YHR199C	YDL114W	YKL094W	YPL237W	YLR437C	YDL193W	YGR214W	YGR207C	YOL159C	YAL034C	YDR020C	YLR083C	YLR333C	YDL110C	YGR196C	YIR024C	YOL013W-A	YOR384W	YHR179W	YDR114C	YNL208W	YAR029W	YLL046C	YPL013C	YCL002C	YFL042C	YML108W	YBL029W
	YGL056C	YLR439W	YGL230C	YDR109C	YBR271W	YNL254C	YIL001W	YGL160W	YNL087W	YER158C	YDR536W	YGL059W	YBR141C	YMR185W	YAR020C	YER092W	YDL156W	YPL168W	YDR090C	YEL005C	YFL064C	YOR192C	YDL086W	YOR063W	YLR118C	YCL068C	YDR114C	YOR131C	YLR029C	YNL031C	YGL083W	YJR129C	YBR151W	YKR102W	YOR052C	YPR127W	YNL269W	YKL180W	YMR107W	YGR162W	YGR027C	YMR144W	YAR050W	YOL014W	YAR023C	YGR149W	YDR519W	YPL148C	YER158C
	YER067W	YNR076W	YER163C	YDL072C	YKL155C	YFL052W	YGR093W	YMR252C	YNR004W	YNL108C	YGL083W	YER067W	YBR146W	YKL107W	YDL053C	YLR065C	YDR418W	YEL076C-A	YDR348C	YIR013C	YDR497C	YHR140W	YAL064W	YER092W	YNL036W	YKR075C	YOR051C	YIL027C	YNL040W	YAL027W	YBR053C	YBL107C	YMR102C	YDR338C	YAL064W-B	YJL136C	YPL150W	YOR304C-A	YDL110C	YGR136W	YIL071C	YKL023W	YAR062W	YOL083W	YIR024C	YOR016C	YBR282W	YNL087W	YPR116W
	YDL173W	YDR179W-A	YOR161C	YOR077W	YGR012W	YIL001W	YJL118W	YLL052C	YJR015W	YGL128C	YML125C	YPL067C	YBR148W	YKR091W	YHR117W	YOR051C	YJL136C	YPR116W	YBR302C	YJR100C	YJL136C	YHR127W	YDL203C	YER158C	YJL200C	YJL055W	YNR021W	YJR088C	YDL021W	YHL029C	YHR071W	YOR286W	YDR068W	YMR187C	YFR039C	YOL024W	YML079W	YGR111W	YDL082W	YKL056C	YBR063C	YOL029C	YAR066W	YHR032W	YLL025W	YKL033W	YPR066W	YJL190C	YGR065C
	YIR016W	YHL021C	YGR110W	YOR018W	YDR066C	YPL052W	YOR021C	YDL086W	YMR291W	YLR297W	YPL109C	YDL119C	YBR157C	YPL067C	YMR147W	YPL141C	YLL066C	YEL038W	YGL140C	YOL084W	YLR392C	YOR166C	YBR101C	YLR419W	YGL082W	YDR257C	YMR222C	YDR349C	YLL032C	YBR157C	YFR043C	YPR202W	YOL153C	YMR309C	YER130C	YMR291W	YNL155W	YDL129W	YMR111C	YNR024W	YKL065C	YBL059W	YBL002W	YJR100C	YCL002C	YER130C	YNR040W	YPL220W	YJL043W
	YIR039C	YLR091W	YPR157W	YDR525W-A	YER007C-A	YKR005C	YMR147W	YDL146W	YGR162W	YKL107W	YJR098C	YER182W	YBR163W	YPL279C	YHL029C	YDR475C	YER139C	YDR032C	YDR352W	YNL289W	YKL209C	YDR505C	YLR262C-A	YOR394W	YLR013W	YER085C	YNL108C	YGR187C	YCL036W	YIL164C	YFR013W	YKR051W	YOR246C	YBR150C	YLR455W	YBR056W	YIL088C	YDR475C	YLL064C	YOR009W	YDR073W	YCL037C	YBL010C	YDL091C	YNL010W	YKR051W	YEL005C	YNL096C	YHL021C
	YDR482C	YOL161C	YNL100W	YOR262W	YGR079W	YKR017C	YAL061W	YJR039W	YMR309C	YMR148W	YBR101C	YML025C	YBR181C	YLR173W	YBL089W	YLR239C	YDL061C	YOR114W	YGL002W	YBR287W	YPR109W	YKL187C	YBL029W	YNR048W	YPR152C	YIL001W	YFL034W	YPR022C	YMR195W	YNL087W	YML118W	YPL158C	YAL064W-B	YLR173W	YNL023C	YNR021W	YDR210W	YDR441C	YLR448W	YDL123W	YER071C	YOL015W	YBL027W	YBR264C	YOR306C	YOR165W	YHR146W	YDL061C	YDL073W
	YDR505C	YPR091C	YNL181W	YGR102C	YNL252C	YLL014W	YPL191C	YER050C	YMR121C	YHL004W	YIR024C	YAR020C	YBR184W	YLR344W	YBR052C	YPL052W	YHR105W	YMR244C-A	YMR230W	YIL165C	YJL151C	YHL018W	YMR114C	YHL044W	YLR287C-A	YPL030W	YHR032W	YNL200C	YOL092W	YCR024C	YML100W-A	YHR218W	YOL114C	YER004W	YPL014W	YPR148C	YGR148C	YHR032W	YGR294W	YCR072C	YPR096C	YPL074W	YBL028C	YNL132W	YEL064C	YPL277C	YIL089W	YER137C	YOR291W
	YBL112C	YPL277C	YNL254C	YBL107C	YHR127W	YDR338C	YJR085C	YEL073C	YML050W	YEL047C	YHL050C	YBL089W	YBR194W	YFR018C	YGR053C	YEL073C	YPL272C	YHR087W	YDR012W	YGR197C	YOR154W	YDR051C	YER128W	YGR125W	YFR038W	YBL104C	YJR136C	YGL250W	YNL077W	YNL237W	YDR281C	YDR349C	YCL037C	YLL045C	YHL029C	YDR525W-A	YCR024C	YJL043W	YLR042C	YPR163C	YPL225W	YML056C	YBL038W	YFR045W	YIL064W	YDR506C	YDL186W	YHR141C	YJL055W
	YCL001W-A	YML056C	YNR036C	YIR042C	YDR111C	YGR212W	YML024W	YLR281C	YMR244W	YPR127W	YFR032C	YPL041C	YBR216C	YBR125C	YMR279C	YDR338C	YHR141C	YKL023W	YER102W	YIR042C	YBR270C	YDR179W-A	YGL085W	YJL223C	YER163C	YOR285W	YMR259C	YFR045W	YGR223C	YLR326W	YDL199C	YBR125C	YMR180C	YJR039W	YMR257C	YML030W	YKR051W	YFL066C	YPR127W	YOR152C	YDL089W	YJR142W	YBL044W	YJL037W	YNL100W	YOR183W	YDR119W	YHL012W	YIL087C
	YAL046C	YDR239C	YLR049C	YMR143W	YGR001C	YEL073C	YKL086W	YHR218W	YOR167C	YKR066C	YOR393W	YMR090W	YBR220C	YGR106C	YOR350C	YER067W	YJL046W	YLR089C	YPL141C	YJL057C	YPL272C	YMR131C	YFL013C	YNL074C	YLR454W	YDR307W	YPL226W	YPL103C	YDL053C	YDR275W	YMR098C	YNL255C	YMR074C	YDL021W	YCL036W	YGL215W	YCR072C	YKL094W	YDL063C	YLR083C	YHR141C	YLR050C	YBL049W	YGL056C	YBR255W	YNL320W	YGL128C	YKL006W	YDR371W
	YIR035C	YNL155W	YPL056C	YMR107W	YER139C	YLR462W	YBR264C	YJL206C	YIL136W	YAR020C	YJR039W	YMR252C	YBR230C	YMR315W	YFR038W	YLL049W	YHR032W	YLR239C	YJR094W-A	YDR383C	YNR071C	YOR352W	YPR157W	YGR042W	YOL057W	YGR076C	YNR028W	YLR009W	YDR152W	YFR038W	YJR119C	YHR189W	YDR128W	YPR063C	YBR053C	YBR233W	YJR054W	YKL187C	YDR333C	YLR164W	YJL118W	YNL187W	YBL072C	YOR003W	YLR462W	YMR258C	YOR306C	YGL147C	YOR304C-A
	YOR161C	YNL215W	YJR115W	YLR013W	YDR152W	YDR124W	YCR019W	YGR012W	YER025W	YDL184C	YMR144W	YOR093C	YBR231C	YBR270C	YER128W	YMR114C	YDR239C	YMR323W	YLR422W	YOL119C	YGR237C	YER101C	YGL250W	YML018C	YLR225C	YCR043C	YLR290C	YPL216W	YPL009C	YJR123W	YDR520C	YNR063W	YHR076W	YCR015C	YEL038W	YER064C	YER163C	YCL005W	YLR239C	YJR061W	YPL091W	YDR032C	YBL076C	YER033C	YNL046W	YOR228C	YMR181C	YIR043C	YLR306W
	YPL199C	YNL023C	YER057C	YDL053C	YDR370C	YCR069W	YBR255W	YLR057W	YDR071C	YER130C	YCL033C	YJL206C	YBR239C	YIL069C	YDR032C	YDR124W	YFL010C	YGL056C	YIL029C	YJL078C	YOR289W	YAL014C	YJR100C	YLL064C	YDR415C	YKR104W	YGR071C	YDL061C	YOR306C	YBR262C	YBR163W	YLL054C	YJR138W	YKR016W	YHR182W	YMR166C	YCL005W	YAR066W	YBR052C	YHR127W	YLR262C-A	YAL008W	YBL081W	YIL110W	YJL097W	YMR073C	YJL028W	YGL228W	YDR105C
	YDL133W	YOR077W	YBL111C	YGR266W	YKL050C	YMR002W	YER057C	YDL186W	YDR429C	YDR111C	YNL295W	YLR042C	YBR242W	YEL075C	YIL011W	YPR040W	YFR043C	YIL089W	YGR034W	YIL174W	YMR244C-A	YHL014C	YOR097C	YGR294W	YDL183C	YBR191W	YML079W	YBR233W	YDR349C	YPL208W	YOL119C	YMR066W	YBR262C	YIL029C	YKR106W	YDL180W	YGL228W	YHR087W	YNL132W	YFR011C	YNL215W	YOR183W	YBL087C	YGR093W	YER189W	YAL037W	YDL053C	YNL108C	YNL108C
	YAL064W	YMR024W	YPL158C	YML096W	YLR351C	YPL141C	YCR069W	YCL037C	YDR105C	YIR016W	YPL184C	YOL163W	YBR244W	YDR229W	YPL052W	YIL174W	YOL024W	YDL203C	YKR017C	YJL213W	YGL002W	YCR072C	YGL064C	YHL046C	YBR137W	YJR024C	YBR230C	YHL004W	YLR455W	YBR053C	YDL121C	YHR140W	YMR027W	YOL029C	YMR282C	YEL038W	YDR063W	YDR525W-A	YPR011C	YNR068C	YML020W	YNL069C	YBL090W	YOL056W	YDR282C	YOR385W	YDL012C	YGR270W	YOR161C
	YMR040W	YMR226C	YIL029C	YLR237W	YLR247C	YKL155C	YJL066C	YPL208W	YPR109W	YLR049C	YBR301W	YDR109C	YBR251W	YIL090W	YPL148C	YER041W	YPL052W	YHR117W	YJR100C	YHR071W	YJL055W	YDL224C	YAR062W	YPL014W	YDR067C	YDR493W	YDR307W	YOR234C	YIL130W	YLR173W	YJL151C	YDR049W	YHR189W	YBL107C	YOL013W-A	YPL281C	YDL184C	YBR222C	YBL049W	YDL114W	YOR305W	YFR026C	YBL107C	YBL044W	YPR015C	YKL187C	YHR017W	YLL045C	YGR234W
	YBL029W	YBR028C	YJL181W	YLR441C	YAL034C	YLR239C	YDR210W	YDR124W	YGR027C	YMR252C	YOR008C-A	YGL135W	YBR255W	YDR020C	YNL155W	YBR101C	YNL035C	YGL159W	YNL010W	YLR065C	YEL067C	YER187W	YDL133W	YNR076W	YOR361C	YKR049C	YMR027W	YPL108W	YLL029W	YPL249C-A	YJR061W	YHR155W	YBL002W	YPL131W	YDL012C	YER092W	YLR046C	YCL047C	YAL046C	YAL063C	YOR293W	YNR024W	YBR009C	YHR003C	YJL123C	YMR221C	YMR166C	YBR231C	YKR010C
	YOR337W	YDR197W	YFL042C	YOR324C	YOR006C	YMR215W	YGL015C	YHR213W	YBR053C	YNL050C	YDL202W	YIR013C	YBR259W	YCR024C	YDL133W	YMR002W	YJL051W	YDL053C	YER067W	YLR392C	YAL028W	YLR050C	YGR052W	YLL032C	YIR042C	YML100W-A	YPL199C	YKR051W	YJR138W	YPL279C	YLR253W	YAL027W	YML125C	YOL030W	YDR542W	YHL049C	YPR003C	YEL077C	YKL121W	YHR199C	YBR285W	YLR095C	YBR013C	YPL281C	YDL179W	YOR077W	YIL164C	YAL049C	YOR220W
	YPL103C	YJL223C	YGR127W	YBL029W	YGR187C	YMR114C	YDL133W	YKR011C	YMR242C	YNL181W	YJL118W	YIR039C	YBR262C	YHR076W	YNL181W	YER113C	YBR239C	YNL269W	YPL052W	YGL117W	YML119W	YOL087C	YLR462W	YER050C	YAL046C	YKL090W	YNL254C	YPR015C	YEL076C-A	YIL001W	YGR250C	YML096W	YLR439W	YCR090C	YEL025C	YKL071W	YER057C	YAL008W	YKR075C	YNR014W	YHL018W	YKR093W	YBR014C	YML125C	YMR181C	YPL282C	YDR307W	YOR365C	YBR271W
	YOL162W	YLR364W	YML037C	YKL071W	YOR042W	YEL047C	YPL041C	YPL163C	YDL204W	YGL196W	YDR307W	YLL007C	YBR268W	YNL019C	YAL064W	YBR239C	YDR406W	YBL111C	YER041W	YOR337W	YML086C	YPL099C	YOR021C	YBR181C	YPL264C	YDR233C	YMR073C	YIR013C	YJL038C	YLR312W-A	YOR161C	YOR264W	YDR541C	YMR251W-A	YGL235W	YBR101C	YML003W	YKL026C	YOL077C	YCR095C	YPL237W	YBR231C	YBR053C	YDR418W	YDL083C	YDR068W	YDR304C	YDR447C	YCR090C
	YDR349C	YKR102W	YLR455W	YDR542W	YDL091C	YPL003W	YLR173W	YJL189W	YKL039W	YFR057W	YHL004W	YDL089W	YBR270C	YOR093C	YLR211C	YAL064W	YDR124W	YLR253W	YDL173W	YPR048W	YHR032W	YPL064C	YIL089W	YER057C	YDR152W	YER101C	YOR258W	YDR060W	YDR032C	YOL070C	YHR126C	YLR125W	YBR191W	YMR136W	YLL029W	YBL010C	YPL163C	YHR218W	YJL084C	YJR047C	YER117W	YNL058C	YBR054W	YAR064W	YNL265C	YBR194W	YMR074C	YGR223C	YHR071W
	YBR239C	YJL070C	YBR264C	YNL215W	YGR250C	YGL015C	YOR357C	YOR009W	YGR270W	YBR264C	YOR021C	YIL108W	YBR271W	YDL248W	YBL031W	YKR017C	YIL101C	YDR505C	YLL045C	YNL144C	YDL173W	YJR072C	YIL174W	YOR019W	YJR055W	YEL023C	YGR085C	YDR256C	YOR268C	YOR154W	YGL081W	YCR076C	YNL165W	YDR185C	YMR090W	YJR115W	YER156C	YLR367W	YNL200C	YGL031C	YIL087C	YEL064C	YBR062C	YCR099C	YDR304C	YNL165W	YMR221C	YJL118W	YOR018W
	YMR114C	YPL054W	YDL089W	YIL067C	YMR180C	YCL073C	YPL272C	YLR367W	YLR030W	YOL162W	YNL108C	YEL075C	YBR282W	YLR325C	YJL206C	YOL075C	YCR069W	YDR497C	YGL235W	YNL301C	YHL030W	YMR259C	YMR215W	YBR301W	YGR001C	YFR042W	YPR102C	YJL136C	YOR280C	YJR151C	YOR077W	YER121W	YNL249C	YML073C	YFL034C-A	YPL222W	YNL300W	YPL226W	YMR252C	YHL018W	YGR049W	YMR090W	YBR071W	YBR135W	YOR268C	YHR049W	YPL052W	YDR064W	YKL180W
	YNL269W	YML003W	YBL092W	YPL079W	YLL066C	YER067W	YKL071W	YER113C	YDL121C	YPL067C	YPL013C	YOR051C	YBR285W	YJL077C	YMR215W	YNL254C	YCR003W	YPL067C	YPR040W	YML083C	YHR087W	YLR446W	YDR482C	YDR210W	YGL002W	YKR070W	YDR520C	YDR374C	YOR238W	YHL030W	YML053C	YFR017C	YIL166C	YMR196W	YER137C	YCL073C	YMR180C	YOL114C	YIL177C	YDR429C	YHR202W	YDR061W	YBR074W	YGL076C	YJL189W	YDL129W	YNL030W	YNR070W	YHR177W
	YPL074W	YJL225C	YPL109C	YDR060W	YEL034W	YCR019W	YBL112C	YKL094W	YBR219C	YPR040W	YHR146W	YHL001W	YBR301W	YJL122W	YOL157C	YOR062C	YOR096W	YDR475C	YNL035C	YMR115W	YMR064W	YGL031C	YDL018C	YJL221C	YOR262W	YJL123C	YDL070W	YOR097C	YPL281C	YNL011C	YCR076C	YCL047C	YJL189W	YNL265C	YCL037C	YNL193W	YHR151C	YJL028W	YHR182W	YHR140W	YOL162W	YOL024W	YBR084C-A	YIL137C	YOR247W	YLR281C	YGR266W	YDR051C	YEL034W
	YFL065C	YLL064C	YCL005W	YKL161C	YDL114W	YNL040W	YML083C	YDR119W	YPR194C	YFR013W	YGR084C	YKL072W	YBR302C	YKL219W	YOR280C	YFL012W	YKL121W	YNL181W	YIR013C	YCR015C	YEL073C	YDL082W	YKR017C	YLR029C	YLR257W	YMR031C	YOL056W	YDL186W	YKR043C	YGR093W	YKL065C	YJL225C	YMR085W	YGL258W	YJL206C	YOR131C	YKL133C	YMR070W	YIR039C	YDR051C	YFR006W	YAR027W	YBR096W	YBL072C	YEL076C-A	YKR057W	YNL022C	YDR540C	YKL075C
	YAR020C	YGL064C	YNR065C	YOR285W	YJL171C	YFL012W	YER079W	YKL133C	YAL064W	YGL085W	YPL168W	YNL144C	YCL001W-A	YGR021W	YPR096C	YGL193C	YKL219W	YPL222W	YMR166C	YOR019W	YDL233W	YGR197C	YGR203W	YOL161C	YER140W	YER121W	YBL092W	YPR040W	YDR374C	YOR093C	YNL234W	YJL097W	YDR542W	YOR091W	YGR162W	YMR215W	YAR050W	YDR500C	YDR346C	YHR049W	YKL180W	YBR108W	YBR101C	YOR006C	YDL086W	YMR102C	YLR419W	YCR007C	YOR152C
	YOR365C	YKR051W	YOR357C	YEL007W	YGL159W	YIL174W	YOL075C	YDR061W	YKL026C	YDR349C	YDR014W	YKR023W	YCL002C	YJR100C	YOR114W	YBL010C	YMR323W	YIR016W	YGR127W	YOR365C	YJL160C	YBL081W	YBR302C	YGL220W	YIL174W	YDR229W	YGL056C	YJR030C	YDR391C	YNL165W	YDL203C	YDR119W	YNL234W	YMR066W	YCR016W	YFR045W	YBL113C	YLR415C	YDR032C	YML037C	YDR066C	YHL015W	YBR111C	YNL255C	YML119W	YKL061W	YAL064W-B	YLR388W	YHR156C
	YLR065C	YHR131C	YIR035C	YNL011C	YJL096W	YHL015W	YIL152W	YPL280W	YML072C	YPL229W	YDL169C	YAR064W	YCL028W	YOL153C	YOR161C	YOR296W	YOR097C	YDR366C	YLR239C	YIR043C	YPL168W	YKR043C	YPL184C	YLR412W	YBL107C	YJR015W	YBR241C	YDR266C	YCL073C	YPL150W	YKL050C	YOR394W	YBR013C	YPL066W	YPL108W	YOR268C	YPR163C	YJR098C	YHR017W	YPL113C	YPL216W	YOL138C	YBR120C	YFL040W	YOR393W	YHR214W	YKR104W	YLR325C	YIL165C
	YOR059C	YKL098W	YPL222W	YPL225W	YDR109C	YNR073C	YLR095C	YMR244W	YNR036C	YOR186W	YPR066W	YIL011W	YCL033C	YPR003C	YCL073C	YER187W	YGR212W	YDR128W	YDL144C	YKR015C	YFL012W	YJR011C	YOR062C	YCR082W	YKL161C	YFL066C	YDL169C	YJL043W	YML025C	YHR097C	YML083C	YLR241W	YOR385W	YMR027W	YOR227W	YKL061W	YJR098C	YJR056C	YMR242C	YDL176W	YGR235C	YMR115W	YBR125C	YJL185C	YNL255C	YER011W	YOR008C-A	YPR157W	YFL013C
	YKR074W	YPR085C	YKR010C	YDR119W	YLR063W	YOL075C	YCL001W-A	YER060W	YPL077C	YNL125C	YMR193W	YCL001W-A	YCL036W	YDR319C	YBL112C	YGL128C	YMR019W	YLL007C	YMR279C	YHL014C	YDL089W	YDR257C	YMR002W	YPL277C	YAR023C	YOL127W	YMR278W	YIL136W	YMR002W	YBL113C	YBL010C	YHL042W	YMR114C	YNL035C	YFR023W	YKL098W	YHR049W	YPL071C	YOL161C	YOR272W	YGR012W	YPR085C	YBR135W	YDR366C	YMR193W	YPL186C	YNR029C	YKL098W	YPL141C
	YPR127W	YFR048W	YOL070C	YBR147W	YNL168C	YPR015C	YLR107W	YJL136C	YLR075W	YFL064C	YLR455W	YMR003W	YCL037C	YEL020C	YLR262C-A	YGR053C	YCL073C	YDR282C	YFL052W	YJR011C	YDL038C	YEL047C	YGL196W	YLR237W	YCR023C	YML024W	YJL055W	YOR093C	YNL011C	YJL151C	YHR151C	YGR035C	YLL049W	YPR158W	YBR052C	YGL262W	YGR201C	YJR113C	YOR289W	YOL057W	YJL190C	YAL035W	YBR138C	YHR100C	YAL064W-B	YLL053C	YGR187C	YPL090C	YLR392C
	YDR338C	YNL024C	YGL049C	YER139C	YJL149W	YLR247C	YER138W-A	YDR242W	YLR125W	YOR062C	YLR439W	YOL157C	YCL042W	YLR090W	YLR089C	YLR462W	YOR365C	YDR482C	YEL047C	YLR030W	YNL193W	YEL005C	YDL089W	YDL186W	YOR018W	YDL157C	YML024W	YML018C	YOR093C	YJL028W	YKR070W	YOR006C	YNL265C	YHR052W	YOR019W	YER153C	YLR094C	YKR096W	YDR533C	YDL086W	YBR007C	YOR342C	YBR141C	YDR248C	YPR089W	YJL107C	YDR352W	YML024W	YLR412W
	YNL175C	YGL081W	YMR215W	YLR188W	YNL132W	YFL051C	YPL074W	YGR042W	YER004W	YJR127C	YFL020C	YFL010C	YCL047C	YIL164C	YLR267W	YOR161C	YLR413W	YIL164C	YOR161C	YKL105C	YBL112C	YMR040W	YJL043W	YAL019W	YJL149W	YCR015C	YCR015C	YIL151C	YBR108W	YPR102C	YJL149W	YCL005W	YLR001C	YML025C	YKR059W	YNL152W	YOL013W-A	YEL020C	YDR266C	YLL010C	YDR119W	YDL173W	YBR146W	YAL064W	YGR012W	YDR504C	YOL007C	YMR242C	YDR352W
	YKR017C	YPR196W	YOR097C	YCL037C	YBR101C	YNL176C	YNL269W	YOL137W	YGR066C	YPR022C	YKR104W	YLR253W	YCL056C	YBL029W	YML118W	YLL014W	YDR073W	YNR036C	YFL051C	YPL236C	YMR066W	YGL081W	YAL034C	YJL038C	YOR052C	YDR067C	YPL105C	YMR209C	YMR142C	YDR447C	YOL103W	YDL002C	YHL001W	YOR296W	YAL034C	YML118W	YKL078W	YNL046W	YGL031C	YLR050C	YMR070W	YFR038W	YBR148W	YLR029C	YMR221C	YIL090W	YPL091W	YBR268W	YPL245W
	YFL052W	YML083C	YPL077C	YDL169C	YHR052W	YOR161C	YPL077C	YMR257C	YJR011C	YMR279C	YOL162W	YOL029C	YCR003W	YPL103C	YNL108C	YLR262C-A	YNL195C	YGR203W	YGR016W	YOL070C	YBL049W	YMR242C	YPL141C	YNR004W	YBL081W	YLR152C	YEL020C	YJR054W	YBR151W	YGR162W	YNL260C	YDR520C	YAR061W	YMR206W	YBL104C	YKR017C	YBR284W	YFR043C	YHR052W	YDR519W	YIL069C	YLL029W	YBR157C	YLR460C	YLL018C	YOR268C	YOR393W	YFR022W	YPL118W
	YGL193C	YOR342C	YFL051C	YLR048W	YOL056W	YER041W	YPL033C	YDL156W	YGR043C	YDR060W	YPR147C	YDL133W	YCR015C	YGL196W	YOR059C	YKR074W	YPR040W	YAR066W	YER187W	YGR162W	YML108W	YEL054C	YJR085C	YNL056W	YMR323W	YHR054C	YMR086W	YNL335W	YDR210W	YLL049W	YOR016C	YCR015C	YBL031W	YLR029C	YBR162C	YPL113C	YPR084W	YBR056W	YDR458C	YMR034C	YER134C	YIL174W	YBR163W	YLR413W	YDL070W	YAL011W	YDR505C	YER113C	YDR462W
	YBR302C	YLR107W	YBR137W	YCR095C	YLR455W	YER187W	YDR111C	YFL066C	YKR075C	YMR027W	YDR304C	YDR291W	YCR046C	YBR090C	YML100W-A	YFL052W	YDR482C	YPR066W	YLL014W	YBL076C	YPL003W	YCR095C	YOR161C	YCR090C	YKL050C	YLR441C	YDR497C	YNL301C	YKL037W	YDR033W	YIL027C	YBR074W	YLR247C	YPR202W	YDR222W	YOL056W	YFL040W	YGL131C	YER186C	YJR072C	YDL063C	YMR206W	YBR181C	YKL107W	YBL010C	YCR072C	YDR347W	YBL087C	YOR383C
	YEL076C	YGR042W	YDR505C	YPL054W	YDR119W	YOR093C	YFL034C-A	YBR074W	YMR257C	YER033C	YOL084W	YNL200C	YCR061W	YHR049W	YIL029C	YLR333C	YPL141C	YER153C	YEL073C	YOR380W	YDR534C	YDR139C	YIL137C	YIL091C	YJL132W	YKL183W	YEL047C	YHR213W	YGL228W	YIL177C	YDR107C	YPL099C	YMR226C	YEL035C	YPR115W	YOL157C	YLR271W	YOR111W	YDR336W	YKL098W	YDR063W	YCL073C	YBR184W	YDR415C	YAL034C	YJR003C	YLR053C	YMR282C	YPL208W
	YJL051W	YLR446W	YDL083C	YJL213W	YGL157W	YOL029C	YOR306C	YMR066W	YNL305C	YDR374C	YDR506C	YJL225C	YCR072C	YBR261C	YLR462W	YPR022C	YHR219W	YBR052C	YDL114W	YER182W	YJR039W	YKL078W	YDL157C	YLR375W	YHR052W	YER030W	YHR219W	YJR124C	YNL200C	YNL306W	YBR230C	YMR244W	YDL124W	YDR090C	YKR104W	YER138W-A	YNL018C	YJR014W	YIL110W	YLR461W	YJR094W-A	YKL183W	YBR194W	YLR177W	YBR138C	YAR068W	YJR062C	YPR045C	YJL028W
	YPL148C	YBR301W	YDR210W	YKL168C	YDL045W-A	YDL146W	YNL155W	YNL295W	YGL230C	YLR090W	YAL034C	YJL082W	YCR076C	YLR326W	YNL099C	YOR093C	YFR049W	YFR013W	YFL012W	YGL131C	YBL067C	YPR163C	YFL064C	YCR061W	YLR312C	YOR077W	YBL027W	YBL028C	YBL104C	YPL103C	YPR109W	YBR220C	YBR239C	YLR312C	YLR247C	YJL206C	YDL048C	YPL237W	YER025W	YJL223C	YOR280C	YDR114C	YBR220C	YMR295C	YLR037C	YER163C	YNR063W	YLR029C	YCR023C
	YCL073C	YHL046C	YMR323W	YML087C	YER004W	YBR264C	YBR090C	YFL046W	YLR118C	YDL089W	YPR061C	YNL010W	YCR083W	YCL047C	YOL083W	YEL047C	YGL076C	YMR002W	YBR264C	YMR278W	YLR013W	YOR264W	YLR247C	YDR034C-A	YNL176C	YGR102C	YDR357C	YGR111W	YNL023C	YPL099C	YDR352W	YHL004W	YMR209C	YML056C	YJR055W	YPR004C	YLR455W	YJL118W	YDR262W	YGR012W	YGL250W	YLR173W	YBR230C	YLR075W	YHR182W	YIL087C	YIR003W	YMR024W	YNL187W
	YPR022C	YNL146W	YML119W	YKL077W	YJR080C	YLR297W	YBR056W	YHR126C	YEL035C	YNL254C	YER047C	YCL068C	YCR087C-A	YAL027W	YGR203W	YML118W	YOL029C	YDR357C	YML118W	YAL027W	YNL010W	YOR380W	YDL173W	YKR102W	YHR131C	YEL020C	YGL185C	YPR202W	YJR051W	YBR148W	YDR322W	YLR441C	YGR210C	YDR367W	YOR215C	YHR214W	YKL075C	YBR239C	YIL133C	YMR215W	YOR387C	YOL013W-A	YBR231C	YOL053W	YIL158W	YOR342C	YBR255W	YNL217W	YCL001W-A
	YJR100C	YGR150C	YDL206W	YCR104W	YOR104W	YKL219W	YJR127C	YGL159W	YIR014W	YBL067C	YOR306C	YNL050C	YCR095C	YOL159C	YDR109C	YFL051C	YIL064W	YDR371W	YLR173W	YGL235W	YOL087C	YHL033C	YDR282C	YER185W	YLR065C	YJR054W	YNL301C	YPL281C	YBR071W	YHR202W	YGL228W	YEL007W	YPR048W	YJL223C	YJR008W	YPL260W	YML063W	YER128W	YKL128C	YJL077C	YKR104W	YLR001C	YBR239C	YOR361C	YOL084W	YNL234W	YKL170W	YGR203W	YIR024C
	YAL064C-A	YGL080W	YEL047C	YGR149W	YIL093C	YIL137C	YER153C	YMR040W	YDL206W	YOR161C	YDR262W	YFL061W	YCR096C	YDR169C	YCR019W	YLR297W	YLR262C-A	YGL140C	YLR125W	YGL189C	YJL096W	YBL002W	YOL013W-A	YKR106W	YGR149W	YCL001W-A	YLR089C	YGR085C	YBR230C	YLR090W	YGL117W	YLR161W	YJR098C	YIR039C	YLR125W	YIR024C	YER139C	YGR201C	YHR219W	YNL023C	YOR391C	YML026C	YBR242W	YJL163C	YDL177C	YHR211W	YDL063C	YDR539W	YJL096W
	YNL095C	YAL035W	YHR087W	YDR267C	YIL087C	YGL064C	YAR066W	YGR102C	YNL168C	YER182W	YBR146W	YJL189W	YCR104W	YML083C	YMR295C	YGR127W	YKR023W	YIL136W	YJL043W	YLR267W	YPR127W	YGR012W	YCR007C	YDR197W	YPR096C	YOL073C	YJR051W	YHL026C	YEL020C	YLR344W	YGR065C	YML081W	YDR262W	YGR049W	YBL067C	YKR066C	YHL050C	YHL014C	YOR167C	YHR211W	YDR210W	YKR049C	YBR244W	YLR271W	YLR001C	YHR131C	YPL013C	YBL104C	YKL162C
	YOR350C	YGR168C	YDL018C	YMR131C	YJR107W	YPR084W	YFR038W	YAR061W	YMR259C	YOR280C	YJL077C	YOR114W	YCR106W	YLR271W	YOR311C	YPR084W	YDR248C	YER163C	YJR127C	YOR390W	YGR273C	YDL075W	YGL002W	YML125C	YPL250C	YDL012C	YNL024C	YBR230C	YDL110C	YNL215W	YGR205W	YLR283W	YDR073W	YPL068C	YIL161W	YBR151W	YNL050C	YPL281C	YLR325C	YMR131C	YDL072C	YBL054W	YBR251W	YDL018C	YBR033W	YLR048W	YOR021C	YOR312C	YDR494W
	YDR032C	YIL077C	YAL034C	YBR033W	YLR001C	YPL074W	YHR198C	YPL150W	YOR234C	YIR043C	YFL068W	YOL162W	YDL012C	YGL157W	YPL141C	YKL155C	YML050W	YPL077C	YNL175C	YHR035W	YGL083W	YDL176W	YAR064W	YKR074W	YOR077W	YMR136W	YFR038W	YDL072C	YGR196C	YGR295C	YPR093C	YOR246C	YDL129W	YNR073C	YHR218W	YGR012W	YHR213W	YBR301W	YDR320C	YDR257C	YDL191W	YMR321C	YBR255W	YPR109W	YBL067C	YKR070W	YFR011C	YPR096C	YKL170W
	YNR062C	YPL282C	YBR241C	YGR001C	YDL083C	YJL171C	YOR018W	YDL104C	YER138W-A	YPL056C	YCR046C	YPL052W	YDL018C	YDR014W	YJL051W	YHL001W	YHR213W	YDL124W	YHL015W	YOL163W	YKL072W	YPL068C	YPL260W	YOR165W	YNL086W	YAR020C	YCR030C	YPL074W	YNL092W	YKL219W	YJL162C	YFR042W	YOR182C	YOL056W	YGL196W	YER137C	YML020W	YGR207C	YDL199C	YCR106W	YBL076C	YJR127C	YBR259W	YJL118W	YGR250C	YOR019W	YBR141C	YOR183W	YPR004C
	YGL085W	YDR387C	YIL137C	YPR085C	YER152C	YFL064C	YNL100W	YPL009C	YDL001W	YGL193C	YBR204C	YLR036C	YDL021W	YPR152C	YHR210C	YDL157C	YDL018C	YGL083W	YJL118W	YLR283W	YOR382W	YKR010C	YLR327C	YLR257W	YEL035C	YER163C	YMR018W	YGL081W	YLR460C	YDL012C	YJL043W	YOR018W	YDR374C	YGR042W	YNL320W	YER079W	YMR074C	YLR243W	YKL224C	YHR151C	YGL159W	YBR204C	YBR268W	YLR009W	YJR119C	YKR102W	YNL284C	YIL029C	YEL075C
	YMR187C	YDR540C	YLL007C	YGL083W	YJR116W	YJR100C	YMR031C	YLR012C	YOR378W	YPL103C	YMR073C	YGR015C	YDL037C	YGL250W	YDR371W	YGL015C	YER087W	YNR048W	YKL155C	YNL023C	YIL029C	YDR161W	YIL001W	YPL282C	YOL084W	YKL167C	YLR283W	YBR053C	YER025W	YDR346C	YPL067C	YGL196W	YGR223C	YLR237W	YDR504C	YLR095C	YAL064W	YIL165C	YER113C	YKR098C	YGL039W	YAL046C	YBR271W	YDR134C	YMR102C	YHL026C	YDR482C	YKR010C	YDR134C
	YBR147W	YLR013W	YCL068C	YGR250C	YHL030W	YGR266W	YGL193C	YPR061C	YKL072W	YHL029C	YBL113C	YLR090W	YDL045W-A	YGR093W	YBR125C	YDL203C	YKL047W	YGL064C	YOL029C	YDR505C	YKR096W	YLL054C	YFR039C	YLR327C	YDR333C	YJL160C	YJR072C	YJL171C	YHR054C	YNL254C	YEL047C	YDR444W	YDR117C	YML050W	YDR064W	YCL042W	YLR461W	YKR015C	YGL235W	YNL024C	YGL101W	YDL119C	YBR282W	YLR456W	YNR018W	YCR061W	YNL249C	YIR003W	YPR011C
	YDR060W	YDR049W	YGL259W	YKL050C	YML053C	YDL203C	YLR462W	YMR144W	YDR070C	YJL118W	YDL184C	YFL052W	YDL061C	YDL054C	YPR022C	YOR312C	YDR348C	YIL029C	YNL040W	YMR121C	YPL281C	YOR268C	YKR074W	YBR062C	YOL042W	YDR334W	YAR020C	YCL068C	YGL235W	YOR016C	YMR144W	YGL220W	YGR110W	YOL161C	YKL061W	YHL004W	YPL216W	YML053C	YOR322C	YEL077C	YCR087C-A	YJL176C	YBR301W	YCR030C	YBR285W	YAL063C	YMR180C	YGR031W	YHR009C
	YIR013C	YAR029W	YFL010C	YLR065C	YJL046W	YGR127W	YDR071C	YDL114W	YOL083W	YAL064C-A	YBR194W	YKR103W	YDL063C	YFL066C	YLR455W	YJL051W	YJR100C	YER101C	YLR456W	YJL189W	YBR014C	YIL158W	YCR046C	YCL005W	YJL043W	YKL100C	YAR050W	YDL086W	YNL132W	YDR497C	YDR482C	YHL017W	YPL009C	YDL082W	YBR191W	YMR040W	YDR249C	YDR012W	YOR096W	YLR271W	YDL048C	YDR107C	YBR302C	YIL174W	YFL020C	YHR087W	YDR032C	YCL036W	YIL101C
	YHL029C	YJL151C	YJR100C	YAL037W	YBL090W	YOR097C	YIL088C	YOR093C	YPR011C	YPR084W	YPR153W	YDL173W	YDL070W	YOL019W	YER050C	YJL171C	YIL029C	YDL133W	YER092W	YEL048C	YMR269W	YJL217W	YPL278C	YOR387C	YNL215W	YKL215C	YLR187W	YDL127W	YPL056C	YOL019W	YLR001C	YER071C	YMR257C	YPR163C	YFL068W	YOR059C	YGL193C	YOR166C	YLR426W	YCR104W	YDR500C	YIL011W	YCL001W-A	YHR182W	YHR097C	YCL073C	YIL090W	YNL176C	YCR016W
	YDR497C	YMR181C	YGL157W	YNL168C	YMR221C	YML118W	YML119W	YGL260W	YGL111W	YER067W	YGL159W	YFR026C	YDL075W	YHR202W	YJL181W	YNL100W	YKR044W	YNL254C	YKL219W	YFL034W	YPL196W	YEL077C	YFL054C	YJL037W	YMR148W	YMR002W	YOR214C	YLR094C	YNL056W	YDL054C	YCR004C	YOR283W	YKR023W	YOR246C	YPL165C	YEL076C-A	YDL127W	YOR262W	YPL272C	YGR197C	YAL064W	YBR246W	YCL002C	YBR137W	YFL067W	YDR383C	YPR043W	YKL121W	YBR033W
	YLR107W	YIR007W	YNL193W	YLR211C	YCR043C	YHL001W	YFR045W	YPL196W	YLR278C	YGR223C	YKL065C	YMR027W	YDL082W	YPL071C	YBR239C	YGR270W	YFR045W	YDR111C	YLR137W	YDR051C	YOR285W	YLR306W	YJR142W	YMR031C	YFL040W	YOR205C	YNL152W	YDR319C	YDR066C	YLR462W	YMR003W	YPR061C	YDR504C	YER071C	YIL029C	YOR291W	YPL229W	YMR323W	YBR053C	YNR076W	YOL014W	YDR347W	YCL028W	YDL025C	YLR247C	YHR076W	YNR065C	YNL265C	YMR085W
	YIL024C	YGL085W	YHR182W	YDR011W	YOL073C	YJL051W	YPL281C	YPL158C	YNL237W	YDR534C	YOR258W	YIL024C	YDL083C	YPL208W	YOR097C	YLR247C	YFR026C	YLR455W	YIL067C	YDR475C	YBR264C	YPL143W	YKL155C	YLR315W	YMR185W	YLR118C	YNL095C	YNL099C	YMR028W	YMR244W	YPL041C	YML108W	YGL131C	YMR019W	YER080W	YEL075C	YMR147W	YLL014W	YDR152W	YPL003W	YFL061W	YER010C	YCL033C	YFR043C	YFL042C	YDL184C	YGL049C	YDR061W	YMR019W
	YJL118W	YMR003W	YBL089W	YOR161C	YOR268C	YGL002W	YMR215W	YFL061W	YBR163W	YPL074W	YHL025W	YJL163C	YDL086W	YFL065C	YLR107W	YCL073C	YDL086W	YKL209C	YJL171C	YPL191C	YOR291W	YGR042W	YDL119C	YFR006W	YBR046C	YNL108C	YML083C	YBR054W	YHL030W	YAL067C	YPL264C	YDR366C	YDR041W	YLR048W	YLR408C	YER187W	YKR045C	YER186C	YPL033C	YJL122W	YDR275W	YAL028W	YCL036W	YDR275W	YOR021C	YOR021C	YLR013W	YNL035C	YPL162C
	YNL254C	YCL056C	YER158C	YPL066W	YFR011C	YER060W	YGL242C	YBL028C	YPL071C	YMR040W	YJL038C	YPL141C	YDL089W	YFR032C-A	YFL013C	YML024W	YOR289W	YJL057C	YGL083W	YDR257C	YFR045W	YPL090C	YHL049C	YKL037W	YNR029C	YDR068W	YOL127W	YGL111W	YDR415C	YGR052W	YIR007W	YAL011W	YAR068W	YDL012C	YBR090C	YLR445W	YDL211C	YLR137W	YBR301W	YMR325W	YLR455W	YDR438W	YCL037C	YHR151C	YGR084C	YNL125C	YCR046C	YLR077W	YDR090C
	YGR126W	YMR221C	YKL072W	YML026C	YLR462W	YPL184C	YCR046C	YBR271W	YDR533C	YOR350C	YKL142W	YLR414C	YDL091C	YPL199C	YBL029W	YAL034C	YFL064C	YIL165C	YKL107W	YCL028W	YLR108C	YDL173W	YOR262W	YDR438W	YGL140C	YNL035C	YKL077W	YFL012W	YJR127C	YBR270C	YPL158C	YDR128W	YOL056W	YMR031C	YIL078W	YBL112C	YAR020C	YMR244W	YJR115W	YEL049W	YNL260C	YKL121W	YCL042W	YBR054W	YBR204C	YER071C	YML018C	YOR350C	YLR143W
	YHL004W	YBR007C	YOL162W	YPL099C	YLR104W	YKR023W	YDR349C	YJL057C	YKL222C	YBR184W	YDL086W	YDR534C	YDL110C	YBR302C	YGL193C	YHR087W	YDR338C	YOR093C	YOL075C	YIL011W	YDL119C	YPR106W	YKL219W	YBR007C	YJL213W	YML083C	YDR257C	YER025W	YAL064W-B	YBR141C	YLR392C	YHR219W	YOL015W	YFR032C-A	YDL124W	YMR269W	YNL265C	YLR392C	YLR315W	YFL020C	YLR461W	YJL051W	YCL047C	YCR019W	YOR042W	YOL103W	YJL126W	YGR034W	YNL215W
	YPR084W	YHR032W	YKL219W	YBL059W	YGL160W	YER163C	YPL229W	YIL087C	YER056C-A	YIR039C	YNL040W	YOR280C	YDL114W	YBR220C	YMR187C	YER060W	YLR187W	YGL015C	YBL044W	YNL249C	YMR279C	YBL076C	YEL073C	YOR214C	YIL071C	YMR323W	YCR043C	YNR073C	YDR475C	YKL156W	YLR187W	YMR034C	YNR023W	YMR194W	YBR157C	YDR262W	YLR137W	YMR286W	YJL051W	YMR126C	YLR053C	YOL019W	YCL056C	YIL001W	YIR003W	YHL010C	YJR080C	YDR346C	YJR154W
	YDR332W	YML125C	YCR069W	YNR029C	YFR006W	YBR101C	YNL152W	YMR084W	YIL069C	YNL269W	YOL087C	YOR063W	YDL121C	YKR084C	YDL124W	YGL085W	YGR012W	YGL128C	YDL157C	YNR061C	YIL089W	YLR164W	YCL073C	YFR048W	YML063W	YPL184C	YER153C	YDR493W	YHR032W	YOR166C	YMR196W	YDR533C	YNL040W	YLR415C	YFR043C	YNL010W	YOR247W	YMR115W	YBR181C	YDR161W	YMR258C	YER067W	YCR003W	YFR057W	YKR104W	YLR149C	YOR361C	YIL069C	YFL064C
	YNL100W	YPL281C	YER182W	YDR051C	YLR352W	YML119W	YGL083W	YLL018C	YDR056C	YDR525W-A	YBR255W	YBR056W	YDL123W	YNL306W	YLR065C	YPR015C	YIL001W	YPL281C	YCL068C	YPL162C	YNL115C	YKR071C	YFL061W	YOR051C	YKL107W	YOL103W	YMR260C	YLR264W	YFR043C	YJR007W	YFR016C	YMR148W	YEL073C	YHR080C	YNL208W	YKL133C	YOR251C	YDL204W	YDL202W	YJL213W	YJL122W	YDR462W	YCR015C	YPR158W	YOR008C-A	YMR209C	YNL069C	YMR317W	YMR148W
	YGL258W	YNL234W	YOR186W	YNL217W	YBR264C	YAL034C	YPL056C	YHR009C	YIL047C	YCL068C	YGR250C	YOR186W	YDL124W	YKL086W	YCL001W-A	YDL086W	YMR148W	YGR250C	YPR015C	YDL083C	YKL183W	YDL086W	YIL067C	YOR096W	YDL072C	YKL151C	YBL060W	YGR237C	YGL230C	YAR064W	YGR187C	YML018C	YJR003C	YOL022C	YLR040C	YBL067C	YBL031W	YJL016W	YGR031W	YDR179W-A	YMR221C	YJL016W	YCR046C	YER074W	YOR017W	YGL080W	YCL002C	YJR054W	YDR539W
	YNL176C	YCR054C	YPR040W	YDR534C	YDL089W	YPR096C	YML086C	YNL269W	YCR104W	YML119W	YDR237W	YJL043W	YDL129W	YIL174W	YER060W	YCR069W	YPL222W	YIR035C	YDR447C	YLR290C	YIR014W	YJL223C	YNL176C	YCL037C	YER071C	YNR028W	YJR134C	YDL114W	YBR007C	YIL174W	YOR062C	YOL163W	YNL200C	YGR187C	YHR054C	YDR124W	YPR091C	YER076C	YDR248C	YHL033C	YHR010W	YDR371W	YCR061W	YHL017W	YIL176C	YOR306C	YMR193W	YDR371W	YDL021W
	YLR247C	YJL046W	YNL010W	YFR038W	YBL031W	YJR127C	YOR268C	YER080W	YDR476C	YLR065C	YMR160W	YLR107W	YDL133W	YDR525W-A	YLR177W	YMR279C	YLR125W	YDL206W	YDR210W	YEL057C	YLL014W	YML053C	YIL029C	YAL067C	YBR028C	YGR085C	YBR053C	YKL047W	YJR124C	YNL187W	YBR141C	YPL162C	YML101C	YDR222W	YBR054W	YNL125C	YGR079W	YLR156W	YBR230C	YDR089W	YPL079W	YOR111W	YCR072C	YDL061C	YDL089W	YBR239C	YOL073C	YHL033C	YAR020C
	YDR111C	YDR391C	YJL118W	YDR415C	YMR111C	YGL193C	YPR022C	YDR367W	YPR157W	YDR505C	YHR147C	YGR053C	YDL136W	YHL029C	YNL254C	YIR013C	YGL193C	YEL073C	YLR090W	YER128W	YBR028C	YFL020C	YAL049C	YER087W	YDR034C-A	YPL245W	YHL030W	YCR054C	YDL157C	YOR086C	YAL008W	YHR121W	YFL052W	YBL087C	YFL051C	YDR332W	YNR065C	YHR059W	YER117W	YER128W	YDR438W	YOR164C	YCR076C	YLL032C	YGL261C	YDR441C	YHR189W	YOL075C	YDL183C
	YGL128C	YNL165W	YNL036W	YOR252W	YNR029C	YDL173W	YPL067C	YLR253W	YGR071C	YMR002W	YPR096C	YGL230C	YDL144C	YBR138C	YLR118C	YNL040W	YMR187C	YLR247C	YML037C	YKL023W	YDR249C	YOR152C	YBR157C	YNR021W	YKL023W	YAL046C	YLL053C	YDR134C	YLR419W	YJR119C	YPL263C	YOL042W	YIL108W	YLR290C	YLR312C	YGR052W	YBR013C	YGR093W	YOR251C	YOR286W	YKL077W	YLR029C	YCR083W	YKR071C	YNL050C	YMR295C	YCL056C	YGR085C	YOR258W
	YDR210W	YBR262C	YDL133W	YIL096C	YCL056C	YOR312C	YAL046C	YBR255W	YDL037C	YHL001W	YNL305C	YOR268C	YDL146W	YPR153W	YIL164C	YJR127C	YLR312W-A	YBR157C	YFR049W	YPL222W	YEL038W	YIL092W	YGL015C	YGR243W	YIL096C	YIL071C	YOL030W	YHR146W	YBR194W	YPL118W	YJL147C	YDL073W	YMR144W	YLR094C	YML063W	YCR030C	YJR061W	YAR061W	YDL002C	YPL064C	YFR032C-A	YFL051C	YCR087C-A	YDR011W	YDR229W	YPL247C	YER007C-A	YJL131C	YDR229W
	YGL262W	YPR174C	YDR233C	YGR234W	YPL173W	YGL230C	YNL125C	YCR082W	YER182W	YOR093C	YMR147W	YPL278C	YDL156W	YAL035W	YGR250C	YIL137C	YMR002W	YNL200C	YPL272C	YOR283W	YBL029W	YPL279C	YDR262W	YGR053C	YPL199C	YDL086W	YGR102C	YGL128C	YKL142W	YOL022C	YHR059W	YIL071C	YFR045W	YDR500C	YKR071C	YLR094C	YMR136W	YIL169C	YNL187W	YOR264W	YNR061C	YNL244C	YCR095C	YMR084W	YLR461W	YBR241C	YOR322C	YDR519W	YER007C-A
	YLR239C	YDR068W	YFL065C	YDL037C	YPR043W	YMR279C	YPR004C	YLR333C	YLR327C	YJL181W	YFL067W	YBR270C	YDL167C	YIR035C	YPL278C	YDR374C	YLR325C	YLR137W	YKR005C	YJL151C	YLR385C	YHR049W	YGL083W	YHR054C	YDR114C	YLR367W	YMR226C	YBR101C	YBR053C	YPL079W	YKL033W-A	YOL107W	YLR048W	YHL039W	YML073C	YGR127W	YDR540C	YLR187W	YPL158C	YOR166C	YBL087C	YHR022C	YCR096C	YKR106W	YBR146W	YJR030C	YMR147W	YKL215C	YBL002W
	YHL001W	YBR264C	YDR357C	YFL067W	YIL091C	YGL228W	YDR128W	YPL148C	YBR033W	YOL157C	YNL284C	YKR011C	YDL173W	YHL050C	YMR114C	YOL029C	YDR462W	YNL010W	YBR101C	YMR215W	YDR371W	YNR024W	YDR073W	YPL099C	YEL038W	YKL121W	YBR150C	YJR094W-A	YFL068W	YNL108C	YPR091C	YDR307W	YGL080W	YOL047C	YLL018C	YAL064C-A	YAL037W	YIL029C	YCR099C	YNL125C	YNL162W	YHR010W	YCR104W	YCR090C	YKL155C	YCL047C	YML050W	YPR172W	YNL212W
	YKL098W	YCR083W	YBL067C	YJR154W	YBR255W	YDR316W	YBL113C	YJL038C	YOL036W	YFL067W	YHR199C	YLR095C	YDL176W	YJL225C	YPL103C	YCL068C	YGR034W	YER057C	YGL135W	YMR148W	YCR007C	YMR126C	YPR096C	YHR087W	YBR269C	YPR203W	YCR051W	YIR043C	YPL041C	YGL157W	YJR056C	YJR047C	YGR071C	YIL071C	YKL222C	YOL014W	YER092W	YNL244C	YPL131W	YLL052C	YML096W	YLR064W	YCR106W	YDL144C	YKL071W	YJR014W	YOL056W	YOR304C-A	YKL207W
	YJL027C	YDL027C	YJL189W	YPL165C	YNL249C	YHR087W	YPL148C	YDR262W	YHR097C	YKR103W	YHR213W	YCL042W	YDL186W	YBR285W	YCR069W	YGL235W	YLR095C	YLR107W	YJR142W	YOL057W	YBR230C	YLR185W	YHL004W	YIL001W	YML096W	YKR011C	YFR042W	YPR078C	YFR023W	YDR152W	YLR306W	YNL018C	YKR070W	YJL218W	YLR441C	YOR383C	YOL057W	YPR084W	YBL028C	YEL054C	YHL014C	YOL070C	YDL012C	YOL154W	YLR306W	YJL122W	YLR046C	YOR096W	YLR289W
	YHR071W	YMR257C	YDR275W	YBR220C	YGL064C	YOR296W	YDL072C	YNR065C	YOL098C	YGR270W	YPR106W	YHR210C	YDL191W	YNL254C	YKL155C	YJL027C	YAL049C	YLR356W	YPL103C	YKL219W	YOR394W	YJL163C	YBR264C	YIL067C	YCR061W	YBL107C	YBR261C	YDL180W	YCR087C-A	YDR450W	YIL108W	YHR177W	YCR016W	YPR084W	YKR044W	YIL011W	YOR312C	YGL015C	YCR015C	YAL014C	YMR194W	YPL226W	YDL018C	YNL040W	YPR061C	YPL068C	YAL065C	YOR093C	YLR413W
	YER130C	YGL220W	YGL056C	YBR269C	YDR275W	YLL049W	YJR107W	YOR228C	YKR104W	YGL215W	YDR128W	YOR350C	YDL202W	YLR462W	YNR048W	YLR264W	YIR013C	YBL010C	YLR187W	YIL164C	YPL034W	YKR103W	YLR239C	YGR287C	YGL117W	YDL124W	YCL056C	YDR346C	YPL108W	YJL078C	YPR174C	YAL028W	YLR351C	YLR448W	YKR074W	YPL280W	YML025C	YML119W	YPL067C	YLR064W	YPL249C-A	YDR257C	YDL021W	YDR374C	YHR179W	YKL137W	YAL034C	YOL056W	YHR075C
	YOL053W	YHL026C	YNL176C	YCR099C	YLR013W	YJL043W	YML030W	YOL057W	YMR044W	YJL206C	YMR258C	YLR297W	YDL204W	YLR108C	YFL052W	YPL074W	YOR296W	YBR270C	YOR021C	YFL054C	YDR349C	YDR185C	YOL057W	YDR476C	YDR541C	YPL199C	YOR182C	YCR030C	YJR085C	YDR316W	YNL181W	YER010C	YMR310C	YER185W	YOR365C	YJL066C	YHR121W	YNL254C	YKL133C	YPR106W	YAL064W-B	YFR022W	YDL037C	YMR194W	YHL050C	YGR079W	YMR144W	YPL113C	YOL098C
	YPL041C	YNL069C	YOR385W	YGL082W	YDL027C	YGR270W	YPR148C	YER087W	YAR064W	YKL098W	YBL111C	YGR016W	YDL211C	YGR148C	YOL029C	YGR214W	YNL046W	YLR177W	YGR250C	YPL105C	YBR151W	YPL003W	YJL027C	YMR107W	YIR024C	YPR048W	YPL245W	YOL029C	YOL013W-A	YCR061W	YMR180C	YJL096W	YML079W	YKL026C	YPR194C	YDR482C	YGL057C	YMR222C	YDR105C	YPL282C	YDR139C	YBR191W	YDL045W-A	YCR054C	YNL005C	YKR023W	YHR202W	YNL181W	YGL143C
	YDL086W	YFR013W	YMR187C	YDR014W	YBR251W	YNL301C	YGR214W	YHR189W	YDR371W	YOR357C	YGR234W	YJL066C	YDL218W	YHR105W	YEL073C	YNL050C	YNR062C	YDR275W	YBL112C	YER060W	YLR137W	YDL083C	YNL217W	YER039C-A	YGL193C	YLR281C	YBR046C	YML024W	YBR052C	YMR097C	YOR306C	YPR106W	YCR004C	YJL221C	YLR262C-A	YIR035C	YOL114C	YDL021W	YAL036C	YKR043C	YDR346C	YGR243W	YDL061C	YGR270W	YDR060W	YJR116W	YML017W	YDR067C	YER153C
	YPL141C	YAL037W	YDR060W	YER002W	YML119W	YLR333C	YLR290C	YHR162W	YBL044W	YOL029C	YNL254C	YER011W	YDL224C	YNL108C	YPL272C	YGR250C	YBL044W	YJR100C	YJR030C	YER030W	YGR205W	YNL023C	YBR270C	YKL098W	YDR185C	YGL140C	YMR321C	YOR394W	YBL060W	YLR306W	YBL104C	YJL189W	YML053C	YDL027C	YML087C	YNR036C	YMR317W	YCR083W	YDL072C	YAL035W	YLR344W	YIL067C	YDL063C	YDL167C	YLR351C	YKR017C	YGR215W	YBR233W	YER184C
	YLR356W	YGR031W	YML118W	YDR319C	YLR419W	YGL082W	YGL230C	YMR166C	YBR194W	YHL049C	YKL071W	YIR043C	YDL248W	YML009C	YHL049C	YGL064C	YPL196W	YPR127W	YPR109W	YJR024C	YHR097C	YNR061C	YMR187C	YMR265C	YBR271W	YHR182W	YLR029C	YMR114C	YJL213W	YBR191W	YPL056C	YJL136C	YJL177W	YHR045W	YEL054C	YAR066W	YER080W	YKR059W	YDL136W	YNR061C	YOL019W	YNL181W	YDL070W	YPL257W	YCR046C	YGR250C	YDR256C	YGR026W	YDR242W
	YIL137C	YJL028W	YDR366C	YDR505C	YDL237W	YGR053C	YGR197C	YMR143W	YKR057W	YJL189W	YDR032C	YOR285W	YDR020C	YNL187W	YNL200C	YMR027W	YHR097C	YFL042C	YDR275W	YDR494W	YKR049C	YGL189C	YPL041C	YPL173W	YNR021W	YOR246C	YOR059C	YOL075C	YHR218W	YJR127C	YBR239C	YAL018C	YHL021C	YNL301C	YER189W	YDR239C	YCR045C	YHR182W	YIL064W	YLR356W	YKL162C	YHR210C	YDL075W	YKR021W	YKR070W	YJL216C	YDL202W	YLR441C	YER189W
	YDL124W	YDL121C	YPL229W	YER071C	YHR209W	YGR214W	YEL044W	YMR136W	YJL077C	YGR016W	YPL173W	YLL046C	YDR026C	YBR122C	YDR349C	YNL335W	YBR302C	YAL049C	YFL040W	YDL173W	YGR012W	YKL033W	YML118W	YDR067C	YFL065C	YBR239C	YER067W	YER163C	YGL111W	YCL049C	YJR088C	YMR242C	YGR042W	YPL263C	YGR016W	YER158C	YOR016C	YKL121W	YJL221C	YLR448W	YKL133C	YFL054C	YDL082W	YFR032C	YBL031W	YBR053C	YGL131C	YGL002W	YDR011W
	YGL230C	YGR162W	YDR282C	YLR037C	YFR039C	YLR125W	YCL042W	YKL078W	YLR257W	YOR268C	YGR076C	YKL069W	YDR031W	YJL136C	YNL269W	YHL044W	YKL094W	YJL051W	YNR021W	YGL221C	YPR078C	YLR287C	YEL047C	YMR209C	YCL005W	YLR392C	YGR093W	YMR064W	YDR033W	YLL032C	YER130C	YLR049C	YBR241C	YPL030W	YKL133C	YLR253W	YNL244C	YDL180W	YDR347W	YFR031C-A	YOL092W	YHR155W	YDL083C	YJR012C	YDL037C	YFL034C-A	YNL092W	YJL038C	YLL046C
	YGL250W	YIL108W	YFL064C	YOR361C	YJR142W	YGL235W	YML100W-A	YMR019W	YEL067C	YJR100C	YDR186C	YJL118W	YDR032C	YBR052C	YLR356W	YLR125W	YLR271W	YLR462W	YPL281C	YMR031C	YHR214W	YJL126W	YGL262W	YGR049W	YOR252W	YNL024C	YDR111C	YDR282C	YDR070C	YKR070W	YHR218W	YLR352W	YFR013W	YGL242C	YJL213W	YHR213W	YOR271C	YHL013C	YEL067C	YGL146C	YJL070C	YPL066W	YDL086W	YOL087C	YGR076C	YGL159W	YLR422W	YOR111W	YBR191W
	YLR118C	YJL118W	YDR367W	YJL122W	YNL046W	YER128W	YCL073C	YLR414C	YBR014C	YKL209C	YHR117W	YNR062C	YDR034C-A	YBL113C	YKL098W	YDL173W	YGL235W	YPL225W	YIL151C	YBR227C	YGR093W	YBR111C	YOR289W	YOR010C	YLR297W	YDR281C	YGR210C	YJR039W	YOR096W	YMR019W	YJL079C	YFL010C	YDL104C	YDR352W	YPL070W	YOR289W	YCL042W	YOR051C	YNL086W	YDR334W	YHR219W	YDR475C	YDL089W	YOR311C	YGL015C	YOL114C	YFR039C	YKR070W	YPL077C
	YDR073W	YJR003C	YLR408C	YER186C	YPR127W	YAL046C	YLR456W	YKL187C	YPL009C	YMR098C	YNL125C	YJR085C	YDR042C	YIR043C	YDR475C	YNL301C	YGL262W	YBR302C	YER138W-A	YMR143W	YGR236C	YMR310C	YMR295C	YMR258C	YDR066C	YCR007C	YPL250C	YBL087C	YKL098W	YKR096W	YDR152W	YJR039W	YDR239C	YOL103W	YJL016W	YNL099C	YOR384W	YER182W	YDR441C	YOR097C	YBR163W	YDR346C	YDL091C	YDR152W	YOR227W	YGL057C	YJL171C	YFL040W	YGL082W
	YOR280C	YEL007W	YDR111C	YDR346C	YGR266W	YGL157W	YML101C	YIL165C	YGL082W	YDR482C	YDL110C	YNL254C	YDR049W	YLR315W	YIL136W	YPR096C	YOL120C	YCR019W	YDR060W	YDR534C	YDR090C	YJL213W	YGR127W	YJR119C	YER186C	YNL152W	YAL011W	YER060W	YFR048W	YBR271W	YJR098C	YNL050C	YPL109C	YKL047W	YCR071C	YKL219W	YPL198W	YPL091W	YDR338C	YGL261C	YER101C	YLR356W	YDL104C	YAL067C	YML125C	YCR096C	YPL168W	YOL159C	YNL005C
	YOL057W	YKR075C	YHR117W	YAL011W	YNR018W	YOR289W	YPL109C	YNL056W	YBR230C	YGL081W	YIL136W	YBL067C	YDR051C	YMR097C	YHL004W	YFL064C	YNR073C	YFL064C	YOR063W	YNL212W	YDR124W	YML073C	YNR021W	YJR085C	YPL225W	YLR239C	YCL047C	YMR003W	YOR391C	YIR035C	YFR042W	YEL038W	YKR017C	YJR134C	YLR179C	YDR119W	YAL063C	YGL189C	YMR194W	YJL216C	YBR284W	YJL216C	YDL110C	YGL015C	YLR407W	YMR003W	YNL046W	YKL170W	YMR142C
	YDR475C	YFL013C	YPR148C	YGR034W	YCL036W	YDR374C	YPL103C	YLL066C	YMR195W	YLR107W	YJL084C	YDR210W	YDR060W	YDL237W	YNL144C	YGL250W	YMR215W	YIL137C	YGL128C	YNR065C	YFR032C	YBL049W	YNL100W	YKL168C	YFL067W	YDL237W	YLR287C-A	YBR270C	YLR040C	YBR125C	YDR415C	YMR084W	YMR147W	YGL261C	YLR454W	YBR270C	YOR296W	YFL040W	YNL067W	YGR042W	YOR285W	YAL049C	YDL121C	YMR018W	YCR043C	YNL046W	YDR275W	YDR111C	YKL121W
	YER128W	YML100W-A	YOL163W	YKR104W	YML087C	YML024W	YLR264W	YDL063C	YOR394W	YIL024C	YDR105C	YKL098W	YDR064W	YJR119C	YJR100C	YPL003W	YGR053C	YLR267W	YGL193C	YNL087W	YKL138C	YBR013C	YMR003W	YHR182W	YER002W	YPR045C	YHR182W	YNR021W	YDL204W	YBR138C	YNL254C	YLR019W	YOR350C	YLR388W	YKR070W	YLR437C	YLL010C	YPL163C	YBR239C	YKL187C	YLL010C	YOR365C	YDL123W	YGL228W	YPL184C	YNL176C	YOR158W	YNL092W	YOR111W
	YIL011W	YJL082W	YNL108C	YLR454W	YMR317W	YKL050C	YMR295C	YMR102C	YNL193W	YPL003W	YLR408C	YER163C	YDR066C	YDR064W	YJL171C	YJR100C	YBL072C	YAL046C	YML024W	YHL018W	YAR027W	YKL183W	YDR124W	YKL023W	YGR294W	YFR038W	YBL111C	YMR102C	YKR104W	YBR009C	YNL295W	YHR151C	YPR085C	YLR408C	YLR161W	YFL010C	YIL067C	YDL157C	YER057C	YLR048W	YGR043C	YNL031C	YDL124W	YGL079W	YOL056W	YGL131C	YMR142C	YDL025C	YER064C
	YJL151C	YDL119C	YAL064C-A	YNL193W	YPR166C	YDR275W	YFL065C	YLL023C	YLR073C	YLR462W	YKL050C	YAL008W	YDR067C	YBL081W	YFL054C	YLR090W	YNL176C	YKL155C	YDR262W	YDR222W	YPR117W	YCR046C	YDR060W	YLL010C	YFL034C-A	YDR012W	YDR338C	YPR109W	YEL076C	YIL165C	YOR283W	YOR291W	YNL320W	YOR017W	YBR151W	YKR018C	YOR258W	YMR260C	YPL277C	YDL218W	YLL054C	YML050W	YDL129W	YGL193C	YGR234W	YBR219C	YPR153W	YDR506C	YJL225C
	YHL026C	YKL167C	YMR221C	YDR519W	YBR301W	YBR270C	YIL089W	YLR422W	YAL036C	YDR282C	YGL143C	YMR315W	YDR070C	YGR076C	YOR393W	YKL219W	YFR038W	YER187W	YHR215W	YLR089C	YMR257C	YIL052C	YDR366C	YBR056W	YJR061W	YGR215W	YOL098C	YLL049W	YLR247C	YDL233W	YKL071W	YMR258C	YAL061W	YGR130C	YKL151C	YGL196W	YPR061C	YHR155W	YCL049C	YJR124C	YBR096W	YDR267C	YDL133W	YKR051W	YAL065C	YAL034C	YNL100W	YDL177C	YJR039W
	YGL002W	YGL015C	YPL191C	YMR132C	YKL071W	YJR142W	YER130C	YGR079W	YDL156W	YAL034C	YLR462W	YDR060W	YDR089W	YHL030W	YPR084W	YLR173W	YPL104W	YPL109C	YKL094W	YAR028W	YPR202W	YJR061W	YPL003W	YDL114W	YCR045C	YLL067C	YJL132W	YDR447C	YGR235C	YOR114W	YNR065C	YLR030W	YOL103W	YMR121C	YPL041C	YPL014W	YLR077W	YLR090W	YPL263C	YJL149W	YER156C	YLR065C	YDL136W	YNL313C	YPL162C	YPL281C	YJR039W	YGR215W	YDL184C
	YKL023W	YAR061W	YGL235W	YNL176C	YNL237W	YNL175C	YLR065C	YBR007C	YLL053C	YKL072W	YOR228C	YOR365C	YDR101C	YCR106W	YPL074W	YDL184C	YGL157W	YPR157W	YJL163C	YGR071C	YKL132C	YBR135W	YMR027W	YER076C	YBR220C	YDR304C	YFL046W	YNL313C	YKR071C	YLR315W	YJL107C	YDR374C	YLR289W	YNL305C	YMR196W	YPL034W	YNL176C	YCL042W	YKR091W	YLL054C	YAR061W	YGR106C	YDL144C	YNR029C	YBR244W	YJL147C	YOR077W	YER102W	YLR455W
	YJL206C	YLR281C	YIR043C	YOL075C	YDR248C	YDR262W	YKL162C	YPL229W	YMR226C	YLR327C	YER037W	YOR385W	YDR111C	YNL289W	YGL085W	YDR262W	YCL068C	YML119W	YIL174W	YPR043W	YDL199C	YOL127W	YDR497C	YIL041W	YMR132C	YHL042W	YIL090W	YER079W	YER137C	YKL183W	YMR257C	YER134C	YDR494W	YPL278C	YEL076C	YJR030C	YKR011C	YHL017W	YJR123W	YJL217W	YOR291W	YMR180C	YDL167C	YOR096W	YDR441C	YDR061W	YNR028W	YIL064W	YJR055W
	YOL157C	YMR180C	YOR111W	YJL132W	YJL028W	YHL044W	YIL029C	YJR055W	YPL280W	YPL141C	YOL103W	YLR065C	YDR117C	YGL010W	YDR338C	YDR332W	YLR408C	YFL054C	YPR202W	YMR070W	YNL034W	YBR271W	YBL089W	YFR012W	YJR136C	YOR291W	YOR246C	YBL112C	YMR282C	YPL199C	YDL169C	YER042W	YGL258W	YFR013W	YLR090W	YKL224C	YNR063W	YGR127W	YPL173W	YKR103W	YKL121W	YNL023C	YDL173W	YEL072W	YJL171C	YBR301W	YBR146W	YKL105C	YAR023C
	YDR233C	YGR237C	YPL141C	YMR323W	YPL052W	YDR111C	YPL141C	YOR322C	YML024W	YBR137W	YKR105C	YDR476C	YDR119W	YJR136C	YER130C	YJR030C	YMR244C-A	YNL100W	YBL067C	YPL158C	YDR307W	YNR065C	YIL041W	YDR307W	YDR534C	YER071C	YPL247C	YFL034W	YMR090W	YJL118W	YGL015C	YFL064C	YGR150C	YDL089W	YLR326W	YPR040W	YJR119C	YOR389W	YLR187W	YML096W	YFR026C	YLR426W	YDL176W	YMR019W	YOL162W	YLR173W	YEL047C	YMR230W	YHR003C
	YPL278C	YER066W	YBR302C	YEL035C	YPR015C	YGL085W	YGL081W	YEL064C	YGR079W	YDL173W	YJR015W	YCL073C	YDR132C	YLL049W	YFR057W	YER163C	YLR344W	YPL199C	YDR374C	YPR089W	YDR504C	YML096W	YER163C	YPL041C	YPL281C	YPL162C	YCL068C	YMR084W	YDL124W	YAL035W	YNR029C	YMR031C	YGL263W	YPR071W	YER010C	YHR100C	YDL119C	YER033C	YLR281C	YJL123C	YKL050C	YOR086C	YDL177C	YOR131C	YFR011C	YMR118C	YDR101C	YPR106W	YDR348C
	YOR186W	YER189W	YBR194W	YKR015C	YJL126W	YJL163C	YLR211C	YPR096C	YLR446W	YPL278C	YCR071C	YIL151C	YDR139C	YOR382W	YHL001W	YKL050C	YPL183W-A	YNL040W	YLL046C	YDR056C	YDR014W	YAL064W-B	YGL258W	YIL127C	YJR113C	YNR071C	YDL177C	YDR152W	YOR365C	YDL063C	YNL046W	YGR295C	YKL107W	YHR032W	YHL039W	YLR247C	YML017W	YPL148C	YLR063W	YER025W	YKL156W	YLR152C	YDL180W	YPL091W	YNR063W	YJL206C	YNR023W	YNL212W	YOL070C
	YKR023W	YMR102C	YIR016W	YJL082W	YKL069W	YPR022C	YJR094W-A	YLR356W	YBR162C	YNL301C	YER189W	YFR013W	YDR152W	YCR061W	YDR011W	YIR043C	YGL258W	YOL053W	YPL184C	YDR089W	YNR062C	YCR096C	YDR338C	YER067W	YDL157C	YKR043C	YOR304C-A	YGL262W	YER010C	YMR098C	YBR147W	YAR029W	YBL113C	YNL019C	YNL134C	YPL163C	YDL083C	YBR264C	YLR073C	YKL033W	YIL096C	YDL133W	YDL186W	YJR011C	YPL158C	YGL164C	YOR131C	YPR203W	YHR211W
	YOR114W	YIL101C	YNL234W	YOL022C	YPL162C	YDR332W	YEL076C-A	YOR361C	YJL176C	YAR064W	YIL029C	YJR127C	YDR161W	YOR192C	YPL041C	YLR408C	YFL042C	YJL171C	YOR296W	YHR121W	YOR296W	YDR429C	YDR332W	YMR259C	YHR049W	YDR357C	YOR044W	YHL021C	YNL134C	YGR148C	YJL126W	YBR255W	YGL164C	YPL260W	YLR448W	YOR063W	YLR415C	YJL055W	YKL209C	YDL083C	YAR062W	YOR234C	YDL191W	YOL057W	YPR109W	YBR014C	YDL027C	YAL027W	YPR153W
	YOL119C	YOR161C	YDR073W	YLL014W	YEL073C	YHL049C	YER064C	YOR214C	YDL021W	YJR119C	YMR102C	YDL146W	YDR179W-A	YKL003C	YOL053W	YMR295C	YFL013C	YNL095C	YAL027W	YLR271W	YHR218W	YDL218W	YOL029C	YCR054C	YNL018C	YER153C	YDR371W	YDR071C	YLR090W	YJL136C	YDL211C	YMR178W	YFR011C	YER139C	YGR223C	YAR062W	YML053C	YAL046C	YEL070W	YLL025W	YPL141C	YKR010C	YDL202W	YFL042C	YKL078W	YGL228W	YJL097W	YML025C	YKR045C
	YPL052W	YPL068C	YOR062C	YDR034C-A	YNR048W	YFL061W	YIR035C	YGR266W	YFR031C-A	YJL043W	YDL114W	YHR219W	YDR185C	YJR007W	YPL003W	YBL092W	YMR194W	YER093C-A	YNL217W	YDR032C	YIL067C	YPL249C-A	YKR023W	YPL109C	YHL012W	YNL254C	YBL081W	YIL110W	YHL029C	YIL161W	YLR143W	YDR067C	YLR287C-A	YKR044W	YBR204C	YMR187C	YDL206W	YLR036C	YOR361C	YER121W	YJL077C	YLR287C	YDL204W	YAL036C	YNR028W	YFR006W	YLR094C	YHR215W	YBR101C
	YNL040W	YKL187C	YKL209C	YPR106W	YMR147W	YCL068C	YGR053C	YKR102W	YOR096W	YBR220C	YJR134C	YPL113C	YDR197W	YIL165C	YIR043C	YGL230C	YNL162W	YJR142W	YFL034W	YGL220W	YDR073W	YPL282C	YBR062C	YLR352W	YPR194C	YBL087C	YDR197W	YDR348C	YKL128C	YDL061C	YJL213W	YKR018C	YEL005C	YDL184C	YOL153C	YJR014W	YJL216C	YHR121W	YML026C	YKL078W	YIR044C	YMR044W	YDL211C	YER057C	YLR414C	YDR332W	YDL179W	YHL013C	YLR239C
	YDR374C	YDL089W	YPL246C	YGL010W	YOR306C	YLR173W	YJR154W	YBR147W	YHR078W	YGL002W	YPR127W	YBR264C	YDR222W	YJL046W	YNL040W	YBR270C	YAL064W	YBR230C	YOR289W	YPL148C	YKL071W	YEL049W	YNL144C	YLR090W	YJR154W	YOR312C	YLL046C	YOL092W	YKL023W	YFR016C	YNL018C	YPR194C	YER066W	YOR044W	YLR048W	YBR184W	YJL225C	YMR086W	YGR001C	YKL037W	YLR164W	YLR104W	YDL218W	YKR015C	YJL149W	YHR149C	YDR186C	YCL045C	YLR312W-A
	YDL203C	YLR137W	YPL067C	YMR148W	YBL028C	YDL018C	YAL049C	YGL101W	YDL038C	YGL250W	YMR257C	YGL081W	YDR237W	YOR051C	YGL002W	YNL175C	YIL069C	YIL101C	YER163C	YJR012C	YDL184C	YMR278W	YIR013C	YDR319C	YIL047C	YBR187W	YKR075C	YDL199C	YBR284W	YKR066C	YDR210W	YHR009C	YNL208W	YPL109C	YBR108W	YPL141C	YGR235C	YGL231C	YEL075C	YMR242C	YDR064W	YMR166C	YDL224C	YLR104W	YAR020C	YKL071W	YPL056C	YAL067C	YKL167C
	YFR013W	YDR475C	YPR015C	YPR153W	YMR003W	YIR043C	YJL181W	YIL164C	YHR189W	YDR233C	YCL005W	YLR001C	YDR239C	YLR446W	YLL014W	YJL163C	YGR203W	YDR332W	YOR312C	YOR286W	YKL107W	YDL144C	YOR093C	YMR187C	YGR079W	YOR008C-A	YJR054W	YPL056C	YJL206C	YOR268C	YPR147C	YCL068C	YBL111C	YDR541C	YJR151C	YPL216W	YPR157W	YLR075W	YDR101C	YBR270C	YML026C	YCR076C	YDL248W	YOR227W	YOR258W	YBR255W	YKL107W	YOR205C	YPL033C
	YGL117W	YJL038C	YDR482C	YLR448W	YBR244W	YNL050C	YGR295C	YDL054C	YAL008W	YCL073C	YDL133W	YER130C	YDR256C	YDR033W	YER175C	YNR062C	YGR136W	YNL175C	YDR540C	YJR055W	YJL070C	YOR008C-A	YBL067C	YPL143W	YLR241W	YMR222C	YLR385C	YML086C	YMR018W	YPR129W	YBR301W	YDL177C	YPL281C	YOL131W	YAR050W	YHR182W	YKR043C	YLR211C	YMR191W	YBR271W	YDR161W	YIL088C	YDR020C	YKL156W	YCL005W	YNL168C	YLL066C	YBL066C	YOR384W
	YNL050C	YDL086W	YNL125C	YDR332W	YPL091W	YMR064W	YDL027C	YNL168C	YFL051C	YPR202W	YKR051W	YKL209C	YDR257C	YKL047W	YER187W	YNL336W	YGR205W	YOR385W	YKR023W	YFR042W	YPL165C	YOR322C	YNL269W	YGR043C	YDR011W	YFL034C-A	YPR117W	YPL163C	YFL051C	YEL067C	YGR042W	YOR009W	YKR013W	YCL036W	YDR476C	YOR384W	YHR146W	YLR065C	YPR040W	YBL081W	YDR056C	YLR094C	YDR026C	YGR295C	YHL004W	YPL109C	YPR011C	YGR016W	YOR019W
	YMR295C	YKL105C	YPL041C	YLR352W	YDL012C	YGL128C	YDR031W	YOR247W	YLR094C	YLR125W	YDR519W	YLR462W	YDR266C	YPR004C	YKR071C	YHL049C	YPL056C	YML100W-A	YPL208W	YIL161W	YEL020C	YCR104W	YJL171C	YKL132C	YLR351C	YER138W-A	YBL087C	YPL041C	YGL196W	YOR337W	YOR008C-A	YNL208W	YLR437C	YFL054C	YIL041W	YML083C	YDR336W	YFR011C	YGL103W	YMR070W	YMR084W	YCL045C	YDR031W	YNL162W	YFR032C	YNL134C	YHR199C	YDL070W	YMR073C
	YBR101C	YHR097C	YPL103C	YEL075C	YGL131C	YLR090W	YMR252C	YPR158W	YOL053W	YDR291W	YEL073C	YCR069W	YDR267C	YDL091C	YGR110W	YJR142W	YOR369C	YOL083W	YNR073C	YGL039W	YLR042C	YLR364W	YER033C	YBL029W	YLR094C	YMR230W	YPL198W	YIL067C	YHR182W	YLR156W	YFR045W	YMR024W	YAL035W	YNL100W	YJL079C	YOR093C	YLR188W	YDR109C	YER064C	YLR037C	YOR016C	YOL092W	YDR032C	YNL022C	YER076C	YJL160C	YGL079W	YDL075W	YJL223C
	YOR093C	YCR096C	YDL184C	YOR164C	YAL064W-B	YMR121C	YHR017W	YLR326W	YNL019C	YIL011W	YOR220W	YOR393W	YDR286C	YCR095C	YFL051C	YMR064W	YGL228W	YPL052W	YNL265C	YDL133W	YDR071C	YAL035W	YBR135W	YMR085W	YGR016W	YBR220C	YER074W	YBR151W	YGR287C	YOR369C	YPR152C	YOR350C	YNL108C	YLR083C	YHL021C	YDL086W	YGR131W	YLR239C	YOR010C	YER182W	YPR102C	YLR283W	YDR034C-A	YKR096W	YGL159W	YHR021C	YGR017W	YLR004C	YPL247C
	YBR052C	YOR019W	YOL029C	YPL281C	YMR143W	YMR027W	YOR186W	YKL072W	YER163C	YBL092W	YDR337W	YFL054C	YDR307W	YGR049W	YOL057W	YDR111C	YOR118W	YBL089W	YHL004W	YPR015C	YER187W	YIL101C	YHR210C	YDR383C	YGR173W	YBR052C	YML096W	YNR029C	YBL067C	YOR059C	YBL092W	YFL065C	YLR253W	YLR012C	YGL259W	YJR015W	YER079W	YPR174C	YKR011C	YPL068C	YNL134C	YFR032C	YDR049W	YBL089W	YER071C	YBR138C	YHL021C	YML086C	YOL048C
	YOR097C	YLR257W	YJL051W	YKL142W	YOR258W	YHR215W	YLR455W	YKL142W	YMR136W	YJL082W	YLR104W	YOR357C	YDR316W	YPL249C-A	YJR142W	YGL056C	YCR046C	YNL099C	YLL049W	YLR426W	YFL054C	YLR448W	YDL184C	YLR161W	YGL083W	YBR138C	YFL067W	YER007C-A	YDR304C	YAL037W	YDR119W	YBR108W	YPL229W	YNL295W	YFR042W	YLR239C	YLR287C-A	YOL131W	YJL206C	YBR301W	YML018C	YDR476C	YDR051C	YAL027W	YMR147W	YJR098C	YNR018W	YDR476C	YNL122C
	YOL029C	YBR063C	YAR050W	YDL061C	YLR188W	YPL103C	YJR051W	YIL101C	YLL032C	YNL336W	YOL013W-A	YPL109C	YDR319C	YPR115W	YGL250W	YMR121C	YDL114W	YJR111C	YKL050C	YDR242W	YAL036C	YMR155W	YKL094W	YGL230C	YKR104W	YDL133W	YMR126C	YDR101C	YJR047C	YOR378W	YKR017C	YML073C	YAL046C	YAL019W	YKR043C	YIL151C	YER039C-A	YHR045W	YDR541C	YGL185C	YMR131C	YFR039C	YDR060W	YNL265C	YGL131C	YPL064C	YNL005C	YAL018C	YDR500C
	YOR262W	YJR119C	YML100W-A	YER140W	YAR029W	YNL335W	YDL089W	YLR168C	YOR215C	YGL228W	YNL269W	YPR091C	YDR322W	YMR317W	YNL176C	YHL010C	YDR438W	YPR148C	YLR297W	YOL042W	YOR093C	YMR070W	YOR063W	YDR338C	YDR051C	YNL301C	YLR239C	YJR015W	YNL208W	YOR051C	YBR242W	YOR093C	YDL002C	YPL226W	YDR071C	YDR497C	YHR035W	YNR022C	YLR388W	YML073C	YLR325C	YMR178W	YDR064W	YDL248W	YCR011C	YOR304C-A	YPR203W	YJL097W	YHR022C
	YGR110W	YJL079C	YCL001W-A	YOL048C	YBL038W	YGL147C	YPL168W	YNL067W	YHL001W	YMR064W	YHR218W	YML118W	YDR334W	YOR166C	YFR013W	YML119W	YDR119W	YNL234W	YDL086W	YDL025C	YDR320C	YLR426W	YOR051C	YMR282C	YAL063C	YJR085C	YOL029C	YJR056C	YPR091C	YOL030W	YNL134C	YAL046C	YKL033W	YOR051C	YEL064C	YDR134C	YKL162C	YKR104W	YKR096W	YML053C	YKR023W	YJL147C	YDR066C	YAL028W	YBL107C	YAL061W	YPL041C	YHR010W	YKL033W
	YFL067W	YLR315W	YGL002W	YNL022C	YBR014C	YBL029W	YJR030C	YHR159W	YER042W	YML037C	YNR063W	YMR215W	YDR336W	YNR069C	YHL026C	YDR275W	YGL131C	YPR015C	YGR212W	YFL068W	YDR239C	YML037C	YDL144C	YGR127W	YNL022C	YGR223C	YLR437C	YBR227C	YCR054C	YDR064W	YDL183C	YMR206W	YFL013C	YJR062C	YIL130W	YAR027W	YDR012W	YPL208W	YOL013W-A	YBR157C	YJL162C	YML081W	YDR067C	YDR367W	YKL072W	YKL050C	YGR076C	YMR260C	YPR172W
	YPL272C	YLL067C	YNL155W	YNL254C	YIL090W	YBL092W	YDL104C	YBL049W	YGL135W	YJL151C	YJR088C	YBL092W	YDR337W	YNL069C	YIR013C	YAL046C	YFL052W	YOL057W	YMR003W	YKR010C	YNL215W	YFR032C-A	YPR109W	YBR014C	YDR346C	YMR260C	YCR061W	YKR096W	YMR257C	YLR287C	YDL119C	YML025C	YJL038C	YBR062C	YBL072C	YNL175C	YER071C	YKL162C	YDL203C	YDR505C	YER140W	YNL234W	YDR070C	YBR138C	YDR111C	YDR334W	YGR136W	YHR155W	YJL077C
	YPR203W	YLL053C	YOR051C	YPL226W	YLR414C	YKL094W	YIL011W	YOR238W	YJR008W	YGL157W	YPR109W	YHL026C	YDR346C	YDR111C	YER163C	YNL195C	YPL109C	YCR069W	YGL157W	YNL040W	YML118W	YDR117C	YKL050C	YDL202W	YBL059W	YLL049W	YLR118C	YHL044W	YOR215C	YER037W	YGR223C	YOR382W	YPR003C	YLR257W	YOR369C	YMR027W	YLR118C	YPR071W	YDR536W	YDL224C	YDL206W	YBR046C	YDR089W	YPR022C	YDL141W	YOR111W	YOR118W	YER185W	YPR098C
	YKL107W	YOL056W	YMR148W	YIR013C	YHL010C	YJR030C	YLR297W	YLR118C	YMR027W	YIL047C	YPL222W	YOR289W	YDR347W	YOR337W	YOL162W	YIL067C	YIL137C	YDR438W	YNR062C	YLL066C	YNL300W	YJR032W	YJL051W	YAR062W	YPL226W	YIR042C	YJR138W	YJR014W	YPL165C	YDR111C	YOR220W	YFL066C	YJR119C	YML081W	YGL220W	YGR223C	YAR029W	YKL167C	YNL313C	YPL054W	YOR234C	YDL157C	YDR101C	YGR266W	YMR160W	YDL169C	YJL162C	YPL162C	YKR104W
	YOR051C	YJR138W	YIL047C	YGR079W	YDR494W	YAL027W	YNL181W	YMR181C	YGL258W	YOR051C	YHL035C	YJL051W	YDR352W	YOR394W	YDR233C	YGL147C	YGL085W	YFL067W	YGL262W	YJL123C	YBR284W	YLR237W	YLR125W	YJL217W	YJR079W	YGL160W	YNL195C	YOL056W	YFL034C-A	YKL107W	YFL068W	YDR494W	YLR364W	YKR041W	YMR251W-A	YHR215W	YOR186W	YFR017C	YER056C-A	YLR446W	YOR161C	YER033C	YDR111C	YHR215W	YGL083W	YDL179W	YGL015C	YJL136C	YCR076C
	YML118W	YPR089W	YGL128C	YFL065C	YBR268W	YFR049W	YNL099C	YJR134C	YGR110W	YLR036C	YHL010C	YJR039W	YDR367W	YDR275W	YGL230C	YDR090C	YOL014W	YER050C	YIL137C	YMR131C	YJR151C	YLR356W	YFL067W	YMR074C	YJR115W	YPL064C	YPL208W	YDL169C	YJL160C	YJR003C	YBR244W	YNR062C	YML100W-A	YOR324C	YAL064C-A	YAL061W	YGL215W	YHR159W	YNL095C	YKL132C	YML081W	YPR089W	YDR117C	YHL010C	YJR134C	YLR364W	YJL131C	YCR011C	YBR233W
	YBL113C	YDL176W	YLR090W	YLR388W	YBR122C	YJL027C	YGR110W	YLR089C	YPR158W	YPL281C	YCR069W	YJL016W	YDR383C	YKL142W	YOR262W	YJL118W	YPL074W	YNL155W	YDL146W	YER067W	YLR437C	YJL149W	YPR078C	YNL023C	YLR211C	YDL070W	YJR039W	YPL208W	YIL078W	YNL155W	YNL289W	YNL137C	YDR248C	YPL090C	YKR049C	YLR327C	YMR258C	YGL215W	YFL046W	YPR152C	YDR475C	YAL027W	YDR119W	YAL034C	YAR029W	YDR128W	YMR282C	YNL056W	YOR059C
	YNL010W	YNL200C	YJR142W	YEL038W	YNL134C	YKL107W	YFL067W	YOL014W	YDL123W	YBL113C	YJR051W	YDR497C	YDR387C	YOR086C	YLL049W	YML025C	YER187W	YPL103C	YOL057W	YJL051W	YMR209C	YLR325C	YER187W	YGR187C	YKR071C	YFL034W	YHL042W	YER050C	YER071C	YDL206W	YJL221C	YLL053C	YLR408C	YEL073C	YAL067C	YFL034W	YLL054C	YPR011C	YHL004W	YAL065C	YPR203W	YKL075C	YDR132C	YIL091C	YER037W	YNL024C	YER087W	YGL056C	YOL154W
	YPL003W	YKL086W	YAR064W	YKR071C	YMR269W	YLR264W	YBR231C	YDR033W	YPL165C	YHL026C	YFR006W	YGL258W	YDR406W	YDL129W	YIL024C	YOR389W	YER113C	YHL004W	YDL156W	YDL089W	YPL103C	YOR165W	YJR030C	YIL047C	YPL198W	YDR447C	YAL046C	YGR053C	YPL272C	YFR032C-A	YIR016W	YLR090W	YDL083C	YPR027C	YNR004W	YPL173W	YNL023C	YKR051W	YFR026C	YMR310C	YJL197W	YHR149C	YDR139C	YNL035C	YJR107W	YCL056C	YKL142W	YBR122C	YBL060W
	YNL200C	YIL087C	YEL034W	YJL055W	YOL087C	YHR192W	YKL224C	YKL121W	YDR256C	YBR270C	YPL225W	YMR191W	YDR415C	YLR312W-A	YGL128C	YFR013W	YGL015C	YNR021W	YPL003W	YNL336W	YLR327C	YPR048W	YPL074W	YLR312C	YLR437C	YAL008W	YLR094C	YDR366C	YGL220W	YBR203W	YHR122W	YDR210W	YGR250C	YDR441C	YPL249C-A	YDL114W	YIL102C	YDR090C	YHR097C	YDR152W	YFR039C	YDR352W	YDR152W	YLR211C	YGL128C	YHR210C	YNL175C	YOR264W	YGR243W
	YMR003W	YKL155C	YER101C	YDR185C	YOR118W	YGR126W	YPR084W	YPR013C	YIL152W	YDR275W	YDR111C	YGR250C	YDR429C	YAR064W	YPL184C	YBL112C	YJL131C	YIL011W	YHR087W	YMR019W	YAR061W	YER042W	YHR087W	YBR150C	YKR096W	YPL208W	YDL136W	YHR182W	YBR204C	YOL161C	YLR241W	YDR493W	YKL133C	YHR078W	YNR048W	YLR422W	YMR259C	YER007C-A	YOR369C	YNR070W	YGR149W	YNL249C	YDR161W	YNL269W	YPL091W	YML118W	YCL068C	YHR202W	YMR064W
	YLR187W	YBR222C	YPL278C	YER163C	YBR269C	YNL336W	YDL248W	YOR161C	YJR088C	YLR247C	YHR214W	YLR445W	YDR441C	YLR095C	YDL025C	YPL184C	YPL260W	YER175C	YGL147C	YCR082W	YGL196W	YIL133C	YPL103C	YGR162W	YDR525W-A	YLR050C	YBR014C	YMR279C	YBL072C	YDR032C	YDR506C	YPR027C	YBR108W	YDR060W	YHR159W	YIR039C	YKR021W	YPL104W	YLR009W	YPL229W	YCL005W	YLR013W	YDR179W-A	YPL163C	YGR001C	YJR061W	YIL136W	YMR178W	YOR391C
	YKL155C	YML030W	YMR136W	YJR127C	YAR020C	YDR210W	YDR275W	YEL067C	YOR044W	YNL185C	YLL025W	YML108W	YDR447C	YDR063W	YDR073W	YGL258W	YMR230W	YHR162W	YMR121C	YCR023C	YBR163W	YCR087C-A	YPL281C	YDR056C	YKR015C	YCR083W	YDL191W	YKL121W	YJR008W	YDR370C	YPL070W	YKR059W	YBR063C	YEL025C	YKL128C	YNL050C	YDL169C	YOR283W	YJR142W	YDL063C	YFR042W	YER139C	YDR197W	YDR210W	YLR188W	YPL014W	YPL173W	YER131W	YAL064C-A
	YGR250C	YNL237W	YNL050C	YNL115C	YGR173W	YNR062C	YDR374C	YKL168C	YLR247C	YNL040W	YGR043C	YNL108C	YDR450W	YJL151C	YDR060W	YAR064W	YMR242C	YLR211C	YDR332W	YNR048W	YBR120C	YAL063C	YLR187W	YFR039C	YPL099C	YBR264C	YBL044W	YKL050C	YBL029W	YNL289W	YKR016W	YDR415C	YMR282C	YFL046W	YJR088C	YDR352W	YHL029C	YOR182C	YCL036W	YLR287C	YCL056C	YDR066C	YDR222W	YOR393W	YOL092W	YNL181W	YFL066C	YDR056C	YGL079W
	YIR043C	YGR201C	YIR039C	YOR114W	YCL068C	YER011W	YBR239C	YJR047C	YBR054W	YGL262W	YPR043W	YGR270W	YDR462W	YJL189W	YJL151C	YGL082W	YLR455W	YKL207W	YJL027C	YDL091C	YPL074W	YLR037C	YOR016C	YKL133C	YKR023W	YOL075C	YBR181C	YGR203W	YKL133C	YLR351C	YOR252W	YLR413W	YKL105C	YDR319C	YHR080C	YEL047C	YOR161C	YIL001W	YLL029W	YNL132W	YLR257W	YPL162C	YDR237W	YMR166C	YER047C	YJR138W	YDR237W	YDR169C	YOR387C
	YOL083W	YBR148W	YKR049C	YLL025W	YJR100C	YDR090C	YEL073C	YDR034C-A	YPL039W	YHR198C	YDR109C	YFL064C	YDR475C	YNL200C	YIL067C	YKL107W	YMR102C	YPL148C	YOL053W	YNL035C	YGR223C	YPR102C	YHL001W	YDR222W	YOL075C	YMR073C	YDR014W	YBR204C	YLR385C	YLL053C	YKR013W	YEL044W	YER138W-A	YJL028W	YHR203C	YGL258W	YMR130W	YBL092W	YOL022C	YFR017C	YBR053C	YIL090W	YDR239C	YOL120C	YEL047C	YML053C	YLR407W	YPL225W	YPR158W
	YHR210C	YER139C	YDR185C	YCL005W	YPL229W	YDR233C	YOR262W	YNL022C	YLR188W	YOR262W	YGL128C	YJL149W	YDR482C	YMR019W	YBR230C	YDR210W	YJR127C	YAL008W	YGL131C	YDL124W	YDL012C	YLR061W	YDR347W	YAL034C	YPR196W	YOR214C	YDL086W	YOL162W	YKL151C	YNL284C	YMR019W	YHL010C	YBL010C	YIL172C	YNL077W	YAR020C	YGR168C	YDL133W	YDR462W	YOL070C	YNR073C	YGR270W	YDR256C	YBR150C	YHL030W	YLR315W	YDR370C	YGL146C	YHR054C
	YOR311C	YOR059C	YKL107W	YCR061W	YMR086W	YOR389W	YPR157W	YGL117W	YLR290C	YMR282C	YMR066W	YFR057W	YDR493W	YML018C	YJR111C	YOR289W	YFL012W	YJL118W	YLR262C-A	YBR241C	YGR149W	YLR064W	YKL107W	YDR105C	YPR153W	YNL134C	YBR219C	YDL053C	YLR012C	YBR063C	YLR089C	YDR169C	YIR037W	YGR294W	YBR255W	YPL030W	YBL104C	YPL183W-A	YDL124W	YDR139C	YBR090C	YDL127W	YDR257C	YCR076C	YLR352W	YIR035C	YLL025W	YLR415C	YAL018C
	YPL191C	YKL033W	YHR198C	YPL091W	YJL082W	YPL208W	YAR050W	YGR001C	YIR016W	YNL144C	YDR286C	YPR022C	YDR494W	YIL177C	YMR097C	YJL043W	YLR137W	YIL067C	YFL061W	YGR168C	YEL076C-A	YHR017W	YNL265C	YIL166C	YDR519W	YJR094W-A	YMR002W	YMR215W	YLR412W	YPR078C	YNL069C	YIL130W	YFL034C-A	YAL018C	YKR016W	YPL278C	YMR160W	YER134C	YLR075W	YBL076C	YAR050W	YER093C-A	YDR266C	YPL071C	YEL073C	YDL248W	YDR441C	YCR030C	YCL002C
	YDR275W	YOR093C	YJL027C	YPL199C	YGR201C	YGR250C	YDR060W	YHL030W	YGR049W	YML025C	YPL070W	YNR073C	YDR500C	YFL068W	YKL219W	YBR220C	YDL091C	YCL001W-A	YMR027W	YNL031C	YMR024W	YLR029C	YDR316W	YCL036W	YNL254C	YER134C	YJR107W	YPL173W	YLR326W	YDR266C	YPL183W-A	YNL165W	YDR049W	YGL263W	YER158C	YKL072W	YJR149W	YMR251W-A	YKL207W	YLR325C	YLR225C	YOR247W	YDR267C	YGL138C	YGL064C	YFR032C	YML081W	YPL168W	YCR099C
	YJL171C	YDR520C	YIL101C	YER025W	YLR046C	YDR415C	YDR249C	YOL015W	YIL029C	YOR114W	YER153C	YKL219W	YDR519W	YPL079W	YNL100W	YFR049W	YMR295C	YGL002W	YPR022C	YNL069C	YPL199C	YPL131W	YLR173W	YDR282C	YBR203W	YOR322C	YLR152C	YLR333C	YEL025C	YDR541C	YHR009C	YOL029C	YLR257W	YLL064C	YDL027C	YPR078C	YMR148W	YMR090W	YIL077C	YNL030W	YPR061C	YLR440C	YDR286C	YDR534C	YPL229W	YDR249C	YJR134C	YBR125C	YKR018C
	YDL144C	YIR035C	YPR127W	YGL140C	YIR007W	YOL053W	YGL215W	YIL090W	YGL242C	YMR003W	YDR482C	YDR332W	YDR532C	YKL023W	YPR015C	YDR316W	YNL069C	YOR280C	YAR064W	YDL110C	YFL040W	YLR063W	YJL057C	YJR107W	YPR106W	YML053C	YFR057W	YOR361C	YBR090C	YDL057W	YPR071W	YKR093W	YLR091W	YGL002W	YML018C	YDL119C	YLL018C	YGR243W	YOR390W	YIL133C	YDL136W	YKL180W	YDR307W	YPL103C	YHR147C	YDR357C	YJL077C	YOL137W	YHL033C
	YJR142W	YBL010C	YFL054C	YIL176C	YJL189W	YMR295C	YPL250C	YGR287C	YDL184C	YPL109C	YIL108W	YDR275W	YDR534C	YMR098C	YOR051C	YER011W	YJR142W	YLR152C	YNL335W	YJL190C	YKR013W	YKL132C	YKR006C	YOL029C	YJL216C	YJL221C	YPL003W	YOR291W	YER057C	YJL189W	YDR371W	YLR440C	YDL133W	YIR042C	YLR412W	YPR202W	YBR031W	YPL141C	YAR062W	YMR278W	YNL244C	YGR273C	YDR316W	YBL067C	YKR105C	YPR085C	YGR127W	YKL072W	YCR024C
	YKR049C	YML108W	YDR525W-A	YML025C	YJR030C	YPR078C	YKR051W	YLR225C	YLR046C	YBL112C	YCR045C	YPL056C	YDR541C	YGR052W	YOR093C	YKL094W	YNL137C	YCL073C	YGL258W	YHR151C	YMR291W	YNL313C	YGR110W	YMR317W	YOL022C	YDR031W	YGR012W	YPR066W	YDL186W	YMR131C	YNL132W	YGL015C	YHR149C	YDR542W	YPR116W	YBL092W	YGR162W	YPL247C	YGL056C	YCR046C	YGL185C	YKL207W	YDR319C	YBR062C	YBL054W	YGL258W	YKL162C	YNL175C	YHR151C
	YEL073C	YGR281W	YLR445W	YDL133W	YOR017W	YJL118W	YOR365C	YKL071W	YGR031W	YFL065C	YKL107W	YLR352W	YEL034W	YNL011C	YDR210W	YFL061W	YBL029W	YHL017W	YPR084W	YLR356W	YBR244W	YMR325W	YPR015C	YOR052C	YLR107W	YJL057C	YHR100C	YPR148C	YLR125W	YKL142W	YLR257W	YAL008W	YBR150C	YER163C	YER039C-A	YIL174W	YNL011C	YDL018C	YPR153W	YEL047C	YER184C	YMR215W	YDR322W	YGL230C	YCL056C	YJL221C	YJR055W	YPL104W	YJL037W
	YLR297W	YOR111W	YBL107C	YDR338C	YBR007C	YDL086W	YBR269C	YLR042C	YJL038C	YKL219W	YJL131C	YPR040W	YEL038W	YDR032C	YFR039C	YOR063W	YKR016W	YOL029C	YKR074W	YPL034W	YPL278C	YMR191W	YNL301C	YEL038W	YLR048W	YLR004C	YOL075C	YGR012W	YOR182C	YJL223C	YLR108C	YAL014C	YGR266W	YHR033W	YCL049C	YBR220C	YDL089W	YDL053C	YNL152W	YMR111C	YOL075C	YOR268C	YDR334W	YGL083W	YNL155W	YER066W	YJL132W	YOR021C	YGL220W
	YFL054C	YLR149C	YMR244C-A	YGL226W	YDL167C	YAR064W	YGR212W	YOR324C	YOR093C	YPL191C	YBR033W	YMR098C	YEL044W	YJR003C	YAL008W	YPL272C	YNL096C	YAL064C-A	YLR333C	YMR074C	YJR030C	YGL164C	YOR296W	YFL034C-A	YLR448W	YIL133C	YDR242W	YNL022C	YDR438W	YDR281C	YER175C	YAL019W	YIR042C	YKL105C	YOL029C	YNL018C	YGR071C	YLL046C	YNL193W	YPR102C	YLR048W	YOR158W	YDR336W	YGR212W	YCR071C	YDR049W	YDR494W	YDR114C	YBR227C
	YBR241C	YNR065C	YLR137W	YGR281W	YGL079W	YNL269W	YOR097C	YER140W	YER002W	YHR155W	YFR039C	YDR475C	YEL047C	YML133C	YDR275W	YNL269W	YHR100C	YOR262W	YER060W	YGL081W	YGR197C	YDL018C	YIR043C	YPL186C	YJL160C	YBL092W	YBR204C	YEL020C	YBR054W	YBL081W	YJR116W	YAL061W	YPR194C	YOL036W	YJR127C	YLR462W	YPR194C	YNL260C	YBR135W	YLR073C	YIL057C	YDL012C	YDR337W	YLR156W	YDR505C	YGR125W	YJL181W	YBR138C	YNL193W
	YLR177W	YOR390W	YPL113C	YBL113C	YJL162C	YBR137W	YBR125C	YHR075C	YBR271W	YDR475C	YGR001C	YPL191C	YEL048C	YDR026C	YPR116W	YGR266W	YMR027W	YHR126C	YLR177W	YKL094W	YBL111C	YLR461W	YNL175C	YGL059W	YIL110W	YOR305W	YDR031W	YHR003C	YML118W	YPR004C	YCL005W	YAL063C	YPR093C	YIR012W	YJL190C	YBL113C	YKR016W	YOR104W	YIL060W	YMR084W	YPR148C	YER079W	YDR346C	YFR011C	YDR237W	YDR540C	YDL119C	YPL109C	YER101C
	YOR268C	YIR043C	YDR374C	YKR084C	YFL066C	YGL258W	YOL057W	YGR250C	YLR385C	YLR239C	YLR001C	YOR394W	YEL049W	YJR047C	YDL157C	YMR003W	YER163C	YIR043C	YDR316W	YBR259W	YAL061W	YFL068W	YER060W	YER130C	YJL051W	YNR048W	YIR042C	YLR388W	YLR408C	YMR194W	YHR021C	YAL064C-A	YOR214C	YNL099C	YOR086C	YEL073C	YEL035C	YPL099C	YBR204C	YDR032C	YLR462W	YPR151C	YDR347W	YBR285W	YBR284W	YJL118W	YGR197C	YPR066W	YDR475C
	YPL281C	YJL049W	YER130C	YLR001C	YLR412W	YNL195C	YOL157C	YJL043W	YHR032W	YGR110W	YDR493W	YGL262W	YEL054C	YIR044C	YNL175C	YPR202W	YLR090W	YGR126W	YML025C	YKL121W	YOL157C	YGL261C	YNL336W	YHR218W	YBR246W	YKR093W	YLR392C	YNR048W	YIL041W	YLR422W	YKL105C	YAL065C	YBR244W	YOL014W	YNL074C	YOL075C	YLR225C	YBR137W	YIR037W	YOL042W	YHL015W	YGL242C	YDR352W	YJR080C	YDL202W	YNL254C	YLR412W	YNR022C	YNL181W
[truncated: 613 more rows]
[truncated: 88 more columns]

## Sheet: Predictions by base kNN
GO Term	GO:0016074	GO:0006056	GO:0001510	GO:0031023	GO:0016925	GO:0006383	GO:0009116	GO:0030261	GO:0006308	GO:0031123	GO:0008213	GO:0006401	GO:0007243	GO:0045185	GO:0016073	GO:0006360	GO:0006352	GO:0001522	GO:0006354	GO:0009966	GO:0051248	GO:0019932	GO:0006353	GO:0051321	GO:0048308	GO:0001101	GO:0010035	GO:0016481	GO:0051325	GO:0045184	GO:0051261	GO:0019954	GO:0042157	GO:0006310	GO:0000279	GO:0016458	GO:0007005	GO:0006508	GO:0007059	GO:0007264	GO:0006839	GO:0015893	GO:0007166	GO:0006366	GO:0006476	GO:0006457	GO:0006512	GO:0005975	GO:0006629
[truncated: 1,612 more rows]
[truncated: 88 more columns]
